# Supplementary material for: Bis[2,3-bis­(thio­phen-2-yl)pyrido[3,4-b]pyrazine]­silver(I) perchlorate methanol disolvate
Source: IUCrdata. 2024 Apr 26;9(Pt 4):x240344. doi: 10.1107/S2414314624003444 (PMC11074545; doi:10.1107/S2414314624003444)
Supplement: Supplementary file 1 [file x-09-x240344-sup1.cif]

##############################################################################
#                                                                            #
# This CIF contains the data for a data article accepted for                 #
# publication in IUCrData. It conforms to the requirements of                #
# Notes for Authors for IUCrData, and has been                               #
# peer reviewed under the auspices of IUCrData.                              #
#                                                                            #
# Full details of the Crystallographic Information File format               #
# are given in the paper "The Crystallographic Information File (CIF):       #
# a New Standard Archive File for Crystallography" by S. R. Hall, F. H.      #
# Allen and I. D. Brown [Acta Cryst. (1991), A47, 655-685].                  #
#                                                                            #
# The current version of the core CIF dictionary is obtainable from          #
# ftp://ftp.iucr.org/pub/cif_core.dic.                                       #
#                                                                            #
# Software is freely available for graphical display of the structure(s)     #
# in this CIF. For information consult the CIF software page                 #
# http://www.iucr.org/resources/cif/software.                                #
#                                                                            #
# This file may be used for bona fide research purposes within the           #
# scientific community so long as proper attribution is given to the data    # 
# article from which it was obtained.                                        #
#                                                                            #
##############################################################################
data_I
_audit_creation_method
;
Olex2 1.5
(compiled 2024.02.16 svn.r378c4104 for OlexSys, GUI svn.r6928)
;
_journal_date_recd_electronic     2024-03-28
_journal_date_accepted     2024-04-17
_journal_name_full     'IUCrData'
_journal_year     2024
_journal_volume     9
_journal_issue      4
_journal_page_first     0
_journal_page_last     0
_journal_paper_category     HM
_journal_paper_doi     10.1107/S2414314624003444
_journal_coeditor_code     ZL4071
_publ_contact_author_name     'Guy Crundwell'
_publ_contact_author_address
;
Central Connecticut State University
Department of Chemistry & Biochemistry
1619 Stanley Street
New Britain
CT 06053
USA
;
_publ_contact_author_email     crundwellg@ccsu.edu
_publ_contact_author_fax     '860-832-2704'
_publ_contact_author_phone     '860-832-2682'
_publ_section_title
;
Bis[2,3-bis(thiophen-2-yl)pyrido[3,4-<i>b</i>]pyrazine]silver(I) perchlorate
methanol disolvate
;
loop_
    _publ_author_name
    _publ_author_footnote
    _publ_author_address
    'Crundwell, Guy' .
;
Central Connecticut State University
Department of Chemistry & Biochemistry
1619 Stanley Street
New Britain
CT 06053
USA
;
    'Christiana, Rachel A.' .
;
Central Connecticut State University
Department of Chemistry & Biochemistry
1619 Stanley Street
New Britain
CT 06053
USA
;
    'Ouellette, Paul' .
;
Central Connecticut State University
Department of Chemistry & Biochemistry
1619 Stanley Street
New Britain
CT 06053
USA
;
    'Giorgetti, Andrew F.' .
;
Central Connecticut State University
Department of Chemistry & Biochemistry
1619 Stanley Street
New Britain
CT 06053
USA
;
_publ_section_synopsis
;
The structure of
bis[2,3-bis(thiophen-2-yl)pyrido[3,4-<i>b</i>]pyrazine]silver(I) perchlorate
methanol disolvate is monoclinic. The Ag atom coordinates pyrido N atoms and
is two-coordinate; however, the Ag atom has nearby O atoms that can be assumed
to be weakly bonding -- one from the perchlorate anion and one from the
methanol solvate. One of the thienyl groups of a
2,3-bis(thiophen-2-yl)pyrido[3,4-<i>b</i>]pyrazine is flipped disordered and
was refined to occupancies of 68.4(6) and 31.6(6)%.
;
_chemical_name_systematic
;
Bis[2,3-bis(thiophen-2-yl)pyrido[3,4-<i>b</i>]pyrazine]silver(I)
perchlorate methanol disolvate
;
_chemical_name_common
;
;
_chemical_formula_moiety     'C30 H18 Ag N6 S4 +, Cl O4 -, 2(C H4 O)'
_chemical_formula_sum     'C32 H26 Ag Cl N6 O6 S4'
_chemical_formula_iupac     '[Ag (C15 H9 N3 S2)2] Cl O4, 2C H4 O'
_chemical_formula_weight     862.15
_chemical_melting_point     ?
_chemical_absolute_configuration     ad
_space_group_crystal_system     monoclinic
_space_group_name_H-M_alt     'P 1 21 1'
_space_group_name_Hall     'P 2yb'
loop_
    _space_group_symop_operation_xyz
    'x, y, z'
    '-x, y+1/2, -z'
_cell_length_a     8.3455(3)
_cell_length_b     19.2331(6)
_cell_length_c     11.0134(3)
_cell_angle_alpha     90
_cell_angle_beta     102.491(3)
_cell_angle_gamma     90
_cell_volume     1725.93(10)
_cell_formula_units_Z     2
_cell_measurement_reflns_used     10547
_cell_measurement_theta_min     3.1230
_cell_measurement_theta_max     31.7520
_cell_measurement_temperature     293(2)
_exptl_crystal_description     plate
_exptl_crystal_colour     yellow
_exptl_crystal_size_max     0.38
_exptl_crystal_size_mid     0.37
_exptl_crystal_size_min     0.11
_exptl_crystal_density_diffrn     1.659
_exptl_crystal_density_meas     ?
_exptl_crystal_density_method     ?
_exptl_crystal_F_000     872
_exptl_absorpt_coefficient_mu     0.957
_exptl_absorpt_correction_type     multi-scan
_exptl_absorpt_process_details
;
(CrysAlis PRO; Rigaku OD, 2019)
;
_exptl_absorpt_correction_T_min     0.85060
_exptl_absorpt_correction_T_max     1.00000
_diffrn_ambient_temperature     293(2)
_diffrn_source     'fine-focus sealed X-ray tube'
_diffrn_radiation_type     'Mo K\a'
_diffrn_radiation_wavelength     0.71073
_diffrn_radiation_monochromator     graphite
_diffrn_measurement_device_type     'Xcalibur Sapphire3'
_diffrn_measurement_device     'four-circle diffractometer'
_diffrn_measurement_method     '\w scans'
_diffrn_detector     'CCD plate'
_diffrn_detector_area_resol_mean     16.1790
_diffrn_reflns_number     45050
_diffrn_reflns_av_R_equivalents     0.0386
_diffrn_reflns_av_unetI/netI     0.0391
_diffrn_reflns_theta_min     2.985
_diffrn_reflns_theta_max     33.675
_diffrn_reflns_theta_full     25.242
_diffrn_measured_fraction_theta_max     0.940
_diffrn_measured_fraction_theta_full     0.998
_diffrn_reflns_limit_h_min     -12
_diffrn_reflns_limit_h_max     12
_diffrn_reflns_limit_k_min     -29
_diffrn_reflns_limit_k_max     29
_diffrn_reflns_limit_l_min     -16
_diffrn_reflns_limit_l_max     16
_diffrn_radiation_probe     x-ray
_refine_special_details
;
H atoms on <i>sp</i>^2^ and <i>sp</i>^3^ C atom were placed at
calculated positions with C---H distances of 0.93 and 0.96 \%A and were
included in the refinement in riding-motion approximation, with
<i>U</i>~iso~(H) = 1.2<i>U</i>~eq~ or 1.5<i>U</i>~eq~ of the carrier atom,
respectively. Hydroxy-group H atoms were also placed at calculated positions
with an O---H distance of 0.82 \%A and were included in the refinement in
riding-motion approximation, with 1.5<i>U</i>~eq~ of the carrier atom.
;
_reflns_number_total     12591
_reflns_number_gt     8576
_reflns_threshold_expression     'I > 2\s(I)'
_refine_ls_structure_factor_coef     Fsqd
_refine_ls_matrix_type     full
_refine_ls_R_factor_all     0.0739
_refine_ls_R_factor_gt     0.0408
_refine_ls_wR_factor_gt     0.0821
_refine_ls_wR_factor_ref     0.0951
_refine_ls_goodness_of_fit_ref     1.014
_refine_ls_restrained_S_all     1.011
_refine_ls_number_reflns     12591
_refine_ls_number_parameters     495
_refine_ls_number_restraints     185
_refine_ls_hydrogen_treatment     constr
_refine_ls_weighting_scheme     calc
_refine_ls_weighting_details
              'w=1/[\s^2^(Fo^2^)+(0.0407P)^2^+0.1482P] where P=(Fo^2^+2Fc^2^)/3'
_atom_sites_solution_hydrogens     geom
_atom_sites_solution_primary     ?
_atom_sites_solution_secondary     ?
_refine_ls_shift/su_max     0.000
_refine_ls_shift/su_mean     0.000
_refine_diff_density_max     0.446
_refine_diff_density_min     -0.278
_refine_ls_extinction_method     none
_refine_ls_extinction_coef     .
_refine_ls_abs_structure_details
;
Flack <i>x</i> determined using 3323 quotients
[(<i>I</i>^+^)-(<i>I</i>^-^)]/[(<i>I</i>^+^)+(<i>I</i>^-^)]
(Parsons <i>et al.</i>,  2013)
;
_refine_ls_abs_structure_Flack     -0.044(8)
loop_
    _atom_type_symbol
    _atom_type_description
    _atom_type_scat_dispersion_real
    _atom_type_scat_dispersion_imag
    _atom_type_scat_source
    'C' 'C' 0.0033 0.0016
                         'International Tables Vol C Tables 4.2.6.8 and 6.1.1.4'
    'H' 'H' 0.0000 0.0000
                         'International Tables Vol C Tables 4.2.6.8 and 6.1.1.4'
    'Ag' 'Ag' -0.8971 1.1015
                         'International Tables Vol C Tables 4.2.6.8 and 6.1.1.4'
    'Cl' 'Cl' 0.1484 0.1585
                         'International Tables Vol C Tables 4.2.6.8 and 6.1.1.4'
    'N' 'N' 0.0061 0.0033
                         'International Tables Vol C Tables 4.2.6.8 and 6.1.1.4'
    'O' 'O' 0.0106 0.0060
                         'International Tables Vol C Tables 4.2.6.8 and 6.1.1.4'
    'S' 'S' 0.1246 0.1234
                         'International Tables Vol C Tables 4.2.6.8 and 6.1.1.4'
_computing_data_collection
;
CrysAlis PRO (Rigaku OD, 2019)
;
_computing_cell_refinement
;
CrysAlis PRO (Rigaku OD, 2019)
;
_computing_data_reduction
;
CrysAlis PRO (Rigaku OD, 2019)
;
_computing_structure_solution
;
SHELXS97 (Sheldrick, 2015<i>b</i>)
;
_computing_structure_refinement
;
SHELXL2019 (Sheldrick, 2015<i>a</i>)
;
_computing_molecular_graphics
;
OLEX2 (Dolomanov <i>et al.</i>,  2009)
;
_computing_publication_material
;
OLEX2 (Dolomanov <i>et al.</i>,  2009)
;
loop_
    _atom_site_type_symbol
    _atom_site_label
    _atom_site_fract_x
    _atom_site_fract_y
    _atom_site_fract_z
    _atom_site_U_iso_or_equiv
    _atom_site_adp_type
    _atom_site_calc_flag
    _atom_site_occupancy
    _atom_site_disorder_assembly
    _atom_site_disorder_group
    Ag Ag1 0.70442(4) 0.12456(2) 0.38256(3) 0.05936(11) Uani d 1 . .
    N N1 0.4283(4) 0.14950(16) 0.8719(3) 0.0373(6) Uani d 1 . .
    N N2 0.5361(4) 0.02155(15) 0.7974(3) 0.0397(7) Uani d 1 . .
    N N3 0.6104(4) 0.1316(2) 0.5510(2) 0.0421(7) Uani d 1 . .
    N N4 0.9634(4) 0.07609(16) -0.1102(3) 0.0383(7) Uani d 1 . .
    N N5 0.8781(4) 0.20922(16) -0.0416(3) 0.0405(7) Uani d 1 . .
    N N6 0.7905(4) 0.10874(17) 0.2114(3) 0.0455(8) Uani d 1 . .
    C C1 0.4227(4) 0.09252(19) 0.9368(3) 0.0345(7) Uani d 1 . .
    C C2 0.4642(4) 0.02578(18) 0.8917(3) 0.0350(7) Uani d 1 . .
    C C3 0.5467(4) 0.08089(19) 0.7322(3) 0.0356(7) Uani d 1 . .
    C C4 0.6119(5) 0.0784(2) 0.6252(3) 0.0409(8) Uani d 1 . .
    H H4 0.658463 0.037029 0.606024 0.049 Uiso calc 1 . .
    C C5 0.5462(6) 0.1931(2) 0.5815(4) 0.0486(10) Uani d 1 . .
    H H5 0.545322 0.231182 0.529383 0.058 Uiso calc 1 . .
    C C6 0.4834(6) 0.2006(2) 0.6851(4) 0.0484(10) Uani d 1 . .
    H H6 0.440309 0.243127 0.702726 0.058 Uiso calc 1 . .
    C C7 0.4843(5) 0.14404(17) 0.7647(3) 0.0352(7) Uani d 1 . .
    C C8 0.3768(4) 0.10390(18) 1.0565(3) 0.0360(8) Uani d 1 . .
    C C9 0.3805(5) 0.0610(2) 1.1561(4) 0.0465(9) Uani d 1 . .
    H H9 0.409226 0.014285 1.157075 0.056 Uiso calc 1 . .
    C C10 0.3359(6) 0.0953(3) 1.2574(4) 0.0538(11) Uani d 1 . .
    H H10 0.332455 0.073679 1.332314 0.065 Uiso calc 1 . .
    C C11 0.2991(7) 0.1626(3) 1.2335(4) 0.0579(12) Uani d 1 . .
    H H11 0.266068 0.192752 1.289439 0.070 Uiso calc 1 . .
    S S1 0.32009(16) 0.18639(6) 1.08882(10) 0.0512(3) Uani d 1 . .
    C C12 0.4263(5) -0.04052(19) 0.9440(3) 0.0415(8) Uani d 1 . .
    C C13 0.2780(6) -0.0623(2) 0.9634(4) 0.0476(9) Uani d 1 . .
    H H13 0.185986 -0.033838 0.953629 0.057 Uiso calc 1 . .
    C C14 0.2801(7) -0.1323(2) 0.9996(4) 0.0577(12) Uani d 1 . .
    H H14 0.189238 -0.155270 1.016382 0.069 Uiso calc 1 . .
    C C15 0.4267(7) -0.1627(2) 1.0074(5) 0.0631(13) Uani d 1 . .
    H H15 0.449611 -0.208621 1.031537 0.076 Uiso calc 1 . .
    S S2 0.56527(17) -0.10719(6) 0.96782(13) 0.0613(3) Uani d 1 . .
    C C16 0.9753(4) 0.1309(2) -0.1800(3) 0.0331(6) Uani d 1 . .
    C C17 0.9372(4) 0.19958(18) -0.1415(3) 0.0349(7) Uani d 1 . .
    C C18 0.8609(5) 0.15199(19) 0.0273(3) 0.0359(8) Uani d 1 . .
    C C19 0.8032(5) 0.1610(2) 0.1367(4) 0.0447(9) Uani d 1 . .
    H H19 0.773010 0.205273 0.157263 0.054 Uiso calc 1 . .
    C C20 0.8349(6) 0.0447(2) 0.1796(4) 0.0532(11) Uani d 1 . .
    H H20 0.824813 0.007681 0.231893 0.064 Uiso calc 1 . .
    C C21 0.8936(6) 0.0311(2) 0.0755(4) 0.0503(10) Uani d 1 . .
    H H21 0.923412 -0.013854 0.058245 0.060 Uiso calc 1 . .
    C C22 0.9079(5) 0.0861(2) -0.0047(3) 0.0369(7) Uani d 1 . .
    C C23 1.0254(4) 0.1167(2) -0.2965(3) 0.0367(7) Uani d 1 . .
    C C24 1.0302(5) 0.1588(2) -0.3989(3) 0.0448(9) Uani d 1 . .
    H H24 1.002324 0.205685 -0.404821 0.054 Uiso calc 1 . .
    C C25 1.0833(5) 0.1202(3) -0.4929(4) 0.0587(11) Uani d 1 . .
    H H25 1.092595 0.139355 -0.568554 0.070 Uiso calc 1 . .
    C C26 1.1189(7) 0.0532(3) -0.4622(4) 0.0639(13) Uani d 1 . .
    H H26 1.157432 0.021711 -0.513264 0.077 Uiso calc 1 . .
    S S3 1.08557(18) 0.03321(6) -0.32037(11) 0.0599(3) Uani d 1 . .
    C C27 0.9611(16) 0.2629(6) -0.2120(14) 0.0367(17) Uani d 0.684(6) A 1
    C C28 0.842(2) 0.3113(12) -0.258(2) 0.049(3) Uani d 0.684(6) A 1
    H H28 0.731684 0.307225 -0.255469 0.058 Uiso calc 0.684(6) A 1
    C C29 0.9107(12) 0.3688(6) -0.3118(12) 0.062(2) Uani d 0.684(6) A 1
    H H29 0.847376 0.404312 -0.355070 0.074 Uiso calc 0.684(6) A 1
    C C30 1.0712(13) 0.3668(5) -0.2944(10) 0.061(3) Uani d 0.684(6) A 1
    H H30 1.133736 0.401005 -0.321978 0.073 Uiso calc 0.684(6) A 1
    S S4 1.1517(4) 0.2942(2) -0.2149(3) 0.0632(9) Uani d 0.684(6) A 1
    C C27B 0.976(3) 0.2650(14) -0.194(3) 0.0367(17) Uani d 0.316(6) A 2
    C C28B 1.132(3) 0.2911(15) -0.184(2) 0.051(5) Uani d 0.316(6) A 2
    H H28B 1.227018 0.272075 -0.135305 0.061 Uiso calc 0.316(6) A 2
    C C29B 1.124(2) 0.3524(11) -0.259(2) 0.059(5) Uani d 0.316(6) A 2
    H H29B 1.217078 0.376431 -0.269730 0.071 Uiso calc 0.316(6) A 2
    C C30B 0.975(2) 0.3713(13) -0.311(3) 0.064(6) Uani d 0.316(6) A 2
    H H30B 0.949664 0.411530 -0.358317 0.076 Uiso calc 0.316(6) A 2
    S S4B 0.8309(15) 0.3144(8) -0.2838(14) 0.062(3) Uani d 0.316(6) A 2
    Cl Cl1 0.56109(14) -0.07882(6) 0.41362(11) 0.0552(3) Uani d 1 . .
    O O1 0.6944(5) -0.0331(2) 0.4288(5) 0.0981(16) Uani d 1 . .
    O O2 0.5177(8) -0.0979(4) 0.2865(5) 0.131(2) Uani d 1 . .
    O O3 0.6003(7) -0.1420(3) 0.4721(6) 0.1162(17) Uani d 1 . .
    O O4 0.4275(5) -0.0473(2) 0.4526(5) 0.0983(15) Uani d 1 . .
    O O6 0.7948(6) 0.2632(2) 0.3707(5) 0.0914(13) Uani d 1 . .
    H H6A 0.887327 0.273455 0.362682 0.137 Uiso calc 1 . .
    C C32 0.6934(10) 0.3214(4) 0.3467(7) 0.107(2) Uani d 1 . .
    H H32A 0.732501 0.351764 0.290270 0.161 Uiso calc 1 . .
    H H32B 0.694406 0.345596 0.423134 0.161 Uiso calc 1 . .
    H H32C 0.583375 0.306980 0.310247 0.161 Uiso calc 1 . .
    O O5 1.1150(7) 0.3021(3) 0.3591(5) 0.1150(17) Uani d 1 . .
    H H5A 1.178122 0.318490 0.419943 0.172 Uiso calc 1 . .
    C C31 1.1213(12) 0.3419(6) 0.2541(10) 0.133(3) Uani d 1 . .
    H H31A 1.075958 0.315668 0.180458 0.200 Uiso calc 1 . .
    H H31B 1.233285 0.353542 0.254607 0.200 Uiso calc 1 . .
    H H31C 1.058898 0.383737 0.254938 0.200 Uiso calc 1 . .
loop_
    _atom_site_aniso_label
    _atom_site_aniso_U_11
    _atom_site_aniso_U_22
    _atom_site_aniso_U_33
    _atom_site_aniso_U_12
    _atom_site_aniso_U_13
    _atom_site_aniso_U_23
    Ag1 0.0787(2) 0.0712(2) 0.03931(14) -0.0011(2) 0.03710(14) 0.00273(17)
    N1 0.0452(16) 0.0377(15) 0.0334(15) -0.0010(12) 0.0185(13) 0.0006(12)
    N2 0.0520(18) 0.0362(15) 0.0359(15) 0.0013(14) 0.0203(13) 0.0022(12)
    N3 0.0527(16) 0.0490(18) 0.0301(13) -0.0117(17) 0.0209(12) -0.0033(16)
    N4 0.0506(18) 0.0346(15) 0.0346(16) 0.0000(13) 0.0198(13) -0.0012(12)
    N5 0.0541(19) 0.0346(15) 0.0395(16) 0.0052(14) 0.0253(15) 0.0021(12)
    N6 0.0564(19) 0.048(2) 0.0394(16) -0.0015(15) 0.0265(14) 0.0044(13)
    C1 0.0371(17) 0.0383(17) 0.0312(16) -0.0020(14) 0.0142(14) 0.0018(14)
    C2 0.0413(18) 0.0339(17) 0.0328(16) -0.0008(14) 0.0145(14) 0.0031(13)
    C3 0.0419(19) 0.0345(17) 0.0338(17) -0.0047(15) 0.0159(15) 0.0011(14)
    C4 0.049(2) 0.045(2) 0.0336(18) -0.0026(17) 0.0208(16) -0.0062(15)
    C5 0.070(3) 0.045(2) 0.038(2) -0.005(2) 0.0279(19) 0.0064(17)
    C6 0.066(3) 0.038(2) 0.050(2) -0.0016(19) 0.031(2) 0.0035(17)
    C7 0.0433(18) 0.0352(19) 0.0311(15) -0.0051(14) 0.0169(13) -0.0004(13)
    C8 0.0413(18) 0.042(2) 0.0284(15) -0.0024(14) 0.0148(13) -0.0002(12)
    C9 0.064(3) 0.046(2) 0.0344(19) 0.0014(19) 0.0212(18) 0.0059(16)
    C10 0.070(3) 0.067(3) 0.0303(19) 0.002(2) 0.0242(19) 0.0060(18)
    C11 0.076(3) 0.065(3) 0.040(2) -0.001(2) 0.030(2) -0.011(2)
    S1 0.0749(7) 0.0455(5) 0.0399(5) 0.0041(5) 0.0270(5) -0.0016(4)
    C12 0.056(2) 0.0373(19) 0.0351(18) -0.0012(16) 0.0192(16) 0.0057(15)
    C13 0.059(2) 0.041(2) 0.048(2) -0.0051(18) 0.0227(19) 0.0075(17)
    C14 0.083(3) 0.046(2) 0.048(2) -0.019(2) 0.023(2) 0.0058(19)
    C15 0.099(4) 0.037(2) 0.056(3) 0.000(2) 0.022(3) 0.012(2)
    S2 0.0724(8) 0.0425(5) 0.0732(8) 0.0112(5) 0.0251(6) 0.0113(5)
    C16 0.0355(15) 0.0359(17) 0.0301(14) -0.0043(16) 0.0120(11) -0.0010(16)
    C17 0.0393(19) 0.0349(18) 0.0334(17) 0.0011(14) 0.0144(14) 0.0019(14)
    C18 0.0426(19) 0.0373(17) 0.0321(17) -0.0013(14) 0.0175(14) -0.0005(13)
    C19 0.057(2) 0.045(2) 0.041(2) 0.0036(18) 0.0283(18) 0.0023(16)
    C20 0.075(3) 0.046(2) 0.047(2) 0.003(2) 0.031(2) 0.0122(18)
    C21 0.077(3) 0.0371(19) 0.045(2) 0.003(2) 0.032(2) 0.0048(17)
    C22 0.0447(19) 0.0365(17) 0.0329(17) -0.0003(16) 0.0157(15) 0.0010(14)
    C23 0.0394(16) 0.0424(19) 0.0309(14) -0.0010(16) 0.0131(12) -0.0037(15)
    C24 0.050(2) 0.057(2) 0.0316(18) 0.0035(18) 0.0194(16) -0.0040(16)
    C25 0.069(2) 0.079(3) 0.0351(17) -0.005(3) 0.0272(17) -0.005(3)
    C26 0.085(3) 0.074(3) 0.041(2) 0.008(3) 0.033(2) -0.015(2)
    S3 0.0897(9) 0.0492(6) 0.0473(6) 0.0080(6) 0.0294(6) -0.0066(5)
    C27 0.049(3) 0.0351(18) 0.030(5) -0.0042(18) 0.018(3) -0.001(2)
    C28 0.057(6) 0.047(6) 0.047(7) -0.002(5) 0.023(5) 0.010(4)
    C29 0.072(6) 0.049(4) 0.068(5) 0.010(5) 0.024(5) 0.018(4)
    C30 0.069(7) 0.042(4) 0.080(7) -0.011(5) 0.033(6) 0.011(4)
    S4 0.0515(12) 0.0482(13) 0.098(2) -0.0056(9) 0.0335(12) 0.0089(14)
    C27B 0.049(3) 0.0351(18) 0.030(5) -0.0042(18) 0.018(3) -0.001(2)
    C28B 0.061(10) 0.036(7) 0.063(9) -0.006(7) 0.029(7) 0.022(7)
    C29B 0.057(9) 0.057(9) 0.065(9) -0.006(7) 0.013(7) 0.019(7)
    C30B 0.060(12) 0.054(8) 0.077(9) -0.003(11) 0.013(11) 0.032(7)
    S4B 0.073(4) 0.049(3) 0.061(6) 0.003(3) 0.009(3) 0.017(3)
    Cl1 0.0634(6) 0.0444(5) 0.0612(6) 0.0008(5) 0.0208(5) -0.0028(5)
    O1 0.093(3) 0.072(3) 0.150(4) -0.031(2) 0.074(3) -0.054(3)
    O2 0.141(4) 0.165(5) 0.079(3) -0.014(4) 0.010(3) -0.039(4)
    O3 0.125(4) 0.089(3) 0.142(5) 0.008(3) 0.046(3) 0.037(3)
    O4 0.077(3) 0.083(3) 0.150(4) 0.012(2) 0.058(3) -0.007(3)
    O6 0.118(3) 0.063(2) 0.099(3) -0.007(2) 0.036(3) -0.003(2)
    C32 0.150(7) 0.106(5) 0.080(4) 0.044(5) 0.053(4) 0.017(4)
    O5 0.113(4) 0.122(4) 0.103(4) -0.025(3) 0.010(3) -0.018(3)
    C31 0.132(7) 0.133(8) 0.131(8) 0.022(6) 0.019(6) 0.017(6)
_geom_special_details
;
 All esds (except the esd in the dihedral angle between two l.s. planes)
 are estimated using the full covariance matrix.  The cell esds are taken
 into account individually in the estimation of esds in distances, angles
 and torsion angles; correlations between esds in cell parameters are only
 used when they are defined by crystal symmetry.  An approximate (isotropic)
 treatment of cell esds is used for estimating esds involving l.s. planes.
;
loop_
    _geom_bond_atom_site_label_1
    _geom_bond_atom_site_label_2
    _geom_bond_site_symmetry_2
    _geom_bond_distance
    _geom_bond_publ_flag
    Ag1 N3 . 2.170(3) yes
    Ag1 N6 . 2.179(3) yes
    Ag1 O1 . 3.079(5)   yes
    Ag1 O6 . 2.782(4)   yes
    N1 C1 . 1.315(4) no
    N1 C7 . 1.365(4) no
    N2 C2 . 1.309(4) no
    N2 C3 . 1.362(4) no
    N3 C4 . 1.308(5) no
    N3 C5 . 1.369(6) no
    N4 C16 . 1.321(5) no
    N4 C22 . 1.354(5) no
    N5 C17 . 1.313(4) no
    N5 C18 . 1.361(5) no
    N6 C19 . 1.317(5) no
    N6 C20 . 1.354(5) no
    C1 C2 . 1.445(5) no
    C1 C8 . 1.467(5) no
    C2 C12 . 1.462(5) no
    C3 C4 . 1.402(5) no
    C3 C7 . 1.398(5) no
    C4 H4 . 0.9300 no
    C5 H5 . 0.9300 no
    C5 C6 . 1.363(5) no
    C6 H6 . 0.9300 no
    C6 C7 . 1.396(5) no
    C8 C9 . 1.367(5) no
    C8 S1 . 1.715(4) no
    C9 H9 . 0.9300 no
    C9 C10 . 1.413(6) no
    C10 H10 . 0.9300 no
    C10 C11 . 1.344(7) no
    C11 H11 . 0.9300 no
    C11 S1 . 1.703(5) no
    C12 C13 . 1.365(6) no
    C12 S2 . 1.711(4) no
    C13 H13 . 0.9300 no
    C13 C14 . 1.404(6) no
    C14 H14 . 0.9300 no
    C14 C15 . 1.342(7) no
    C15 H15 . 0.9300 no
    C15 S2 . 1.699(5) no
    C16 C17 . 1.443(5) no
    C16 C23 . 1.458(4) no
    C17 C27 . 1.480(8) no
    C17 C27B . 1.451(16) no
    C18 C19 . 1.402(5) no
    C18 C22 . 1.394(5) no
    C19 H19 . 0.9300 no
    C20 H20 . 0.9300 no
    C20 C21 . 1.366(5) no
    C21 H21 . 0.9300 no
    C21 C22 . 1.401(5) no
    C23 C24 . 1.396(5) no
    C23 S3 . 1.720(4) no
    C24 H24 . 0.9300 no
    C24 C25 . 1.420(5) no
    C25 H25 . 0.9300 no
    C25 C26 . 1.348(8) no
    C26 H26 . 0.9300 no
    C26 S3 . 1.690(5) no
    C27 C28 . 1.379(18) no
    C27 S4 . 1.708(11) no
    C28 H28 . 0.9300 no
    C28 C29 . 1.429(18) no
    C29 H29 . 0.9300 no
    C29 C30 . 1.312(11) no
    C30 H30 . 0.9300 no
    C30 S4 . 1.707(10) no
    C27B C28B . 1.38(2) no
    C27B S4B . 1.68(2) no
    C28B H28B . 0.9300 no
    C28B C29B . 1.44(2) no
    C29B H29B . 0.9300 no
    C29B C30B . 1.309(19) no
    C30B H30B . 0.9300 no
    C30B S4B . 1.698(18) no
    Cl1 O1 . 1.399(4) no
    Cl1 O2 . 1.417(5) no
    Cl1 O3 . 1.380(5) no
    Cl1 O4 . 1.415(4) no
    O6 H6A . 0.8200 no
    O6 C32 . 1.394(8) no
    C32 H32A . 0.9600 no
    C32 H32B . 0.9600 no
    C32 H32C . 0.9600 no
    O5 H5A . 0.8200 no
    O5 C31 . 1.398(11) no
    C31 H31A . 0.9600 no
    C31 H31B . 0.9600 no
    C31 H31C . 0.9600 no
loop_
    _geom_angle_atom_site_label_1
    _geom_angle_atom_site_label_2
    _geom_angle_atom_site_label_3
    _geom_angle_site_symmetry_1
    _geom_angle_site_symmetry_3
    _geom_angle
    _geom_angle_publ_flag
    N3 Ag1 N6 . . 175.24(14) yes
    C1 N1 C7 . . 117.7(3) no
    C2 N2 C3 . . 117.3(3) no
    C4 N3 Ag1 . . 121.9(3) no
    C4 N3 C5 . . 118.3(3) no
    C5 N3 Ag1 . . 119.8(3) no
    C16 N4 C22 . . 117.9(3) no
    C17 N5 C18 . . 117.2(3) no
    C19 N6 Ag1 . . 121.3(3) no
    C19 N6 C20 . . 118.0(3) no
    C20 N6 Ag1 . . 120.7(2) no
    N1 C1 C2 . . 121.0(3) no
    N1 C1 C8 . . 114.3(3) no
    C2 C1 C8 . . 124.8(3) no
    N2 C2 C1 . . 120.8(3) no
    N2 C2 C12 . . 115.7(3) no
    C1 C2 C12 . . 123.4(3) no
    N2 C3 C4 . . 119.8(3) no
    N2 C3 C7 . . 121.5(3) no
    C7 C3 C4 . . 118.6(3) no
    N3 C4 C3 . . 123.1(4) no
    N3 C4 H4 . . 118.5 no
    C3 C4 H4 . . 118.5 no
    N3 C5 H5 . . 118.7 no
    C6 C5 N3 . . 122.6(4) no
    C6 C5 H5 . . 118.7 no
    C5 C6 H6 . . 120.3 no
    C5 C6 C7 . . 119.4(4) no
    C7 C6 H6 . . 120.3 no
    N1 C7 C3 . . 120.3(3) no
    N1 C7 C6 . . 121.8(3) no
    C6 C7 C3 . . 118.0(3) no
    C1 C8 S1 . . 117.5(3) no
    C9 C8 C1 . . 131.8(3) no
    C9 C8 S1 . . 110.5(3) no
    C8 C9 H9 . . 123.6 no
    C8 C9 C10 . . 112.8(4) no
    C10 C9 H9 . . 123.6 no
    C9 C10 H10 . . 123.7 no
    C11 C10 C9 . . 112.5(4) no
    C11 C10 H10 . . 123.7 no
    C10 C11 H11 . . 123.9 no
    C10 C11 S1 . . 112.1(4) no
    S1 C11 H11 . . 123.9 no
    C11 S1 C8 . . 92.0(2) no
    C2 C12 S2 . . 121.1(3) no
    C13 C12 C2 . . 127.5(4) no
    C13 C12 S2 . . 110.7(3) no
    C12 C13 H13 . . 123.8 no
    C12 C13 C14 . . 112.5(4) no
    C14 C13 H13 . . 123.8 no
    C13 C14 H14 . . 123.5 no
    C15 C14 C13 . . 113.0(4) no
    C15 C14 H14 . . 123.5 no
    C14 C15 H15 . . 124.1 no
    C14 C15 S2 . . 111.8(3) no
    S2 C15 H15 . . 124.1 no
    C15 S2 C12 . . 91.9(2) no
    N4 C16 C17 . . 120.7(3) no
    N4 C16 C23 . . 115.8(4) no
    C17 C16 C23 . . 123.5(3) no
    N5 C17 C16 . . 121.5(3) no
    N5 C17 C27 . . 116.2(8) no
    N5 C17 C27B . . 111.7(17) no
    C16 C17 C27 . . 122.4(7) no
    C16 C17 C27B . . 126.4(17) no
    N5 C18 C19 . . 118.4(3) no
    N5 C18 C22 . . 121.6(3) no
    C22 C18 C19 . . 119.8(3) no
    N6 C19 C18 . . 122.1(4) no
    N6 C19 H19 . . 118.9 no
    C18 C19 H19 . . 118.9 no
    N6 C20 H20 . . 118.0 no
    N6 C20 C21 . . 123.9(4) no
    C21 C20 H20 . . 118.0 no
    C20 C21 H21 . . 120.7 no
    C20 C21 C22 . . 118.7(4) no
    C22 C21 H21 . . 120.7 no
    N4 C22 C18 . . 120.9(3) no
    N4 C22 C21 . . 121.7(3) no
    C18 C22 C21 . . 117.4(3) no
    C16 C23 S3 . . 117.2(3) no
    C24 C23 C16 . . 131.8(4) no
    C24 C23 S3 . . 110.9(3) no
    C23 C24 H24 . . 124.6 no
    C23 C24 C25 . . 110.7(4) no
    C25 C24 H24 . . 124.6 no
    C24 C25 H25 . . 123.1 no
    C26 C25 C24 . . 113.8(4) no
    C26 C25 H25 . . 123.1 no
    C25 C26 H26 . . 123.9 no
    C25 C26 S3 . . 112.2(3) no
    S3 C26 H26 . . 123.9 no
    C26 S3 C23 . . 92.3(2) no
    C17 C27 S4 . . 122.1(8) no
    C28 C27 C17 . . 125.6(12) no
    C28 C27 S4 . . 110.8(9) no
    C27 C28 H28 . . 124.7 no
    C27 C28 C29 . . 110.7(13) no
    C29 C28 H28 . . 124.7 no
    C28 C29 H29 . . 123.0 no
    C30 C29 C28 . . 114.0(12) no
    C30 C29 H29 . . 123.0 no
    C29 C30 H30 . . 124.0 no
    C29 C30 S4 . . 112.0(9) no
    S4 C30 H30 . . 124.0 no
    C27 S4 C30 . . 92.0(5) no
    C17 C27B S4B . . 122.3(17) no
    C28B C27B C17 . . 125(2) no
    C28B C27B S4B . . 113.0(13) no
    C27B C28B H28B . . 125.4 no
    C27B C28B C29B . . 109.1(18) no
    C29B C28B H28B . . 125.4 no
    C28B C29B H29B . . 123.2 no
    C30B C29B C28B . . 113.6(19) no
    C30B C29B H29B . . 123.2 no
    C29B C30B H30B . . 123.6 no
    C29B C30B S4B . . 112.8(16) no
    S4B C30B H30B . . 123.6 no
    C27B S4B C30B . . 91.3(11) no
    O1 Cl1 O2 . . 107.9(3) no
    O1 Cl1 O4 . . 110.6(3) no
    O3 Cl1 O1 . . 113.3(3) no
    O3 Cl1 O2 . . 102.6(4) no
    O3 Cl1 O4 . . 111.0(3) no
    O4 Cl1 O2 . . 111.2(4) no
    C32 O6 H6A . . 109.5 no
    O6 C32 H32A . . 109.5 no
    O6 C32 H32B . . 109.5 no
    O6 C32 H32C . . 109.5 no
    H32A C32 H32B . . 109.5 no
    H32A C32 H32C . . 109.5 no
    H32B C32 H32C . . 109.5 no
    C31 O5 H5A . . 109.5 no
    O5 C31 H31A . . 109.5 no
    O5 C31 H31B . . 109.5 no
    O5 C31 H31C . . 109.5 no
    H31A C31 H31B . . 109.5 no
    H31A C31 H31C . . 109.5 no
    H31B C31 H31C . . 109.5 no
loop_
    _geom_torsion_atom_site_label_1
    _geom_torsion_atom_site_label_2
    _geom_torsion_atom_site_label_3
    _geom_torsion_atom_site_label_4
    _geom_torsion_site_symmetry_1
    _geom_torsion_site_symmetry_2
    _geom_torsion_site_symmetry_3
    _geom_torsion_site_symmetry_4
    _geom_torsion
    _geom_torsion_publ_flag
    Ag1 N3 C4 C3 . . . . -177.7(3) no
    Ag1 N3 C5 C6 . . . . 179.2(4) no
    Ag1 N6 C19 C18 . . . . 178.9(3) no
    Ag1 N6 C20 C21 . . . . -178.4(3) no
    N1 C1 C2 N2 . . . . 12.4(5) no
    N1 C1 C2 C12 . . . . -165.9(4) no
    N1 C1 C8 C9 . . . . -169.2(4) no
    N1 C1 C8 S1 . . . . 5.6(4) no
    N2 C2 C12 C13 . . . . -126.6(4) no
    N2 C2 C12 S2 . . . . 43.3(5) no
    N2 C3 C4 N3 . . . . 172.7(4) no
    N2 C3 C7 N1 . . . . 7.8(6) no
    N2 C3 C7 C6 . . . . -172.9(4) no
    N3 C5 C6 C7 . . . . 0.3(7) no
    N4 C16 C17 N5 . . . . -5.2(5) no
    N4 C16 C17 C27 . . . . 175.2(7) no
    N4 C16 C17 C27B . . . . 166.7(14) no
    N4 C16 C23 C24 . . . . 170.4(4) no
    N4 C16 C23 S3 . . . . -7.4(4) no
    N5 C17 C27 C28 . . . . -55(2) no
    N5 C17 C27 S4 . . . . 109.3(11) no
    N5 C17 C27B C28B . . . . 104(3) no
    N5 C17 C27B S4B . . . . -80(3) no
    N5 C18 C19 N6 . . . . -176.8(4) no
    N5 C18 C22 N4 . . . . -4.0(6) no
    N5 C18 C22 C21 . . . . 176.7(4) no
    N6 C20 C21 C22 . . . . -0.6(7) no
    C1 N1 C7 C3 . . . . -5.5(5) no
    C1 N1 C7 C6 . . . . 175.3(4) no
    C1 C2 C12 C13 . . . . 51.8(6) no
    C1 C2 C12 S2 . . . . -138.3(3) no
    C1 C8 C9 C10 . . . . 175.5(4) no
    C1 C8 S1 C11 . . . . -176.6(3) no
    C2 N2 C3 C4 . . . . -175.5(3) no
    C2 N2 C3 C7 . . . . 0.4(5) no
    C2 C1 C8 C9 . . . . 9.0(7) no
    C2 C1 C8 S1 . . . . -176.2(3) no
    C2 C12 C13 C14 . . . . 172.0(4) no
    C2 C12 S2 C15 . . . . -173.1(3) no
    C3 N2 C2 C1 . . . . -10.0(5) no
    C3 N2 C2 C12 . . . . 168.5(3) no
    C4 N3 C5 C6 . . . . -0.4(7) no
    C4 C3 C7 N1 . . . . -176.3(3) no
    C4 C3 C7 C6 . . . . 3.0(6) no
    C5 N3 C4 C3 . . . . 1.9(6) no
    C5 C6 C7 N1 . . . . 177.7(4) no
    C5 C6 C7 C3 . . . . -1.6(6) no
    C7 N1 C1 C2 . . . . -4.0(5) no
    C7 N1 C1 C8 . . . . 174.2(3) no
    C7 C3 C4 N3 . . . . -3.2(6) no
    C8 C1 C2 N2 . . . . -165.6(3) no
    C8 C1 C2 C12 . . . . 16.0(6) no
    C8 C9 C10 C11 . . . . 0.2(7) no
    C9 C8 S1 C11 . . . . -0.8(3) no
    C9 C10 C11 S1 . . . . -0.8(6) no
    C10 C11 S1 C8 . . . . 0.9(5) no
    S1 C8 C9 C10 . . . . 0.5(5) no
    C12 C13 C14 C15 . . . . 0.0(6) no
    C13 C12 S2 C15 . . . . -1.6(3) no
    C13 C14 C15 S2 . . . . -1.2(6) no
    C14 C15 S2 C12 . . . . 1.6(4) no
    S2 C12 C13 C14 . . . . 1.2(5) no
    C16 N4 C22 C18 . . . . 1.6(5) no
    C16 N4 C22 C21 . . . . -179.1(4) no
    C16 C17 C27 C28 . . . . 124.1(18) no
    C16 C17 C27 S4 . . . . -71.1(12) no
    C16 C17 C27B C28B . . . . -68(3) no
    C16 C17 C27B S4B . . . . 108(3) no
    C16 C23 C24 C25 . . . . -177.9(4) no
    C16 C23 S3 C26 . . . . 178.9(3) no
    C17 N5 C18 C19 . . . . 177.9(4) no
    C17 N5 C18 C22 . . . . 1.6(6) no
    C17 C16 C23 C24 . . . . -8.5(6) no
    C17 C16 C23 S3 . . . . 173.7(3) no
    C17 C27 C28 C29 . . . . 174.9(14) no
    C17 C27 S4 C30 . . . . -173.6(13) no
    C17 C27B C28B C29B . . . . 173(3) no
    C17 C27B S4B C30B . . . . -176(3) no
    C18 N5 C17 C16 . . . . 2.8(5) no
    C18 N5 C17 C27 . . . . -177.6(6) no
    C18 N5 C17 C27B . . . . -170.2(12) no
    C19 N6 C20 C21 . . . . 0.7(7) no
    C19 C18 C22 N4 . . . . 179.8(4) no
    C19 C18 C22 C21 . . . . 0.5(6) no
    C20 N6 C19 C18 . . . . -0.1(6) no
    C20 C21 C22 N4 . . . . -179.2(4) no
    C20 C21 C22 C18 . . . . 0.0(6) no
    C22 N4 C16 C17 . . . . 2.7(5) no
    C22 N4 C16 C23 . . . . -176.1(3) no
    C22 C18 C19 N6 . . . . -0.4(6) no
    C23 C16 C17 N5 . . . . 173.6(3) no
    C23 C16 C17 C27 . . . . -6.0(8) no
    C23 C16 C17 C27B . . . . -14.5(15) no
    C23 C24 C25 C26 . . . . -0.9(6) no
    C24 C23 S3 C26 . . . . 0.7(3) no
    C24 C25 C26 S3 . . . . 1.4(6) no
    C25 C26 S3 C23 . . . . -1.2(4) no
    S3 C23 C24 C25 . . . . 0.0(4) no
    C27 C28 C29 C30 . . . . -7(2) no
    C28 C27 S4 C30 . . . . -6.8(15) no
    C28 C29 C30 S4 . . . . 1.4(18) no
    C29 C30 S4 C27 . . . . 3.1(10) no
    S4 C27 C28 C29 . . . . 9(2) no
    C27B C28B C29B C30B . . . . 5(2) no
    C28B C27B S4B C30B . . . . 1(3) no
    C28B C29B C30B S4B . . . . -4(3) no
    C29B C30B S4B C27B . . . . 2(3) no
    S4B C27B C28B C29B . . . . -3(2) no
loop_
    _geom_hbond_atom_site_label_D
    _geom_hbond_atom_site_label_H
    _geom_hbond_atom_site_label_A
    _geom_hbond_site_symmetry_A
    _geom_hbond_distance_DH
    _geom_hbond_distance_HA
    _geom_hbond_distance_DA
    _geom_hbond_angle_DHA
    _geom_hbond_publ_flag
    C6 H6 S4 1_456 0.93 2.92 3.665(6) 137.9 yes
    C9 H9 O2 1_556 0.93 2.64 3.465(8) 148.8 yes
    C11 H11 O5 1_456 0.93 2.65 3.520(8) 156.1 yes
    C14 H14 N5 2_646 0.93 2.69 3.393(5) 132.6 yes
    C24 H24 S4 . 0.93 2.77 3.321(6) 118.5 yes
    C24 H24 S4B . 0.93 3.00 3.774(17) 141.2 yes
    C29 H29 O4 2_655 0.93 2.49 3.330(12) 149.7 yes
    C30 H30 Cl1 2_755 0.93 2.96 3.738(10) 142.1 yes
    C30 H30 O1 2_755 0.93 2.40 3.312(10) 165.7 yes
    C28B H28B S1 1_654 0.93 2.93 3.67(2) 137.9 yes
    C29B H29B O2 2_755 0.93 2.31 3.21(2) 162.2 yes
    O6 H6A O5 . 0.82 1.99 2.805(8) 174.7 yes
    O5 H5A O3 2_756 0.82 2.11 2.889(8) 158.0 yes
_shelx_space_group_comment
;
The symmetry employed for this shelxl refinement is uniquely defined
by the following loop, which should always be used as a source of
symmetry information in preference to the above space-group names.
They are only intended as comments.
;
_shelx_estimated_absorpt_T_min     ?
_shelx_estimated_absorpt_T_max     ?
_shelx_hkl_file
;
   0 -29   1 338.866 170.328  10
   0 -29   2 639.360 229.771  10
   0 -29  -2 420.589 184.700   7
   0 -29  -3 107.952 129.907   7
   0 -28   0 337.947 169.650  10
   0 -28   1-4.25798 164.582  10
   0 -28   2-13.7245 138.286  10
   0 -28  -2 224.558 159.087   7
   0 -28   3 9.32142 170.471  10
   0 -28  -3-151.463 142.972   7
   0 -28  -4-31.2259 116.958   7
   0 -27   0-185.679 161.756  10
   0 -27   1 36.7978 143.531  10
   0 -27  -1 46.6980 172.603   7
   0 -27   2 369.379 186.398  10
   0 -27  -2-78.8030 137.212   7
   0 -27   3-85.5970 133.054  10
   0 -27  -3-159.745 204.478   7
   0 -27   4 7.76776 201.721  10
   0 -27  -4-45.1059 180.147   7
   0 -27   5 477.274 244.253  10
   0 -27  -5-126.549 176.683   7
   0 -26   0 619.608 223.524  10
   0 -26   0 555.279 187.077   7
   0 -26  -1 403.077 174.507  10
   0 -26   1 196.871 149.901  10
   0 -26  -1 123.904 114.689   7
   0 -26   2 434.337 232.032  10
   0 -26  -2 191.877 154.958   7
   0 -26   3 39.7633 152.939  10
   0 -26  -3-30.0301 168.165   7
   0 -26   4 310.652 183.192  10
   0 -26  -4 348.994 229.377   7
   0 -26   5 239.586 171.483  10
   0 -26  -5-130.762 200.047   7
   0 -26   6 78.0071 155.605  10
   0 -26  -6-228.694 221.691   7
   0 -25   0 43.1427 113.807  10
   0 -25   0-41.9883 136.475   7
   0 -25   1-73.8610 123.943  10
   0 -25  -1 178.209 122.467  10
   0 -25  -1-43.4783 146.713   7
   0 -25   2 617.445 202.742  10
   0 -25  -2 479.591 199.278   7
   0 -25   3 4.67421 114.267  10
   0 -25  -3 135.780 155.530   7
   0 -25   4 640.227 233.398  10
   0 -25  -4 1014.20 270.333   7
   0 -25   5 643.807 267.112  10
   0 -25  -5 471.362 211.744   7
   0 -25   6 785.214 261.559  10
   0 -25  -6 681.013 260.597   7
   0 -25   7 499.300 206.830  10
   0 -25  -7 642.943 264.852   7
   0 -25  -8 32.9020 122.243   8
   0 -24   0 380.084 167.617  10
   0 -24   0 390.804 167.087   7
   0 -24  -1 1031.60 238.904  10
   0 -24   1 1207.89 286.824  10
   0 -24   1 697.264 198.398   7
   0 -24  -1 1413.37 273.012   7
   0 -24   2 205.669 139.202  10
   0 -24  -2 274.443 149.047  10
   0 -24  -2 378.795 179.862   7
   0 -24   3 482.072 212.649  10
   0 -24  -3 185.042 132.479   7
   0 -24   4 304.030 169.810  10
   0 -24  -4 136.176 148.472   7
   0 -24   5 1094.41 293.457  10
   0 -24  -5 1365.51 305.226   7
   0 -24   6 327.002 199.177  10
   0 -24  -6-59.0564 212.305   7
   0 -24   7 136.645 132.731  10
   0 -24  -7 284.269 215.700   7
   0 -24  -8-69.5276 162.991   8
   0 -24   8 164.281 177.637  10
   0 -24  -8 36.1656 180.421   7
   0 -24  -9 92.2726 162.431   8
   0 -23   0-34.0756 121.665  10
   0 -23   0-119.883 138.734   7
   0 -23   1 828.677 219.862  10
   0 -23  -1 835.216 207.618  10
   0 -23  -1 789.242 223.977   7
   0 -23   1 715.982 184.501   7
   0 -23   2 305.592 166.644  10
   0 -23  -2 254.148 136.678  10
   0 -23  -2 260.742 142.566   7
   0 -23   3 36.6826 117.218  10
   0 -23  -3 375.138 188.008   7
   0 -23   4 46.4203 164.604  10
   0 -23  -4 175.452 146.722   7
   0 -23   5 330.461 208.631  10
   0 -23  -5 229.129 153.567   7
   0 -23   6-38.4920 162.497  10
   0 -23  -6 253.049 150.021   7
   0 -23   7 413.286 209.745  10
   0 -23  -7 70.9750 147.517   7
   0 -23  -8 283.636 173.230   8
   0 -23   8 419.983 230.185  10
   0 -23  -8 118.370 153.068   7
   0 -23  -9 385.026 190.259   8
   0 -23   9-76.1688 183.729  10
   0 -23  -9 306.977 208.803   7
   0 -23 -10 26.7136 146.064   8
   0 -22   0 975.205 229.359  10
   0 -22   0 886.861 205.926   7
   0 -22  -1 450.937 181.607  10
   0 -22   1 80.4081 115.131  10
   0 -22  -1 66.1120 111.526   7
   0 -22   1 365.164 160.678   7
   0 -22   2-172.772 143.572  10
   0 -22  -2 152.402 95.7912  10
   0 -22  -2-81.8833 163.654   7
   0 -22   2-6.20985 94.1281   7
   0 -22   3 1360.67 290.529  10
   0 -22  -3 982.573 238.757   7
   0 -22   4-10.6784 122.040  10
   0 -22  -4 53.6590 108.858   7
   0 -22   5 162.075 152.185  10
   0 -22  -5 280.434 138.319   7
   0 -22   6 263.746 156.070  10
   0 -22  -6 215.459 154.319   7
   0 -22   7 411.948 197.654  10
   0 -22  -7 31.8238 148.172   7
   0 -22  -8-14.7281 142.822   8
   0 -22   8 232.607 186.537  10
   0 -22  -8 585.822 254.996   7
   0 -22  -9 128.272 176.417   8
   0 -22   9 67.9072 220.793  10
   0 -22  -9 37.8868 163.185   7
   0 -22  10-103.307 141.850  10
   0 -22 -10 34.9213 110.411   8
   0 -21   0-28.7260 126.860  10
   0 -21   0 140.848 119.320   7
   0 -21   1 291.155 142.753  10
   0 -21  -1 184.961 114.666  10
   0 -21  -1 113.683 122.127   7
   0 -21   1 220.297 121.429   7
   0 -21   2 2053.53 333.836  10
   0 -21  -2 1399.72 242.677  10
   0 -21  -2 1723.40 291.044   7
   0 -21   2 1288.72 215.040   7
   0 -21   3 140.577 115.590  10
   0 -21  -3 351.946 133.141  10
   0 -21  -3 493.640 195.213   7
   0 -21   4 1161.67 272.460  10
   0 -21  -4 723.476 210.129   7
   0 -21   5 791.552 233.030  10
   0 -21  -5 569.373 207.031   7
   0 -21   6 876.867 251.982  10
   0 -21  -6 771.769 247.400   7
   0 -21   7 1404.69 323.400  10
   0 -21  -7 1112.09 283.788   7
   0 -21   8 438.909 206.258  10
   0 -21  -8 228.684 157.826   7
   0 -21  -9 314.020 178.322   8
   0 -21   9 347.401 159.739  10
   0 -21  -9 221.202 209.484   7
   0 -21  10-27.3810 196.813  10
   0 -21 -10 481.675 198.715   8
   0 -20   0 1530.72 260.112  10
   0 -20   0 1381.39 225.934   7
   0 -20   1 5878.62 498.018  10
   0 -20  -1 5030.30 433.866  10
   0 -20  -1 5442.07 465.902   7
   0 -20   1 4904.41 407.471   7
   0 -20  -2 508.191 159.461  10
   0 -20   2 298.360 161.452  10
   0 -20  -2 375.043 169.398   7
   0 -20   2 528.680 147.599   7
   0 -20  -3 653.713 150.634  10
   0 -20   3 627.450 210.219  10
   0 -20   3 491.121 131.534   7
   0 -20  -3 834.578 201.656   7
   0 -20   4 2196.10 333.217  10
   0 -20  -4 2226.92 334.791   7
   0 -20   5 246.100 116.885  11
   0 -20   5 388.882 171.294  10
   0 -20  -5 98.0772 124.095   7
   0 -20   6 253.348 129.768  11
   0 -20   6 217.670 154.531  10
   0 -20  -6 506.247 200.969   7
   0 -20   7 261.877 138.202  11
   0 -20   7-58.6963 178.984  10
   0 -20  -7 104.035 139.399   7
   0 -20   8 283.622 131.852  11
   0 -20   8 77.8309 129.605  10
   0 -20   9 432.752 233.567  10
   0 -20   9 403.666 172.076  11
   0 -20  -9 74.9532 137.087   7
   0 -20  -9 184.488 139.291   8
   0 -20  10 612.407 192.132  11
   0 -20  10 786.038 261.643  10
   0 -20 -10 647.451 222.076   8
   0 -20  11 210.641 157.585  10
   0 -20  11 272.022 161.523  11
   0 -19   0 139.501 110.296  10
   0 -19   0 98.2302 111.322   7
   0 -19   1 2777.37 301.144   7
   0 -19  -1 2365.03 306.536   7
   0 -19   1 2617.70 332.330  10
   0 -19  -1 2772.20 323.539  10
   0 -19   2 1884.75 215.170  11
   0 -19   2 2375.30 274.534   7
   0 -19  -2 2068.67 293.788   7
   0 -19  -2 2251.32 281.755  10
   0 -19   2 2005.90 302.993  10
   0 -19   3 4346.82 339.915  11
   0 -19   3 4312.65 342.613   7
   0 -19  -3 4285.06 427.556   7
   0 -19  -3 4268.88 369.875  10
   0 -19   3 4504.52 456.782  10
   0 -19  -4 388.811 185.010   7
   0 -19  -4 433.977 130.424  10
   0 -19   4 568.327 190.499  10
   0 -19   4 552.972 145.206  11
   0 -19  -5 836.494 216.546   7
   0 -19   5 887.165 239.060  10
   0 -19   5 552.287 142.985  11
   0 -19  -6 444.402 188.558   7
   0 -19   6 577.718 195.052  10
   0 -19   6 497.043 156.918  11
   0 -19  -7 1088.04 267.727   7
   0 -19   7 525.620 212.085  10
   0 -19   7 624.071 188.586  11
   0 -19   8 454.318 222.498  10
   0 -19   8 631.295 183.563  11
   0 -19  -8 660.116 230.011   7
   0 -19   9 168.864 159.279  10
   0 -19   9 525.679 198.255  11
   0 -19  -9 215.296 154.486   7
   0 -19  -9 548.786 179.987   8
   0 -19  10 377.291 195.669  11
   0 -19  10 1.83588 120.644  10
   0 -19 -10-8.70213 145.821   8
   0 -19  11 548.569 214.613  11
   0 -19  11 197.890 191.606  10
   0 -19  12 215.308 186.718  11
   0 -19  12-16.6060 154.870  10
   0 -18   0 6920.83 491.107  10
   0 -18   0 6943.66 472.728   7
   0 -18  -1 1513.79 237.282  10
   0 -18   1 1338.59 237.459  10
   0 -18  -1 1532.63 234.227   7
   0 -18   1 1520.66 222.999   7
   0 -18   2 1005.33 161.283  11
   0 -18  -2 904.493 175.342  10
   0 -18   2 689.476 186.013  10
   0 -18  -2 979.133 213.002   7
   0 -18   2 952.591 162.110   7
   0 -18   3 223.142 83.4011  11
   0 -18  -3 348.495 146.011   7
   0 -18   3 338.676 103.724   7
   0 -18   3 283.205 156.971  10
   0 -18  -3 245.035 96.1381  10
   0 -18   4 2349.97 332.849  10
   0 -18   4 1934.86 236.934  11
   0 -18   4 2063.36 219.967   7
   0 -18  -4 2350.13 250.789  10
   0 -18  -4 1940.28 295.860   7
   0 -18  -5 994.188 228.991   7
   0 -18   5 1477.66 276.908  10
   0 -18   5 805.655 170.602  11
   0 -18  -6 982.219 238.688   7
   0 -18   6 1209.52 257.658  10
   0 -18   6 882.955 196.571  11
   0 -18   7 1121.03 271.354  10
   0 -18  -7 1175.61 267.402   7
   0 -18   7 1074.39 229.050  11
   0 -18   8 701.648 236.941  10
   0 -18   8 407.450 167.516  11
   0 -18  -8 798.901 234.549   7
   0 -18   9 342.801 182.076  10
   0 -18  -9 96.7034 109.218   8
   0 -18   9 385.559 186.338  11
   0 -18  -9 613.136 216.333   7
   0 -18 -10 347.181 174.038   8
   0 -18  10 401.310 151.553  11
   0 -18  10 749.254 234.072  10
   0 -18 -10 560.410 225.901  14
   0 -18  11 664.002 222.616  11
   0 -18  11 956.689 292.041  10
   0 -18 -11 588.305 213.535  14
   0 -18  12 757.689 269.491  11
   0 -18  12 534.547 224.483  10
   0 -18 -12 400.308 226.069  14
   0 -18  13 101.735 124.572  11
   0 -17   0-49.0927 114.762  10
   0 -17   0-69.7040 87.8060   7
   0 -17   1 5792.85 397.198   7
   0 -17  -1 6441.42 458.594   7
   0 -17  -1 5484.96 409.775  10
   0 -17   1 5596.48 437.803  10
   0 -17   2 984.074 154.215  11
   0 -17  -2 1130.15 191.103  10
   0 -17   2 1151.68 225.448  10
   0 -17  -2 1265.11 218.942   7
   0 -17   2 1217.92 188.398   7
   0 -17   3 869.771 153.937  11
   0 -17   3 657.324 176.120  10
   0 -17  -3 1039.21 179.526  10
   0 -17  -3 829.345 194.294   7
   0 -17   3 848.237 148.228   7
   0 -17   4 850.896 158.735  11
   0 -17   4 711.234 133.607   7
   0 -17  -4 921.330 222.364   7
   0 -17   4 847.825 219.036  10
   0 -17  -4 474.712 124.430  10
   0 -17   5 2798.74 304.089  11
   0 -17   5 3538.64 400.949  10
   0 -17  -5 3832.79 416.574   7
   0 -17   6 50.5430 114.078  10
   0 -17  -6 137.500 143.697   7
   0 -17   6-11.9141 90.8630  11
   0 -17   7 1624.77 293.811  10
   0 -17   7 1699.24 264.793  11
   0 -17  -7 1282.75 275.412   7
   0 -17   8 807.658 225.965  10
   0 -17  -8 789.058 223.107  14
   0 -17   8 718.638 194.463  11
   0 -17  -8 572.759 205.269   7
   0 -17   9-68.3655 195.248  10
   0 -17  -9 161.831 122.470   8
   0 -17  -9 6.91837 116.323  14
   0 -17   9 76.0490 110.018  11
   0 -17  -9 42.9380 165.906   7
   0 -17  10 570.807 216.904  10
   0 -17 -10 798.581 208.627   8
   0 -17  10 671.278 217.182  11
   0 -17 -10 375.911 182.677   7
   0 -17 -10 506.848 204.297  14
   0 -17  11 719.452 258.633  11
   0 -17  11 391.033 222.164  10
   0 -17 -11 60.9319 146.465  14
   0 -17  12 57.9310 110.834  11
   0 -17  12 55.5321 139.792  10
   0 -17 -12-252.605 214.091  14
   0 -17  13 388.968 187.007  11
   0 -17  13 273.908 144.757  10
   0 -17 -13-128.149 194.665  14
   0 -16   0 1349.78 200.049   7
   0 -16   0 1534.00 224.213  10
   0 -16   1 9886.58 428.518  11
   0 -16   1 9818.01 500.135   7
   0 -16  -1 9571.05 534.761   7
   0 -16  -1 9872.65 521.454  10
   0 -16   1 10139.3 561.801  10
   0 -16   2 890.695 146.328  11
   0 -16  -2 896.608 163.839  10
   0 -16   2 818.547 187.505  10
   0 -16   2 976.329 163.144   7
   0 -16  -2 856.717 195.900   7
   0 -16   3 343.958 100.068  11
   0 -16   3 573.658 133.682   7
   0 -16  -3 400.532 151.299   7
   0 -16   3 491.587 164.153  10
   0 -16  -3 282.296 95.8332  10
   0 -16   4 4174.67 335.548  11
   0 -16  -4 4633.54 325.942  10
   0 -16   4 4808.91 431.825  10
   0 -16  -4 4590.66 418.349   7
   0 -16   4 4222.13 290.342   7
   0 -16  -5 144.479 63.7255  10
   0 -16   5 88.6205 126.178  10
   0 -16  -5 173.379 117.199   7
   0 -16   5 158.696 94.0093  11
   0 -16   6 345.129 153.805  10
   0 -16   6 519.734 151.959  11
   0 -16  -6 300.859 128.104   7
   0 -16   7 561.901 187.313  10
   0 -16   7 404.851 151.716  11
   0 -16  -7 467.532 185.490   7
   0 -16  -7 502.474 166.584  14
   0 -16   8 952.845 249.052  10
   0 -16  -8 944.972 222.840  14
   0 -16   8 664.067 179.519  11
   0 -16  -8 943.160 240.008   7
   0 -16   9 1883.78 339.310  10
   0 -16  -9 1390.88 267.792   8
   0 -16  -9 1526.49 293.435  14
   0 -16   9 1408.23 281.041  11
   0 -16  -9 1651.63 316.886   7
   0 -16  10 695.763 226.301  10
   0 -16 -10 445.583 171.348   8
   0 -16  10 360.838 145.842  11
   0 -16 -10 269.344 188.430   7
   0 -16 -10 382.971 175.054  14
   0 -16  11 344.887 154.071  11
   0 -16  11 790.997 265.619  10
   0 -16 -11 647.417 228.375  14
   0 -16  12-128.321 165.285  11
   0 -16  12 195.295 164.805  10
   0 -16 -12 305.955 186.389  14
   0 -16  13 567.505 247.217  11
   0 -16  13 261.250 175.098  10
   0 -16 -13 330.736 210.662  14
   0 -16  14 440.356 233.380  10
   0 -15   0 90.4102 80.5269   7
   0 -15   0-37.3740 80.3995  10
   0 -15   1 15698.1 516.633  11
   0 -15   1 16850.0 625.643   7
   0 -15  -1 16416.8 669.588   7
   0 -15  -1 15920.1 636.305  10
   0 -15   1 16411.6 692.231  10
   0 -15   2 6070.74 343.992  11
   0 -15   2 6052.22 363.065   7
   0 -15  -2 5693.90 416.958   7
   0 -15  -2 6223.35 384.524  10
   0 -15   2 6266.50 446.375  10
   0 -15   3 15015.6 576.572  11
   0 -15  -3 14911.9 699.349   7
   0 -15   3 15287.7 546.912   7
   0 -15   3 15658.4 720.607  10
   0 -15  -3 15223.8 581.209  10
   0 -15  -4 1198.13 214.035   7
   0 -15   4 1211.40 151.018   7
   0 -15   4 1607.19 251.056  10
   0 -15  -4 1350.41 172.069  10
   0 -15   4 1301.92 192.074  11
   0 -15   5 731.758 183.749  10
   0 -15  -5 949.287 135.647  10
   0 -15  -5 830.954 194.920   7
   0 -15   5 1027.45 133.793   7
   0 -15   5 1042.39 184.484  11
   0 -15  -6 7957.24 544.763  14
   0 -15  -6 9189.25 616.739   7
   0 -15   6 8567.72 530.502  11
   0 -15   6 9581.41 624.475  10
   0 -15   6 8839.34 623.224   1
   0 -15  -7 2603.85 334.318  14
   0 -15  -7 3331.29 394.123   7
   0 -15   7 2733.47 323.841  11
   0 -15   7 2606.29 363.669   1
   0 -15   7 2839.23 369.475  10
   0 -15   8 132.766 116.305  10
   0 -15  -8 294.759 147.913  14
   0 -15   8 347.408 135.711  11
   0 -15  -8 153.245 130.293   7
   0 -15   9 292.162 183.283  10
   0 -15  -9 91.5009 104.756   8
   0 -15  -9 336.702 171.196  14
   0 -15   9 542.216 183.716  11
   0 -15  -9 246.697 158.388   7
   0 -15 -10 340.293 179.987  14
   0 -15 -10 123.327 111.409   8
   0 -15  10 117.969 159.165  10
   0 -15  10 291.595 164.411  11
   0 -15 -11 1023.51 263.758  14
   0 -15  11 973.408 256.984  10
   0 -15  11 605.958 221.639  11
   0 -15 -12 225.071 173.504  14
   0 -15  12 207.540 174.312  10
   0 -15  12 214.001 155.462  11
   0 -15 -13 430.415 203.769  14
   0 -15  13 324.620 179.464  10
   0 -15  13 373.027 193.503  11
   0 -15 -14 90.3975 123.887  14
   0 -15  14-60.3693 167.650  10
   0 -14   0 6098.32 381.280   7
   0 -14   0 6791.20 409.920  10
   0 -14  -1 14758.1 612.279   7
   0 -14   1 14785.4 563.353   7
   0 -14   1 15051.9 632.184  10
   0 -14  -1 15029.5 586.266  10
   0 -14   1 14829.2 491.170  11
   0 -14   2 1268.56 154.422  11
   0 -14   2 1355.32 204.442  10
   0 -14  -2 1554.50 188.237  10
   0 -14   2 1553.46 181.905   7
   0 -14  -2 1466.24 212.505   7
   0 -14   3 3056.07 252.321  11
   0 -14  -3 3615.31 269.035  10
   0 -14   3 3763.38 344.959  10
   0 -14   3 2822.82 226.896   7
   0 -14  -3 3325.79 322.630   7
   0 -14  -4 11840.8 463.532  10
   0 -14   4 12425.1 645.689  10
   0 -14  -4 11426.6 614.257   7
   0 -14   4 11053.7 518.663  11
   0 -14   4 11489.2 635.138   1
   0 -14   4 11095.8 423.930   7
   0 -14   5 7398.93 329.002   7
   0 -14  -5 6900.05 475.605  14
   0 -14  -5 7934.00 537.836   7
   0 -14   5 7344.55 453.690  11
   0 -14  -5 7228.95 347.926  10
   0 -14   5 7050.35 522.434   1
   0 -14  -6 236.743 141.271  14
   0 -14   6 381.090 149.885  11
   0 -14  -6 325.475 144.698   7
   0 -14   6 547.733 168.095   1
   0 -14  -7 1280.06 233.821  14
   0 -14   7 1260.57 222.593  11
   0 -14  -7 1005.11 225.917   7
   0 -14   7 1650.21 285.204   1
   0 -14  -8 1430.20 247.284  14
   0 -14   8 1840.44 311.090   1
   0 -14   8 1661.83 265.378  11
   0 -14  -8 2045.27 319.638   7
   0 -14   9 1420.77 279.989  10
   0 -14  -9 1136.98 236.853  14
   0 -14  -9 1344.18 245.086   8
   0 -14   9 1101.25 259.436   1
   0 -14   9 1437.12 268.017  11
   0 -14  -9 1013.10 239.273   7
   0 -14 -10 503.656 170.651   8
   0 -14  10 737.575 219.506  11
   0 -14  10 193.499 137.220  10
   0 -14 -10 306.927 171.504  14
   0 -14  11 50.0305 123.754  11
   0 -14  11 478.305 195.544  10
   0 -14 -11 227.729 148.443  14
   0 -14  12 39.4729 125.308  11
   0 -14  12-75.0884 182.455  10
   0 -14 -12 139.572 150.768  14
   0 -14  13 168.126 149.985  11
   0 -14  13 600.989 244.545  10
   0 -14 -13 465.266 185.480  14
   0 -14  14 75.7722 142.528  11
   0 -14 -14-314.792 236.131  14
   0 -14  14-187.924 242.579  10
   0 -13   0 97.3191 84.3376  10
   0 -13   0 188.951 100.532   7
   0 -13  -1 2742.56 260.321   7
   0 -13   1 2696.78 236.551   7
   0 -13  -1 2521.44 241.350  10
   0 -13   1 2223.62 234.695  10
   0 -13   1 2238.85 187.757  11
   0 -13   2 7401.21 359.029  11
   0 -13   2 7756.40 460.916  10
   0 -13  -2 7211.66 377.271  10
   0 -13   2 7408.77 364.051   7
   0 -13  -2 7787.92 447.680   7
   0 -13  -3 2244.52 253.543   7
   0 -13   3 1987.83 203.917  11
   0 -13   3 2041.97 185.130   7
   0 -13   3 2290.23 267.986  10
   0 -13  -3 2249.76 205.094  10
   0 -13   3 2129.85 257.163   1
   0 -13  -4 257.834 76.8126  10
   0 -13   4 114.169 95.5867   1
   0 -13  -4 167.510 99.2175   7
   0 -13   4 166.452 62.6811   7
   0 -13   4 224.846 86.6185  11
   0 -13   5 4225.54 239.871   7
   0 -13  -5 3910.96 350.812  14
   0 -13  -5 4214.44 378.711   7
   0 -13   5 4037.02 331.894  11
   0 -13   5 4134.03 395.044   1
   0 -13  -5 4745.46 268.767  10
   0 -13  -6 2997.61 343.939   7
   0 -13   6 2740.49 298.102  11
   0 -13  -6 2532.58 296.818  14
   0 -13   6 2471.92 320.149   1
   0 -13  -7 13796.8 736.149   7
   0 -13   7 14719.9 711.943  11
   0 -13   7 13536.4 749.556   1
   0 -13  -7 13709.5 683.434  14
   0 -13   8 2249.14 323.958   1
   0 -13  -8 2398.66 297.779   8
   0 -13   8 2077.77 297.460  11
   0 -13  -8 2212.07 323.340   7
   0 -13  -8 2153.57 288.855  14
   0 -13  -9 241.294 150.767  14
   0 -13  -9 172.866 100.945   8
   0 -13   9 50.5554 132.952  11
   0 -13  -9 328.911 167.800   7
   0 -13   9 209.474 139.481   1
   0 -13 -10 5092.53 474.492  14
   0 -13 -10 5163.09 452.445   8
   0 -13  10 6930.07 603.354  10
   0 -13  10 5753.77 544.406  11
   0 -13  10 6851.85 609.999   1
   0 -13  11 882.521 250.063  10
   0 -13  11 1279.95 292.426  11
   0 -13 -11 1269.03 255.413  14
   0 -13  12 115.349 143.657  10
   0 -13  12 106.546 140.527  11
   0 -13 -12 54.7852 118.545  14
   0 -13  13-307.086 242.094  10
   0 -13  13 41.1327 180.965  11
   0 -13 -13-2.35067 121.786  14
   0 -13 -14 225.628 182.864   6
   0 -13 -14 94.2486 131.363  14
   0 -13  14 505.859 227.285  10
   0 -13  14 660.932 264.334  11
   0 -12   0 42764.3 937.133  10
   0 -12   0 40242.8 890.133   7
   0 -12   1 7974.76 335.258  11
   0 -12  -1 7512.24 404.329   7
   0 -12  -1 7661.18 383.365  10
   0 -12   1 7178.74 399.585  10
   0 -12   1 7266.21 360.717   7
   0 -12   2 18.4669 73.7603  10
   0 -12  -2 20.0412 51.3156  10
   0 -12  -2-13.1074 84.2315   7
   0 -12   2 116.918 62.6743   7
   0 -12   2 176.005 66.8321  11
   0 -12  -3 1851.32 175.005  10
   0 -12   3 1900.47 191.853  11
   0 -12   3 1996.17 237.817   1
   0 -12   3 1656.03 158.537   7
   0 -12  -3 1978.06 224.932   7
   0 -12   4 4299.11 241.545   7
   0 -12  -4 3898.09 328.167  14
   0 -12  -4 4109.06 352.302   7
   0 -12   4 4356.14 311.776  11
   0 -12   4 4041.94 354.773   1
   0 -12  -4 4213.08 250.219  10
   0 -12   5 2066.79 267.810   1
   0 -12  -5 1900.50 242.443  14
   0 -12   5 2118.94 239.683  11
   0 -12   5 1798.31 150.155   7
   0 -12  -5 2204.02 272.669   7
   0 -12  -5 1991.05 163.464  10
   0 -12   6 3382.94 194.518   7
   0 -12  -6 2934.91 300.900  14
   0 -12  -6 3164.36 343.670   7
   0 -12   6 3492.87 325.847  11
   0 -12   6 2994.55 334.654   1
   0 -12  -6 3243.18 194.845  10
   0 -12  -7 5815.07 473.599   7
   0 -12   7 5531.47 430.079  11
   0 -12  -7 5369.31 418.782  14
   0 -12   7 5457.92 472.300   1
   0 -12  -8 1541.50 243.796  14
   0 -12  -8 1532.27 234.051   8
   0 -12   8 1615.21 255.888  11
   0 -12   8 2225.36 322.588   1
   0 -12  -8 2220.30 318.975   7
   0 -12  -9 1576.27 258.279  14
   0 -12  -9 1540.04 239.599   8
   0 -12   9 1787.35 283.958  11
   0 -12  -9 1479.11 269.800   7
   0 -12   9 1571.33 285.798   1
   0 -12 -10 1766.06 260.869   8
   0 -12  10 1386.57 281.411   1
   0 -12  10 1813.32 314.699  11
   0 -12 -10 1362.64 262.583  14
   0 -12  11-5.51669 159.285  11
   0 -12  11-38.2202 123.622   1
   0 -12  11 130.261 110.458  10
   0 -12 -11 95.4418 114.405  14
   0 -12 -12 893.005 228.533  14
   0 -12  12 1349.39 310.464  11
   0 -12  12 1048.02 251.918  10
   0 -12 -13 660.919 209.864  14
   0 -12  13 1048.60 261.359  10
   0 -12  13 1270.10 320.772  11
   0 -12 -13 775.411 261.088   6
   0 -12 -14 9.17212 129.948  14
   0 -12  14 157.914 114.707  10
   0 -12 -14 317.232 166.201   6
   0 -12  14 113.100 177.056  11
   0 -12 -15 312.067 168.107  14
   0 -11   0 31.6087 56.2134   7
   0 -11   0-32.9059 65.4626  10
   0 -11   1 307.911 69.4602  11
   0 -11  -1 170.484 76.3968  10
   0 -11   1 134.542 67.9254  10
   0 -11  -1 82.8378 69.7695   7
   0 -11   1 124.305 70.4957   7
   0 -11  -2 14017.8 471.587  10
   0 -11   2 14036.7 461.230  11
   0 -11   2 13414.3 559.888   1
   0 -11  -2 13430.2 541.245   7
   0 -11   2 14291.3 454.434   7
   0 -11  -3 26294.3 613.229  10
   0 -11  -3 26530.4 800.529   7
   0 -11   3 26757.8 688.235  11
   0 -11   3 27838.6 834.213   1
   0 -11   3 26683.9 591.658   7
   0 -11   4 2182.40 164.139   7
   0 -11  -4 2383.26 246.511  14
   0 -11  -4 1942.05 237.540   7
   0 -11   4 2284.53 222.991  11
   0 -11   4 2183.24 252.165   1
   0 -11  -4 2386.55 179.906  10
   0 -11   5 2903.56 179.182   7
   0 -11  -5 2507.02 259.150  14
   0 -11  -5 3196.18 316.829   7
   0 -11   5 3114.39 279.522  11
   0 -11   5 3177.24 322.245   1
   0 -11  -5 3053.16 194.199  10
   0 -11   6 13506.0 369.412   7
   0 -11  -6 13813.9 617.957  14
   0 -11  -6 14849.9 683.890   7
   0 -11   6 14341.4 635.857  11
   0 -11   6 15026.1 705.941   1
   0 -11  -6 13867.2 372.581  10
   0 -11  -7 11312.1 626.304   7
   0 -11   7 10781.2 589.283  11
   0 -11   7 10063.2 609.841   1
   0 -11  -7 10400.9 560.183  14
   0 -11   8 1914.05 286.981   1
   0 -11  -8 1408.11 219.324   8
   0 -11  -8 1605.70 248.883  14
   0 -11   8 1543.79 250.472  11
   0 -11  -8 1193.59 229.950   7
   0 -11   9 1470.61 266.917   1
   0 -11  -9 1333.10 212.252   8
   0 -11   9 1693.28 278.261  11
   0 -11  -9 1181.93 221.055  14
   0 -11  -9 1957.32 303.456   7
   0 -11 -10 3001.67 320.342   8
   0 -11 -10 3043.69 359.412  14
   0 -11  10 3308.25 408.619  11
   0 -11  10 3260.40 399.381   1
   0 -11  11 2031.02 333.506   1
   0 -11 -11 1422.68 276.659  14
   0 -11  11 1628.19 312.121  11
   0 -11 -12-61.0472 143.168  14
   0 -11  12-49.6211 161.523  10
   0 -11  12-77.9599 187.185  11
   0 -11 -13 99.6752 102.355  14
   0 -11  13 136.774 130.720  10
   0 -11  13 428.826 207.780  11
   0 -11 -13 68.3298 154.778   6
   0 -11 -14 71.7563 132.078  14
   0 -11  14-11.4374 143.272  11
   0 -11 -14 127.767 93.9566   6
   0 -11 -15 137.556 110.553  14
   0 -10   0 23881.6 498.101  11
   0 -10   0 22788.2 605.898   7
   0 -10   0 23095.4 622.020  10
   0 -10   1 45498.8 735.658  11
   0 -10  -1 46236.5 906.932   7
   0 -10   1 44242.3 798.525   7
   0 -10  -1 45381.2 832.591  10
   0 -10   1 46623.5 921.977  10
   0 -10  -2 1584.27 151.637  10
   0 -10  -2 1606.99 188.905   7
   0 -10   2 1263.89 136.101  11
   0 -10   2 1391.94 138.746   7
   0 -10   2 1259.83 165.610   1
   0 -10  -3 10045.2 354.479  10
   0 -10  -3 9390.17 431.352  14
   0 -10  -3 9678.53 465.512   7
   0 -10   3 9956.01 409.235  11
   0 -10   3 9516.43 470.587   1
   0 -10   3 9515.90 334.482   7
   0 -10   4 8817.65 306.037   7
   0 -10  -4 9224.26 445.058  14
   0 -10  -4 8984.78 472.121   7
   0 -10   4 9159.34 425.667  11
   0 -10   4 9585.62 501.711   1
   0 -10   5 8270.54 287.616   7
   0 -10  -5 8816.91 460.206  14
   0 -10  -5 8016.63 472.455   7
   0 -10   5 8152.21 434.307  11
   0 -10   5 8497.19 491.851   1
   0 -10  -5 8780.27 298.952  10
   0 -10   6 2114.67 143.935   7
   0 -10  -6 2039.33 245.863  14
   0 -10  -6 2443.11 277.153   7
   0 -10   6 2086.75 246.002  11
   0 -10  -6 2113.80 138.229  10
   0 -10   6 2343.58 276.313   1
   0 -10   7 665.175 175.249   1
   0 -10  -7 675.677 164.874  14
   0 -10   7 651.465 158.258  11
   0 -10  -7 712.914 164.283   7
   0 -10   7 576.569 77.7231   7
   0 -10   8 396.685 151.472   1
   0 -10  -8 247.693 122.960  14
   0 -10  -8 366.472 118.373   8
   0 -10  -8 646.862 183.871   7
   0 -10   8 271.356 142.190  11
   0 -10  -9 3227.59 339.584  14
   0 -10  -9 3106.09 306.529   8
   0 -10  -9 3735.87 384.338   7
   0 -10   9 3671.35 394.738   1
   0 -10   9 3320.02 376.936  11
   0 -10 -10 1029.59 188.915   8
   0 -10 -10 1034.87 222.053  14
   0 -10  10 1203.69 260.639  11
   0 -10  10 1136.89 246.452   1
   0 -10  11 242.270 151.075   1
   0 -10  11 151.069 126.793  11
   0 -10 -11 128.111 121.119  14
   0 -10  12 1025.32 276.631  11
   0 -10 -12 721.040 200.821  14
   0 -10  12 455.779 167.407  10
   0 -10  12 611.700 193.474   1
   0 -10 -13 410.560 178.962  14
   0 -10  13 204.848 142.261  10
   0 -10  13 333.157 177.129  11
   0 -10 -13 688.758 242.677   6
   0 -10 -14 543.306 200.124  14
   0 -10  14 397.965 209.265  11
   0 -10 -14 508.508 214.574   6
   0 -10 -15-24.9808 133.484  14
   0  -9   0-36.1854 33.9347  11
   0  -9   0-44.3742 42.6856  10
   0  -9   0-7.37177 46.6943   7
   0  -9  -1 7062.51 310.483  10
   0  -9   1 7926.54 295.838  11
   0  -9   1 8008.45 372.951   1
   0  -9  -1 7784.33 359.053   7
   0  -9   1 8178.67 323.336   7
   0  -9  -2 33196.7 634.401  10
   0  -9  -2 33368.6 781.142   7
   0  -9   2 33710.0 664.340  11
   0  -9   2 31356.6 771.429   1
   0  -9   2 32984.5 611.591   7
   0  -9   3 8222.06 289.981   7
   0  -9  -3 9070.20 404.819  14
   0  -9  -3 8887.23 424.765   7
   0  -9  -3 8936.11 311.958  10
   0  -9   3 9148.72 379.914  11
   0  -9   3 8112.01 416.654   1
   0  -9   4 1290.52 182.295   1
   0  -9  -4 1763.28 194.688  14
   0  -9  -4 1964.49 214.382   7
   0  -9  -4 1661.42 128.787  10
   0  -9   4 1759.24 187.021  11
   0  -9   4 1600.19 122.869   7
   0  -9   5 4306.10 197.219   7
   0  -9  -5 4313.56 309.536  14
   0  -9  -5 4741.96 352.210   7
   0  -9  -5 4478.76 198.655  10
   0  -9   5 4526.96 318.442  11
   0  -9   5 4301.85 338.615   1
   0  -9   6 18116.3 405.425   7
   0  -9  -6 17960.8 659.102  14
   0  -9  -6 19252.4 736.806   7
   0  -9  -6 18292.4 378.991  10
   0  -9   6 18557.7 687.945  11
   0  -9   6 19023.2 733.570   1
   0  -9  -7 19404.4 769.343   7
   0  -9   7 18172.0 731.022  11
   0  -9  -7 17790.6 693.899  14
   0  -9   7 18493.8 762.555   1
   0  -9  -8 12245.5 564.112   8
   0  -9  -8 12340.4 648.586   7
   0  -9   8 12641.4 657.786  11
   0  -9   8 12374.3 663.706   1
   0  -9  -8 11220.8 591.063  14
   0  -9  -9 1020.23 197.530  14
   0  -9  -9 982.758 173.695   8
   0  -9   9 906.373 205.047   1
   0  -9  -9 747.844 193.051   7
   0  -9   9 857.212 200.391  11
   0  -9 -10 2686.85 283.140   8
   0  -9  10 2378.82 328.023   1
   0  -9  10 2919.93 371.301  11
   0  -9 -10 2528.54 310.476  14
   0  -9 -11 1346.59 245.345  14
   0  -9  11 1829.23 316.230  11
   0  -9  11 1536.30 291.273   1
   0  -9 -12 652.170 208.009  14
   0  -9  12 920.751 250.741  11
   0  -9  12 972.158 232.308   1
   0  -9 -12 1051.35 264.367   6
   0  -9 -13 545.609 173.926  14
   0  -9  13 528.320 193.798  10
   0  -9  13 434.367 219.038  11
   0  -9 -13 609.968 243.820   6
   0  -9 -14 194.975 136.146  14
   0  -9  14-34.7992 127.805  11
   0  -9 -14-47.6599 147.977   6
   0  -9 -15 501.903 200.365  14
   0  -9  15 764.121 308.004  11
   0  -9 -15 1273.18 325.186   6
   0  -8   0 13988.9 430.186  10
   0  -8   0 13565.6 415.318   7
   0  -8  -1 20285.8 487.588  10
   0  -8  -1 19554.4 535.415   7
   0  -8   1 19898.3 442.844  11
   0  -8   1 20639.2 562.248   1
   0  -8   1 19958.4 469.495   7
   0  -8  -2 10127.5 325.173  10
   0  -8  -2 10119.9 389.594  14
   0  -8  -2 10014.8 408.915   7
   0  -8   2 10081.0 350.579  11
   0  -8   2 9909.70 411.262   1
   0  -8   2 10055.0 316.392   7
   0  -8   3 11870.3 324.790   7
   0  -8  -3 12118.3 441.849  14
   0  -8  -3 12182.5 480.416   7
   0  -8  -3 12747.9 345.013  10
   0  -8   3 12254.0 425.606  11
   0  -8   3 11163.4 463.790   1
   0  -8   4 5309.40 211.625   7
   0  -8  -4 5836.10 328.543  14
   0  -8  -4 5455.30 342.184   7
   0  -8  -4 5838.30 222.093  10
   0  -8   4 5286.24 337.024   1
   0  -8   4 6056.21 328.975  11
   0  -8  -5 18506.7 624.476  14
   0  -8  -5 19256.8 672.244   7
   0  -8  -5 19275.9 382.038  10
   0  -8   5 18975.7 670.799   1
   0  -8   5 18849.8 628.651  11
   0  -8  -6 1591.64 205.207  14
   0  -8  -6 1878.64 231.672   7
   0  -8   6 1655.12 219.283   1
   0  -8   6 1816.05 223.928  11
   0  -8  -7 3407.46 317.429   7
   0  -8  -7 3300.13 279.540   8
   0  -8   7 3367.30 318.926  11
   0  -8   7 3043.88 304.665   1
   0  -8  -7 2966.27 290.387  14
   0  -8  -8 6306.88 384.600   8
   0  -8  -8 6661.72 464.221   7
   0  -8   8 6412.86 461.760  11
   0  -8   8 7135.12 487.978   1
   0  -8  -8 5959.95 420.246  14
   0  -8  -9 5671.40 374.726   8
   0  -8   9 5880.65 466.697   1
   0  -8   9 6032.62 483.030  11
   0  -8  -9 5279.52 416.662  14
   0  -8 -10 1062.92 206.839  14
   0  -8  10 1382.32 246.404  11
   0  -8  10 1532.22 263.968   1
   0  -8 -11 932.626 199.155  14
   0  -8  11 668.536 185.635   1
   0  -8  11 586.051 199.626  11
   0  -8 -12 3088.10 422.288   6
   0  -8 -12 3171.78 377.555  14
   0  -8  12 3686.10 470.337  11
   0  -8  12 3853.09 427.984   1
   0  -8 -13 637.517 232.368   6
   0  -8  13 767.511 251.509  11
   0  -8 -13 610.708 181.945  14
   0  -8  13 671.077 208.275  10
   0  -8  13 531.979 211.074   1
   0  -8 -14 136.628 134.130  14
   0  -8  14 576.660 256.352  11
   0  -8 -14 432.978 175.928   6
   0  -8 -15-131.962 157.625  14
   0  -8  15-94.0564 193.284  11
   0  -8 -15-6.79003 158.937   6
   0  -8 -16 127.917 125.835  14
   0  -7   0 42.6983 32.2468   7
   0  -7   0 47.3786 32.5913  10
   0  -7   0 7.50911 21.6419  11
   0  -7  -1 13648.8 370.572  10
   0  -7  -1 12586.1 404.795   7
   0  -7   1 12517.0 347.051   7
   0  -7   1 12474.5 408.014   1
   0  -7   1 13368.0 344.631  11
   0  -7  -2 91833.6 896.306  10
   0  -7  -2 93857.5 1103.91  14
   0  -7  -2 88960.2 1151.24   7
   0  -7   2 91236.6 1006.18  11
   0  -7   2 87319.9 1158.52   1
   0  -7   2 89856.8 864.086   7
   0  -7   3 36122.2 523.696   7
   0  -7  -3 37093.4 732.166  14
   0  -7  -3 35867.5 782.823   7
   0  -7  -3 37540.2 539.374  10
   0  -7   3 36944.2 795.986   1
   0  -7   3 36864.6 716.251  11
   0  -7  -4 23503.8 634.558  14
   0  -7  -4 24500.1 687.918   7
   0  -7  -4 24748.5 418.212  10
   0  -7   4 24130.8 679.873   1
   0  -7   4 24245.5 639.122  11
   0  -7  -5 4901.58 310.682  14
   0  -7  -5 5706.93 356.115   7
   0  -7  -5 5048.50 183.694  10
   0  -7   5 5272.05 343.387   1
   0  -7   5 5230.23 325.589  11
   0  -7  -6 17630.7 626.825  14
   0  -7  -6 17218.0 649.732   7
   0  -7   6 18034.7 669.373   1
   0  -7   6 18342.3 658.445  11
   0  -7  -7 1527.23 179.699   8
   0  -7  -7 1835.88 234.876   7
   0  -7   7 1590.75 223.170  11
   0  -7  -7 1732.98 219.041  14
   0  -7   7 1193.86 191.402   1
   0  -7  -8 3043.31 294.836  14
   0  -7  -8 3330.63 326.470   7
   0  -7  -8 3164.12 263.431   8
   0  -7   8 2977.48 307.421   1
   0  -7   8 2595.68 306.829  11
   0  -7  -9 7335.63 482.851  14
   0  -7  -9 8273.63 429.004   8
   0  -7   9 7676.17 538.133  11
   0  -7   9 8349.51 533.435   1
   0  -7 -10 1171.48 213.057  14
   0  -7  10 1244.34 225.119   1
   0  -7  10 1367.10 249.900  11
   0  -7  11 4332.23 427.472   1
   0  -7 -11 3952.05 393.420  14
   0  -7  11 4664.02 484.008  11
   0  -7 -11 4898.38 488.862   6
   0  -7 -12 833.717 261.560   6
   0  -7 -12 524.546 162.851  14
   0  -7  12 355.552 154.317   1
   0  -7  12 576.064 172.397  11
   0  -7 -13 92.5153 102.352  14
   0  -7  13-133.074 202.048  11
   0  -7 -13 218.303 181.427   6
   0  -7  13 263.026 144.288   1
   0  -7 -14-65.0472 153.263  14
   0  -7  14-37.5623 172.415  11
   0  -7 -15 1086.68 259.699  14
   0  -7  15 1298.89 355.528  11
   0  -7 -15 1120.07 299.462   6
   0  -7 -16 182.127 124.794  14
   0  -6   0 29281.6 528.544   7
   0  -6   0 30037.9 435.575  11
   0  -6   0 29903.2 539.398  10
   0  -6  -1 91511.4 874.363  10
   0  -6  -1 91890.0 1011.41   7
   0  -6   1 89733.3 848.244   7
   0  -6   1 91985.2 1031.33   1
   0  -6  -2 5793.69 204.794  10
   0  -6  -2 5819.69 257.923  14
   0  -6  -2 5858.94 280.479   7
   0  -6   2 5816.06 201.012   7
   0  -6   2 5617.90 278.152   1
   0  -6   2 6009.39 247.895  11
   0  -6   3 4099.49 231.541  11
   0  -6  -3 3928.01 248.254   7
   0  -6  -3 3956.42 230.681  14
   0  -6   3 3497.21 233.917   1
   0  -6  -3 4276.51 166.420  10
   0  -6   4 11238.7 423.633  11
   0  -6  -4 11362.7 418.847  14
   0  -6  -4 11350.8 449.162   7
   0  -6  -4 10954.7 258.266  10
   0  -6   4 10860.4 437.261   1
   0  -6  -5 65322.4 1078.59  14
   0  -6  -5 66192.3 1149.59   7
   0  -6   5 66459.6 1119.19  11
   0  -6   5 64725.3 1132.70   1
   0  -6  -6 9946.50 458.889  14
   0  -6  -6 9935.05 473.839   7
   0  -6  -6 9260.35 401.836   8
   0  -6   6 9955.46 478.381  11
   0  -6   6 9827.18 472.513   1
   0  -6  -7 6217.78 386.751  14
   0  -6  -7 6902.85 355.704   8
   0  -6  -7 7417.28 431.203   7
   0  -6   7 5919.84 402.325  11
   0  -6   7 6449.10 406.019   1
   0  -6  -8 12011.2 567.006  14
   0  -6  -8 13587.7 512.824   8
   0  -6   8 13132.3 649.423  11
   0  -6   8 14441.4 640.669   1
   0  -6  -9 11448.0 590.048  14
   0  -6  -9 12685.7 507.808   8
   0  -6   9 12299.4 668.992  11
   0  -6   9 11892.2 619.316   1
   0  -6 -10 2.52985 91.3162   6
   0  -6  10 244.355 121.193   1
   0  -6  10 55.7936 102.058  11
   0  -6 -10 107.429 92.4889  14
   0  -6 -11 163.319 127.210   6
   0  -6 -11 86.7326 103.651  14
   0  -6  11 210.631 95.5420   1
   0  -6  11 456.298 169.656  11
   0  -6  12 4167.82 486.711  11
   0  -6 -12 3446.36 392.420  14
   0  -6 -12 4528.27 508.504   6
   0  -6  12 3495.95 392.835   1
   0  -6 -13 604.622 182.193  14
   0  -6  13 414.002 220.592  11
   0  -6 -13 486.513 171.493   6
   0  -6 -14 24.2766 84.2727  14
   0  -6  14-20.5066 118.742  11
   0  -6 -14 242.139 205.768   6
   0  -6 -15-162.467 169.821  14
   0  -6  15 39.4697 179.704  11
   0  -6 -15 106.870 140.964   6
   0  -5   0-26.3637 30.7392  10
   0  -5   0 32.2687 20.2110  11
   0  -5   0-19.2163 30.1378   1
   0  -5   0 9.13952 28.4007   7
   0  -5  -1 64270.2 657.475  10
   0  -5  -1 64628.9 749.535  14
   0  -5  -1 64091.9 786.902   7
   0  -5   1 64121.3 666.435  11
   0  -5   1 65968.9 809.577   1
   0  -5   1 65778.1 649.242   7
   0  -5  -2 204872. 1081.37  10
   0  -5  -2 206779. 1420.97  14
   0  -5  -2 206161. 1547.64   7
   0  -5   2 200883. 1366.05  11
   0  -5   2 206048. 1547.04   1
   0  -5   2 204524. 1059.08   7
   0  -5  -3 32786.7 626.658  14
   0  -5  -3 32824.1 670.400   7
   0  -5   3 33606.3 630.930  11
   0  -5   3 32198.5 661.939   1
   0  -5  -3 33845.5 414.536  10
   0  -5  -4 3579.15 241.846   7
   0  -5  -4 3446.52 227.161  14
   0  -5   4 3119.86 223.960   1
   0  -5  -4 3279.91 129.352  10
   0  -5   4 3054.73 216.924  11
   0  -5  -5 27424.1 712.591   7
   0  -5  -5 26325.2 666.959  14
   0  -5   5 27099.4 700.747   1
   0  -5   5 26076.2 686.946  11
   0  -5  -6 16829.3 592.527   7
   0  -5  -6 17122.5 506.983   8
   0  -5  -6 16961.0 581.834  14
   0  -5   6 16298.8 577.457   1
   0  -5   6 16845.1 604.395  11
   0  -5  -7 12266.9 539.445   7
   0  -5  -7 12456.5 449.573   8
   0  -5  -7 11863.7 527.361  14
   0  -5   7 12733.0 546.866   1
   0  -5   7 12364.1 569.503  11
   0  -5  -8 3364.29 244.264   8
   0  -5  -8 3474.27 308.445  14
   0  -5   8 3497.32 307.240   1
   0  -5   8 4024.87 361.809  11
   0  -5  -9 146.444 111.748  14
   0  -5  -9 14.7446 44.1635   8
   0  -5   9-36.2491 86.8259   1
   0  -5   9 12.3094 117.220  11
   0  -5 -10 104.871 100.518  14
   0  -5  10 44.6243 72.2738   1
   0  -5  10 91.2561 106.947  11
   0  -5 -10-7.91449 100.814   6
   0  -5 -11 3895.70 433.326   6
   0  -5 -11 3689.41 373.540  14
   0  -5  11 3672.19 435.231  11
   0  -5  11 3516.94 358.365   1
   0  -5 -12 2285.89 359.752   6
   0  -5  12 2179.41 298.021   1
   0  -5 -12 2237.21 317.792  14
   0  -5  12 2077.68 370.032  11
   0  -5 -13 281.505 143.647  14
   0  -5  13 107.103 148.549  11
   0  -5 -13 109.553 125.269   6
   0  -5 -14 315.954 150.259  14
   0  -5  14 331.960 166.896  11
   0  -5 -14-27.6888 186.357   6
   0  -5 -15 519.984 199.748  14
   0  -5  15 601.567 231.712  11
   0  -5 -15 682.391 240.825   6
   0  -4   0 383021. 1375.16   9
   0  -4   0 385432. 1589.07   1
   0  -4  -1 14527.9 270.566  10
   0  -4  -1 13615.8 330.851   7
   0  -4   1 14250.6 292.175  11
   0  -4   1 13542.8 332.991   1
   0  -4   1 13519.4 260.534   7
   0  -4  -2 111214. 977.417  14
   0  -4  -2 112607. 1062.68   7
   0  -4   2 111240. 961.229  11
   0  -4   2 110882. 1049.05   1
   0  -4  -2 112559. 690.310  10
   0  -4  -3 39564.2 695.456   7
   0  -4  -3 40210.2 659.512  14
   0  -4   3 39340.8 684.283   1
   0  -4  -3 40877.5 406.896  10
   0  -4   3 39108.4 659.835  11
   0  -4  -4 4705.26 261.708   7
   0  -4  -4 4990.10 262.318  14
   0  -4   4 4473.33 250.761   1
   0  -4   4 4592.88 257.046  11
   0  -4  -5 22752.1 529.572   8
   0  -4  -5 23566.4 629.747   7
   0  -4  -5 22119.0 603.625  14
   0  -4   5 23611.9 617.568   1
   0  -4   5 22663.3 625.718  11
   0  -4  -6 17688.6 486.387   8
   0  -4  -6 17534.0 583.642   7
   0  -4  -6 18235.5 590.078  14
   0  -4   6 17990.2 579.762   1
   0  -4   6 18300.9 622.808  11
   0  -4  -7 3798.45 235.589   8
   0  -4   7 3804.04 150.322   8
   0  -4  -7 4092.72 303.496  14
   0  -4   7 4145.41 305.077   1
   0  -4   7 4385.98 341.373  11
   0  -4  -8 23875.4 604.959   8
   0  -4  -8 22964.1 764.318  14
   0  -4   8 23501.1 759.787   1
   0  -4   8 23710.4 834.531  11
   0  -4  -9 10320.4 613.176   6
   0  -4  -9 10913.6 563.579  14
   0  -4  -9 10744.1 414.896   8
   0  -4   9 10510.7 541.843   1
   0  -4   9 10643.1 606.684  11
   0  -4 -10 719.847 163.468  14
   0  -4  10 567.897 155.161   1
   0  -4  10 647.776 195.996  11
   0  -4 -10 746.607 177.344   6
   0  -4 -11 2033.11 283.020  14
   0  -4  11 2205.21 278.926   1
   0  -4  11 2179.98 331.908  11
   0  -4 -11 2234.98 342.404   6
   0  -4 -12 1653.78 270.333  14
   0  -4  12 1699.34 267.693   1
   0  -4  12 1633.14 319.228  11
   0  -4 -12 2049.92 341.558   6
   0  -4  13 1174.00 275.363  11
   0  -4 -13 931.756 242.013   6
   0  -4 -13 1392.98 258.259  14
   0  -4  14 465.489 231.201  11
   0  -4 -14 302.971 167.699   6
   0  -4 -14 325.842 145.470  14
   0  -4  15 255.634 191.470  11
   0  -4 -15 319.867 151.817   6
   0  -4 -15 6.02775 108.474  14
   0  -3   0 22.3982 17.0050   7
   0  -3   0 30.2046 14.3246   1
   0  -3  -1 32577.0 339.918  10
   0  -3   1 32684.9 334.352   7
   0  -3  -1 32399.5 458.225   7
   0  -3   1 31197.3 449.460   1
   0  -3   1 32904.5 403.691  11
   0  -3  -1 34225.2 432.134  14
   0  -3  -2 35933.4 554.644   7
   0  -3   2 34717.7 537.544   1
   0  -3   2 35267.9 515.035  11
   0  -3  -2 35369.6 329.931  10
   0  -3   3 1096.37 73.8190   8
   0  -3  -3 1181.17 111.274  14
   0  -3  -3 981.637 103.752   7
   0  -3   3 1161.84 111.325   1
   0  -3   3 988.439 101.193  11
   0  -3   4 12270.0 249.632   8
   0  -3  -4 11403.6 386.379   7
   0  -3   4 10927.3 381.520  11
   0  -3  -4 11383.5 381.858  14
   0  -3   4 11974.8 383.430   1
   0  -3  -5 197.144 62.4628   7
   0  -3  -5 103.781 42.1617   8
   0  -3   5 149.800 31.6693   8
   0  -3   5 60.0812 40.6690   1
   0  -3   5 152.718 74.1349  11
   0  -3  -6 74704.3 930.543   8
   0  -3  -6 75115.9 1159.10   7
   0  -3   6 73173.8 633.308   8
   0  -3   6 74334.3 1121.85   1
   0  -3  -6 73152.1 1168.91  14
   0  -3   6 75871.1 1237.19  11
   0  -3   7 6204.26 181.584   8
   0  -3  -7 6939.54 295.140   8
   0  -3   7 6582.18 362.646   1
   0  -3  -7 7268.50 402.401  14
   0  -3   7 7085.76 419.768  11
   0  -3   8 6422.38 442.180  11
   0  -3  -8 6039.83 288.730   8
   0  -3  -8 6285.09 442.831   6
   0  -3  -8 6359.20 402.826  14
   0  -3   8 5991.29 371.236   1
   0  -3   9 5542.03 439.447  11
   0  -3  -9 5140.04 270.443   8
   0  -3  -9 4398.65 357.848  14
   0  -3   9 4830.55 354.076   1
   0  -3  -9 5073.22 425.116   6
   0  -3  10 2292.47 316.830  11
   0  -3 -10 2397.88 282.508  14
   0  -3  10 2610.38 280.828   1
   0  -3 -10 2798.30 342.994   6
   0  -3  11 4355.25 460.301  11
   0  -3 -11 4499.84 462.932   6
   0  -3 -11 4535.97 404.652  14
   0  -3  11 4829.94 394.311   1
   0  -3 -12 655.291 177.198  14
   0  -3 -12 811.941 233.909   6
   0  -3  12 837.555 236.317  11
   0  -3 -13 298.746 132.455  14
   0  -3 -13 402.750 183.346   6
   0  -3  13 271.827 160.729  11
   0  -3 -14 757.847 241.650   6
   0  -3  14 859.829 276.281  11
   0  -3 -14 662.567 202.988  14
   0  -3 -15 697.337 249.141   6
   0  -3 -15 528.154 191.904  14
   0  -3  15 329.212 200.087  11
   0  -2   2 23629.0 399.034   1
   0  -2  -2 24299.8 417.930   7
   0  -2  -2 23679.3 396.705  14
   0  -2  -2 24779.5 247.145  10
   0  -2   2 24497.7 403.059  11
   0  -2   3 11944.3 209.871   8
   0  -2  -3 11807.1 331.408   7
   0  -2   3 11254.1 327.267  11
   0  -2  -3 11439.3 326.701  14
   0  -2   3 11648.2 317.534   1
   0  -2  -4 109642. 1133.87   7
   0  -2  -4 112040. 921.797   8
   0  -2   4 113876. 692.024   8
   0  -2   4 114381. 1197.77  11
   0  -2  -4 111659. 1165.57  14
   0  -2   4 112173. 1096.69   1
   0  -2   4 108050. 1217.59   2
   0  -2  -5 3763.21 231.352   7
   0  -2  -5 4017.90 190.109   8
   0  -2   5 3997.29 139.789   8
   0  -2   5 4131.44 260.523  11
   0  -2  -5 4727.62 268.330  14
   0  -2   5 4007.23 264.703   2
   0  -2   5 3862.05 224.074   1
   0  -2  -6 7167.34 267.264   8
   0  -2   6 6226.37 182.338   8
   0  -2   6 5935.09 347.460  11
   0  -2  -6 6151.53 339.070  14
   0  -2   6 6158.66 361.879   2
   0  -2   6 6512.35 321.221   1
   0  -2  -7 12309.6 564.794   6
   0  -2  -7 12353.0 367.794   8
   0  -2   7 11885.6 531.851  11
   0  -2  -7 11125.5 491.811  14
   0  -2   7 12994.0 483.097   1
   0  -2  -8 13731.9 647.766   6
   0  -2  -8 14069.5 404.520   8
   0  -2  -8 13121.6 572.967  14
   0  -2   8 13510.3 530.425   1
   0  -2   8 13640.0 620.969  11
   0  -2  -9 5665.87 452.033   6
   0  -2   9 6134.50 462.110  11
   0  -2  -9 5226.30 390.299  14
   0  -2   9 6267.34 387.523   1
   0  -2  10 1263.76 233.838  11
   0  -2 -10 1124.38 233.811   6
   0  -2 -10 1542.96 223.891  14
   0  -2  10 1177.98 188.815   1
   0  -2  11 487.775 166.367  11
   0  -2 -11 305.068 123.586   6
   0  -2 -11 268.608 119.074  14
   0  -2  11 303.754 115.801   1
   0  -2 -12 1333.33 243.786  14
   0  -2 -12 1235.99 289.794   6
   0  -2  12 1142.41 272.516  11
   0  -2 -13 4030.08 484.811   6
   0  -2 -13 2918.46 359.602  14
   0  -2  13 3738.28 467.935  11
   0  -2 -14 874.275 268.963   6
   0  -2 -14 604.208 180.148  14
   0  -2  14 1169.46 306.605  11
   0  -2 -15 193.961 192.662   6
   0  -2 -15 202.069 122.578  14
   0  -2  15 0.39028 173.585  11
   0  -1   2 42090.2 502.943  11
   0  -1  -2 41697.6 491.232   7
   0  -1   2 40708.7 522.906   2
   0  -1   2 42071.0 464.014   1
   0  -1  -2 43311.3 513.317  14
   0  -1  -2 42046.0 338.469   1
   0  -1   3 52799.9 408.733   8
   0  -1  -3 51249.2 640.323   7
   0  -1  -3 50738.0 506.277   8
   0  -1   3 51856.8 710.211   2
   0  -1   3 50349.6 601.688   1
   0  -1  -3 52906.2 691.190  14
   0  -1   3 51506.5 680.814  11
   0  -1   4 49326.9 452.317   8
   0  -1  -4 48261.8 543.314   8
   0  -1  -4 47404.4 705.906   7
   0  -1   4 47288.1 660.489   1
   0  -1   4 49069.7 795.115   2
   0  -1  -4 48168.5 755.744  14
   0  -1   4 48170.4 763.430  11
   0  -1   5 13164.8 454.670  11
   0  -1  -5 13657.6 314.624   8
   0  -1   5 13462.9 262.491   8
   0  -1  -5 14229.7 498.796   6
   0  -1  -5 12326.4 429.884  14
   0  -1   5 13760.0 395.977   1
   0  -1   5 13871.8 477.854   2
   0  -1   6 54317.3 1029.06  11
   0  -1  -6 54857.9 681.769   8
   0  -1  -6 54471.9 1078.61   6
   0  -1  -6 52500.3 977.978  14
   0  -1   6 53961.6 1037.01   2
   0  -1   6 53551.1 861.302   1
   0  -1   7 35711.9 909.062  11
   0  -1  -7 34545.2 945.232   6
   0  -1  -7 35108.5 579.039   8
   0  -1  -7 35886.1 872.557  14
   0  -1   7 34046.6 748.525   1
   0  -1   7 34966.4 919.317   2
   0  -1  -8 3333.76 325.787   6
   0  -1   8 2923.88 297.012  11
   0  -1  -8 3317.91 183.321   8
   0  -1   8 3226.94 305.470   2
   0  -1   8 3072.24 247.425   1
   0  -1  -8 3139.05 287.392  14
   0  -1  -9 2712.13 311.919   6
   0  -1   9 2925.36 314.071  11
   0  -1   9 2827.14 311.864   2
   0  -1   9 3176.10 266.653   1
   0  -1  -9 2856.50 289.375  14
   0  -1 -10 11610.4 676.559   6
   0  -1 -10 9943.34 567.188  14
   0  -1  10 11624.6 539.409   1
   0  -1  10 11823.4 670.611  11
   0  -1  11 638.774 144.025   1
   0  -1  11 605.512 185.768  11
   0  -1 -11 415.116 159.950   6
   0  -1 -11 401.487 128.055  14
   0  -1  12 125.087 140.274  11
   0  -1 -12 315.815 120.603  14
   0  -1  13-62.8195 180.229  11
   0  -1 -13-101.167 156.925   6
   0  -1 -13-27.5333 133.716  14
   0  -1  14 2292.01 414.601  11
   0  -1 -14 1920.86 349.969   6
   0  -1 -14 1157.80 256.790  14
   0  -1  15 268.817 206.714  11
   0  -1 -15 314.656 126.760  14
   0  -1 -15-150.436 216.959   6
   0   0   2 3007.11 137.663   3
   0   0   2 3161.90 138.067   2
   0   0  -2 3132.40 105.727   1
   0   0   2 3057.82 106.570   1
   0   0   2 3468.88 127.479   7
   0   0  -2 3145.17 146.020   6
   0   0   2 3609.67 150.624  12
   0   0   3 93120.4 920.300   2
   0   0   3 93900.4 730.547   1
   0   0   3 95649.0 597.859   8
   0   0  -3 93085.4 590.013   8
   0   0  -3 93585.9 976.254   6
   0   0   3 91251.8 932.469  12
   0   0   4 13503.4 407.104   2
   0   0  -4 14074.7 265.467   8
   0   0   4 12874.6 316.575   1
   0   0  -4 13687.9 436.373   6
   0   0   5 36670.8 752.971  11
   0   0  -5 37592.0 815.318   6
   0   0  -5 36915.0 475.141   8
   0   0   5 38096.5 771.817   2
   0   0   5 37144.7 608.856   1
   0   0  -6 8275.57 243.003   8
   0   0  -6 7947.02 415.588   6
   0   0   6 8096.03 320.072   1
   0   0   6 7908.58 397.559   2
   0   0   6 8584.68 405.268  11
   0   0  -7 1327.53 104.409   8
   0   0   7 1125.42 174.642   2
   0   0   7 1261.74 143.001   1
   0   0  -7 1295.36 188.895   6
   0   0  -7 1474.79 182.617  14
   0   0   7 1404.80 184.797  11
   0   0  -8 3986.51 350.038   6
   0   0   8 4510.21 357.123  11
   0   0  -8 4282.77 188.537   8
   0   0  -8 4313.65 330.644  14
   0   0   8 4359.38 275.172   1
   0   0   8 4539.42 356.113   2
   0   0   9 6185.64 450.917  11
   0   0  -9 5451.91 399.126  14
   0   0   9 5301.54 413.524   2
   0   0   9 5347.78 331.885   1
   0   0  -9 4839.78 410.137   6
   0   0  10 4574.72 424.475  11
   0   0 -10 4455.81 383.368  14
   0   0  10 4104.51 397.085   2
   0   0  10 4516.81 321.089   1
   0   0 -10 4648.74 441.602   6
   0   0 -11 88.5505 101.993   6
   0   0 -11 288.473 125.481  14
   0   0  11-51.1067 103.461  11
   0   0 -12 1449.47 281.042   6
   0   0 -12 1075.09 209.569  14
   0   0  12 1590.77 305.278  11
   0   0 -13 2025.31 351.749   6
   0   0 -13 1886.08 306.642  14
   0   0  13 1809.51 341.781  11
   0   0 -14 530.625 191.929   6
   0   0 -14 610.830 187.778  14
   0   0  14 899.421 274.853  11
   0   0 -15-202.560 160.057   6
   0   0 -15 17.6089 92.2530  14
   0   0  15 70.2187 179.074  11
   0   1  -2 38680.9 521.187   6
   0   1   2 39870.7 508.416   3
   0   1   2 38417.8 322.759   1
   0   1   2 38800.7 482.768  12
   0   1  -2 39993.0 489.803  13
   0   1  -3 53017.5 741.552   6
   0   1  -3 53936.2 414.167   8
   0   1   3 53182.4 718.067   3
   0   1   3 53527.8 492.545   1
   0   1   3 53909.5 707.520  12
   0   1  -4 48409.0 449.552   8
   0   1  -4 46586.0 801.940   6
   0   1   4 46842.1 751.023   2
   0   1   4 46346.1 782.126   3
   0   1   4 48148.1 777.269  12
   0   1   4 46455.4 550.229   1
   0   1  -5 13841.5 266.887   8
   0   1  -5 14640.3 507.044   6
   0   1   5 14621.8 354.647   1
   0   1   5 14064.9 475.407  12
   0   1   5 15120.7 484.911   2
   0   1  -6 55435.6 575.040   8
   0   1  -6 57656.5 1107.70   6
   0   1   6 55892.2 1021.91  11
   0   1   6 58777.0 1072.98  12
   0   1   6 55523.4 1023.46   2
   0   1   6 56157.9 786.021   1
   0   1  -7 35287.2 948.924   6
   0   1   7 34393.5 884.418  11
   0   1   7 36543.7 911.828   2
   0   1   7 35159.6 687.376   1
   0   1  -7 34746.1 475.010   8
   0   1  -8 2955.91 303.972   6
   0   1   8 2878.62 218.444   1
   0   1   8 3270.50 300.509   2
   0   1   8 2970.95 286.662  11
   0   1  -8 2924.95 140.323   8
   0   1  -9 3260.65 346.286   6
   0   1  -9 2584.69 280.237  14
   0   1   9 3226.93 324.593   2
   0   1   9 3212.93 246.796   1
   0   1   9 3005.41 314.102  11
   0   1 -10 11514.8 676.276   6
   0   1 -10 10538.9 587.354  14
   0   1  10 11759.2 659.892   2
   0   1  10 11140.8 483.549   1
   0   1  10 11622.6 660.721  11
   0   1 -11 733.059 196.955   6
   0   1 -11 694.559 177.467  14
   0   1  11 535.625 166.964   2
   0   1  11 896.168 227.129  11
   0   1  12 223.268 164.102  11
   0   1 -12 367.350 135.759  14
   0   1 -12 384.177 187.422   6
   0   1  13-1.50348 136.689  11
   0   1 -13-66.5709 133.873  14
   0   1 -13 26.7530 147.891   6
   0   1  14 1543.49 325.981  11
   0   1 -14 1044.22 237.327  14
   0   1  15 253.521 162.169  11
   0   1 -15 163.389 118.300  14
   0   2  -2 24084.7 396.219  13
   0   2   2 24086.5 370.455   5
   0   2   2 24046.4 246.387  10
   0   2  -2 24111.2 428.970   6
   0   2   2 23720.2 381.043  12
   0   2   2 24042.2 405.848   3
   0   2   3 11209.6 213.408  10
   0   2  -3 11280.4 348.691   6
   0   2  -3 11422.7 325.606  13
   0   2   3 11728.0 208.556   1
   0   2   3 10859.5 315.931  12
   0   2   3 11688.7 342.305   3
   0   2  -4 109547. 1247.53   6
   0   2  -4 111131. 670.405   8
   0   2  -4 114370. 1193.60  13
   0   2   4 112301. 784.146   1
   0   2   4 113471. 1191.35  12
   0   2   4 111559. 1221.58   3
   0   2  -5 4326.48 280.853   6
   0   2  -5 4531.58 146.263   8
   0   2  -5 4529.89 269.266  13
   0   2   5 4416.02 182.603   1
   0   2   5 4901.77 280.650  12
   0   2   5 4305.42 258.477   2
   0   2   5 4146.10 267.441   3
   0   2  -6 6352.42 183.032   8
   0   2   6 6573.20 364.273  12
   0   2   6 6309.26 251.620   1
   0   2   6 6324.00 345.756   2
   0   2  -6 6184.73 365.876   6
   0   2  -7 13060.2 579.353   6
   0   2   7 11803.1 517.983  11
   0   2   7 13038.0 393.580   1
   0   2   7 12474.8 529.925   2
   0   2   7 11679.1 525.399  12
   0   2   8 14697.6 456.317   1
   0   2   8 14907.1 627.615   2
   0   2   8 14276.8 619.232  11
   0   2  -8 13662.2 649.921   6
   0   2   9 6146.61 439.409   2
   0   2   9 5971.15 316.720   1
   0   2  -9 5882.89 453.455   6
   0   2   9 5236.52 415.786  11
   0   2  10 1050.23 145.143   1
   0   2  10 1193.31 231.615   2
   0   2 -10 1251.57 235.589   6
   0   2  10 1302.36 239.048  11
   0   2 -10 1457.63 225.861  14
   0   2  11 506.924 168.376   2
   0   2 -11 369.471 164.327   6
   0   2  11 439.860 186.432  11
   0   2 -11 318.127 137.447  14
   0   2  12 1338.27 270.647   2
   0   2 -12 1249.17 232.932  14
   0   2  12 1430.16 277.526  11
   0   2 -12 1829.80 320.329   6
   0   2 -13 3782.20 412.269  14
   0   2  13 3876.03 469.895  11
   0   2 -13 4284.92 502.881   6
   0   2 -14 898.253 220.364  14
   0   2  14 582.492 205.442  11
   0   2 -14 817.875 236.191   6
   0   2 -15 226.292 150.871  14
   0   2  15-79.5243 135.536  11
   0   2 -15-185.710 185.862   6
   0   3   0 57.0109 15.2265  11
   0   3   0-9.90915 16.4715   6
   0   3   0 3.25547 12.3833   1
   0   3   0 55.2251 20.1780   7
   0   3   0 11.3474 10.4332   4
   0   3  -1 35865.5 425.243  13
   0   3   1 33606.0 390.853   5
   0   3  -1 34582.8 461.767   6
   0   3   1 35570.0 408.841  12
   0   3   1 34775.9 359.148  10
   0   3   2 39849.3 353.928  10
   0   3  -2 38812.4 575.425   6
   0   3  -2 40221.1 543.438  13
   0   3   2 38191.3 479.077   5
   0   3   2 40788.2 521.396  12
   0   3   2 39204.9 540.080   3
   0   3   3 1272.91 68.3736  10
   0   3  -3 1336.37 126.117   6
   0   3   3 1286.71 67.4425   1
   0   3  -3 1136.01 108.344  13
   0   3   3 1425.19 111.767   5
   0   3   3 1328.47 113.612  12
   0   3   3 1321.88 119.185   3
   0   3   4 11549.5 240.079  10
   0   3   4 12165.9 239.633   1
   0   3  -4 12067.2 422.431   6
   0   3  -4 10776.9 371.287  13
   0   3   4 11527.0 382.323  12
   0   3   4 12030.6 406.390   3
   0   3  -5 249.381 78.0661   6
   0   3   5 487.915 93.7016  12
   0   3  -5 289.661 81.2245  13
   0   3   5 186.745 70.1283   3
   0   3   5 362.153 49.7453   1
   0   3  -6 70663.8 1253.12   6
   0   3   6 73391.5 1199.95  12
   0   3   6 74256.5 1170.95   2
   0   3   6 69733.4 1217.41   3
   0   3   6 72337.1 781.115   1
   0   3  -7 7698.80 451.093   6
   0   3   7 8194.53 438.748  12
   0   3   7 7598.82 414.488   2
   0   3   7 7518.81 279.721   1
   0   3  -8 6029.27 431.909   6
   0   3   8 6126.57 412.197  11
   0   3   8 5782.84 271.397   1
   0   3   8 6009.26 401.050   2
   0   3   8 6088.46 410.091  12
   0   3  -9 5249.84 436.047   6
   0   3   9 5051.02 409.017  11
   0   3   9 4690.57 381.111   2
   0   3   9 4835.65 270.067   1
   0   3 -10 2137.31 306.236   6
   0   3  10 2626.43 318.898  11
   0   3  10 2510.18 308.502   2
   0   3 -11 4273.46 394.417  14
   0   3 -11 5032.75 488.989   6
   0   3  11 4943.01 468.603  11
   0   3  11 6049.71 498.439   2
   0   3 -12 730.557 189.250  14
   0   3 -12 476.439 209.796   6
   0   3  12 881.350 247.149  11
   0   3  12 483.198 170.649   2
   0   3 -13 515.730 175.444  14
   0   3 -13 198.420 158.898   6
   0   3  13 284.487 160.348  11
   0   3  13 271.481 152.239   2
   0   3  14 1150.52 295.428  11
   0   3 -14 1226.50 298.519   6
   0   3 -14 755.884 203.337  14
   0   3  15 376.072 186.196  11
   0   3 -15 691.649 252.864   6
   0   3 -15-4.95554 166.162  14
   0   4   0 368810. 1359.41   9
   0   4   0 368322. 1202.75   4
   0   4  -1 14704.8 265.637   9
   0   4  -1 14017.8 329.215   6
   0   4   1 14356.2 293.721  12
   0   4  -2 115644. 972.575  13
   0   4   2 112871. 879.860   5
   0   4  -2 115540. 1059.78   6
   0   4   2 115812. 930.033  12
   0   4   2 115928. 713.088  10
   0   4  -3 41087.4 659.642  13
   0   4   3 39165.8 589.528   5
   0   4   3 40118.2 415.321  10
   0   4  -3 40003.6 702.861   6
   0   4   3 40419.2 633.788  12
   0   4   3 38656.8 651.385   3
   0   4   4 6649.38 180.401  10
   0   4  -4 6390.80 292.370  13
   0   4   4 6040.56 165.242   1
   0   4  -4 5987.34 306.353   6
   0   4   4 6697.70 294.329  12
   0   4   4 6215.96 297.389   3
   0   4  -5 24088.0 625.630  13
   0   4   5 23278.3 364.605   1
   0   4  -5 23300.2 666.039   6
   0   4   5 23186.3 615.026  12
   0   4   5 22872.2 637.278   3
   0   4  -6 19086.8 613.004  13
   0   4  -6 17908.2 638.487   6
   0   4   6 18888.5 612.440  12
   0   4   6 17811.3 619.933   3
   0   4   6 18666.4 368.754   1
   0   4  -7 3603.67 313.117   6
   0   4   7 3532.24 291.697  12
   0   4   7 3652.63 314.982   3
   0   4   7 3381.42 279.888   2
   0   4   7 3959.75 193.182   1
   0   4   8 22999.2 506.632   1
   0   4   8 23868.6 786.470   2
   0   4  -8 23226.9 846.959   6
   0   4   8 23615.4 800.792  12
   0   4  -9 10534.1 616.941   6
   0   4   9 11102.7 592.458  11
   0   4   9 10995.9 380.719   1
   0   4   9 11451.0 588.278   2
   0   4   9 11090.2 594.923  12
   0   4  10 986.327 199.833   2
   0   4  10 600.140 185.114  11
   0   4 -10 748.237 201.306   6
   0   4  11 2143.00 301.824   2
   0   4 -11 2457.41 350.486   6
   0   4  11 1828.72 292.605  11
   0   4  12 1599.80 280.328   2
   0   4 -12 1639.80 321.012   6
   0   4  12 1426.63 280.880  11
   0   4 -12 1215.33 237.821  14
   0   4  13 1746.61 311.201   2
   0   4 -13 1174.57 239.213  14
   0   4  13 1602.01 314.925  11
   0   4 -13 1963.84 347.891   6
   0   4 -14 435.838 161.976  14
   0   4  14 209.967 164.791  11
   0   4 -14 261.517 170.884   6
   0   4 -15 89.9218 121.858  14
   0   4  15 76.7827 161.395  11
   0   4 -15 105.251 134.283   6
   0   5   0 9.99458 19.9161   4
   0   5   0 52.3942 30.4788   6
   0   5   0 7.04475 19.7382   9
   0   5   1 64217.9 686.077  12
   0   5  -1 63684.8 772.727   6
   0   5  -1 65518.9 622.383   9
   0   5  -2 206364. 1376.79  13
   0   5  -2 203096. 1494.28   6
   0   5   2 204861. 1332.84  12
   0   5  -3 33321.2 668.808   6
   0   5  -3 33116.4 622.007  13
   0   5   3 33449.6 561.625   5
   0   5   3 32493.1 619.792   3
   0   5   3 34295.8 606.593  12
   0   5  -4 3045.83 225.667   6
   0   5   4 2577.27 119.980   1
   0   5  -4 3550.02 227.626  13
   0   5   4 3036.96 192.422   5
   0   5   4 3118.04 216.638   3
   0   5   4 3431.06 216.164  12
   0   5   5 24792.0 370.460   1
   0   5  -5 25788.1 712.830   6
   0   5  -5 26001.0 663.851  13
   0   5   5 26655.4 696.510   3
   0   5   5 25374.6 649.082  12
   0   5   6 15799.9 325.992   1
   0   5  -6 16386.0 620.009   6
   0   5  -6 16583.1 584.684  13
   0   5   6 16292.3 597.510   3
   0   5   6 16875.7 582.971  12
   0   5   7 12463.1 320.891   1
   0   5   7 12490.1 550.058  12
   0   5  -7 12569.3 551.785  13
   0   5   7 12219.6 562.474   3
   0   5  -7 13416.6 604.233   6
   0   5   8 3166.27 315.892   3
   0   5   8 3424.53 183.813   1
   0   5   8 3191.27 292.665   2
   0   5  -8 3330.46 334.938   6
   0   5   8 3151.81 303.365  12
   0   5  -9 78.1777 109.768   6
   0   5   9 75.6445 99.4418  11
   0   5   9 40.4285 76.8811   2
   0   5   9 124.358 104.186  12
   0   5 -10-21.4813 122.303   6
   0   5  10 25.1267 97.3265  11
   0   5  10-42.6970 82.3185   2
   0   5  10-22.1118 90.0423  12
   0   5 -11 4236.36 458.198   6
   0   5  11 3891.14 416.746  11
   0   5  11 3715.32 391.994   2
   0   5 -12 2156.84 343.639   6
   0   5  12 2195.88 349.131  11
   0   5  12 1919.29 314.488   2
   0   5 -13 32.1677 100.049  14
   0   5 -13 184.501 136.002   6
   0   5  13 190.405 159.850  11
   0   5  13 176.641 135.051   2
   0   5 -14 20.8800 143.890  14
   0   5  14 286.043 185.202  11
   0   5 -14-23.9459 128.619   6
   0   5  14 24.2135 109.813   2
   0   5 -15 491.647 194.594   6
   0   5  15 944.633 270.526  11
   0   6   0 30917.9 428.122   4
   0   6   0 29924.7 487.943   9
   0   6   0 30309.1 561.683   6
   0   6   1 93747.4 944.621   9
   0   6  -1 93297.1 809.051   9
   0   6   1 92926.7 905.771  12
   0   6   1 90765.8 780.000   4
   0   6  -1 92202.9 1004.51   6
   0   6  -2 5999.77 221.503   9
   0   6   2 5725.68 228.810   5
   0   6  -2 5783.92 244.233  13
   0   6   2 5930.81 240.646  12
   0   6  -2 5592.02 268.585   6
   0   6   3 3303.01 185.202   5
   0   6  -3 3224.09 203.809  13
   0   6   3 3651.53 208.111  12
   0   6  -3 3334.21 225.370   6
   0   6  -4 11543.6 452.190   6
   0   6   4 11382.8 419.815   3
   0   6   4 11597.3 382.187   5
   0   6   4 11870.2 414.296  12
   0   6  -4 12248.3 427.432  13
   0   6   5 64840.3 1103.75   3
   0   6   5 62336.3 580.983   1
   0   6  -5 65030.3 1161.71   6
   0   6  -5 65529.3 1076.95  13
   0   6   6 9845.34 472.997   3
   0   6   6 9019.21 242.334   1
   0   6  -6 9638.42 488.349   6
   0   6   6 9687.28 448.036  12
   0   6  -6 9635.64 452.246  13
   0   6   7 6254.66 407.450   3
   0   6   7 6479.19 216.141   1
   0   6   7 6364.38 397.452  12
   0   6  -7 6374.81 400.167  13
   0   6  -7 6837.66 447.061   6
   0   6   8 12890.7 609.232  12
   0   6   8 13846.9 342.091   1
   0   6   8 13933.3 661.056   3
   0   6  -8 13089.8 658.755   6
   0   6   9 11701.8 618.999  12
   0   6   9 11304.6 585.300   2
   0   6  -9 11933.2 668.350   6
   0   6  10 211.607 127.564  11
   0   6  10 78.5560 99.2310  12
   0   6  10 92.7425 104.401   2
   0   6 -10 59.6391 135.685   6
   0   6  11 237.424 153.810  11
   0   6  11 357.344 159.593  12
   0   6 -11-15.7924 131.183   6
   0   6  11 246.152 130.476   2
   0   6 -12 3793.63 464.165   6
   0   6  12 3855.14 446.214  11
   0   6  12 4030.55 437.738   2
   0   6 -13 1082.76 264.362   6
   0   6  13 980.465 256.144  11
   0   6  13 926.138 230.561   2
   0   6 -13 822.069 200.899  14
   0   6 -14 1.42655 136.237   6
   0   6  14 171.828 157.645  11
   0   6  14 143.500 159.117   2
   0   6 -14 14.7533 119.680  14
   0   6 -15-138.801 167.389   6
   0   6  15 360.693 221.481  11
   0   7   0 30.1773 34.0240   6
   0   7   0-21.1830 30.4489   4
   0   7   0-25.0727 28.4564   9
   0   7  -1 12291.1 317.461   9
   0   7   1 13073.8 375.413   9
   0   7   1 13273.9 372.866  12
   0   7  -1 11883.2 391.445   6
   0   7   1 12328.4 309.246   4
   0   7  -2 94964.6 920.470   9
   0   7   2 89418.7 968.308   5
   0   7  -2 88189.2 1120.89   6
   0   7   2 94205.7 1020.72  12
   0   7  -2 92036.8 1016.69  13
   0   7   3 37406.6 657.341   5
   0   7  -3 38525.1 716.467  13
   0   7  -3 37938.5 786.087   6
   0   7   3 39494.2 707.825  12
   0   7  -4 25116.2 689.186   6
   0   7  -4 25014.3 628.728  13
   0   7   4 24919.5 572.039   5
   0   7   4 25390.9 640.585   3
   0   7   4 24575.2 613.392  12
   0   7  -5 5742.81 356.421   6
   0   7   5 4362.35 167.213   1
   0   7  -5 5348.19 318.266  13
   0   7   5 5477.04 296.836   5
   0   7   5 5718.20 336.024   3
   0   7   5 5063.27 305.023  12
   0   7   6 18011.4 332.187   1
   0   7  -6 18111.2 678.869   6
   0   7  -6 18774.9 643.837  13
   0   7   6 18811.5 662.282   3
   0   7   6 18951.3 637.341  12
   0   7   7 1485.50 98.8584   1
   0   7  -7 1596.25 208.709  13
   0   7   7 1769.20 216.679  12
   0   7   7 1637.52 221.062   3
   0   7  -7 1211.62 204.593   6
   0   7   8 2763.08 295.854  12
   0   7  -8 3203.05 313.998  13
   0   7   8 3447.74 334.967   3
   0   7  -8 3213.81 339.117   6
   0   7   9 8500.62 512.624   2
   0   7   9 8881.89 571.962   3
   0   7  -9 8044.07 568.871   6
   0   7   9 7697.93 510.803  12
   0   7 -10 2011.98 303.092   6
   0   7  10 1672.23 256.012  11
   0   7  10 2112.71 283.681   2
   0   7  10 1477.01 244.781  12
   0   7 -11 4556.17 470.816   6
   0   7  11 4278.89 429.773  11
   0   7  11 4566.35 425.427   2
   0   7  11 4578.41 454.048  12
   0   7 -12 468.934 191.804   6
   0   7  12 887.004 240.577  11
   0   7  12 861.078 207.637   2
   0   7 -13 54.9748 109.208   6
   0   7  13-167.635 156.567   2
   0   7  13 15.0227 101.920  11
   0   7 -14 196.577 133.985   6
   0   7  14 347.681 144.316   2
   0   7 -14-83.3854 162.145  14
   0   7  14 401.218 197.946  11
   0   7  15 1547.66 342.589  11
   0   7 -15 715.473 248.073   6
   0   8   0 15256.7 350.558   4
   0   8   0 16453.1 485.304   6
   0   8   0 16204.7 411.822   9
   0   8  -1 20640.9 550.171   6
   0   8  -1 20900.8 449.173   9
   0   8   1 20447.7 497.869   9
   0   8   1 20913.4 504.320  12
   0   8   1 19792.5 414.994   4
   0   8  -2 10213.8 319.323   9
   0   8   2 10129.5 359.019  12
   0   8   2 10158.5 351.237   5
   0   8  -2 10293.0 360.412  13
   0   8  -2 10725.4 414.373   6
   0   8  -3 11787.2 370.544   9
   0   8   3 11509.8 380.329   5
   0   8  -3 11331.4 405.785  13
   0   8   3 11486.5 402.315  12
   0   8  -3 11237.2 449.178   6
   0   8  -4 6999.32 380.577   6
   0   8   4 6483.96 304.297   5
   0   8   4 7226.46 352.806   3
   0   8   4 7147.18 345.449  12
   0   8  -4 7023.96 343.895  13
   0   8  -5 19917.2 683.704   6
   0   8   5 20951.0 651.157   3
   0   8   5 20933.1 587.607   5
   0   8   5 20154.7 617.377  12
   0   8  -5 20097.2 624.537  13
   0   8   6 1635.34 198.778   3
   0   8  -6 1370.44 205.873   6
   0   8   6 1883.12 214.630  12
   0   8  -6 1385.32 186.892  13
   0   8   6 1655.44 105.853   1
   0   8   7 3434.70 314.555   3
   0   8   7 3296.72 143.944   1
   0   8   7 3224.17 293.786  12
   0   8  -7 3471.80 308.093  13
   0   8  -7 3021.14 313.103   6
   0   8  -8 6097.80 429.622  13
   0   8   8 6634.84 447.943  12
   0   8   8 6508.85 464.348   3
   0   8  -8 5985.81 458.739   6
   0   8   9 4996.68 418.303  12
   0   8   9 5518.85 467.307   3
   0   8  -9 4792.82 440.383   6
   0   8  10 1384.12 240.949  12
   0   8  10 1520.33 245.040   2
   0   8 -10 1552.20 283.817   6
   0   8  11 1007.80 235.647  11
   0   8  11 903.580 204.089  12
   0   8  11 745.586 181.321   2
   0   8 -11 946.935 234.862   6
   0   8  12 4226.53 456.487  11
   0   8  12 3052.47 393.375  12
   0   8 -12 4294.88 493.714   6
   0   8  12 3978.63 420.720   2
   0   8 -13 733.574 259.323   6
   0   8  13 798.922 231.232  11
   0   8  13 1151.52 253.432   2
   0   8 -14 1014.34 284.978   6
   0   8  14 723.512 233.108  11
   0   8  14 1000.03 260.912   2
   0   8 -14 493.748 186.482  14
   0   8 -15-41.7128 159.767   6
   0   8  15-33.4592 135.223  11
   0   9   0 62.7449 45.0994   6
   0   9   0 34.0667 32.2423   4
   0   9   0 56.8011 40.4632   9
   0   9  -1 7338.03 351.667   6
   0   9  -1 7714.46 290.160   9
   0   9   1 7514.04 318.118   9
   0   9   1 7459.42 323.140  12
   0   9   1 7743.48 275.423   4
   0   9  -2 32874.9 603.287   9
   0   9  -2 32238.8 663.429  13
   0   9   2 32342.0 661.406   5
   0   9  -2 32716.6 762.501   6
   0   9   2 34062.5 701.269  12
   0   9  -3 9735.74 348.207   9
   0   9  -3 10098.9 445.280   6
   0   9   3 9331.01 363.936   5
   0   9  -3 10058.0 396.887  13
   0   9   3 10311.7 404.221  12
   0   9  -4 1892.52 168.983   9
   0   9   4 1896.42 173.907   5
   0   9  -4 1774.73 181.653  13
   0   9  -4 2040.54 216.479   6
   0   9   4 1857.88 183.466  12
   0   9  -5 4102.43 329.537   6
   0   9  -5 3977.15 292.998  13
   0   9   5 4171.29 270.527   5
   0   9   5 4335.91 307.389   3
   0   9   5 4062.60 289.543  12
   0   9  -6 19066.2 734.920   6
   0   9   6 18166.5 353.027   1
   0   9  -6 19568.2 679.191  13
   0   9   6 19448.0 624.379   5
   0   9   6 19632.2 699.599   3
   0   9   6 19321.9 671.657  12
   0   9   7 17652.3 332.009   1
   0   9   7 18285.6 696.373  12
   0   9  -7 18015.0 696.546  13
   0   9   7 19323.5 744.340   3
   0   9  -7 17938.5 754.618   6
   0   9   8 11837.4 607.571  12
   0   9  -8 12738.7 624.708  13
   0   9  -8 11874.1 664.285   6
   0   9   8 12412.0 649.158   3
   0   9  -9 1221.44 237.780   6
   0   9   9 628.184 175.715   3
   0   9   9 895.605 195.675  12
   0   9 -10 2535.59 353.186   6
   0   9  10 2894.41 320.573   2
   0   9  10 2656.10 335.212  12
   0   9  11 1423.94 256.108   2
   0   9 -11 927.518 224.525   6
   0   9  11 1210.07 240.398  11
   0   9  11 1211.19 254.792  12
   0   9  12 1183.22 238.904   2
   0   9 -12 763.451 240.047   6
   0   9  12 999.769 249.582  11
   0   9  12 1317.95 264.474  12
   0   9  13 340.235 174.904  11
   0   9 -13 526.542 226.984   6
   0   9  13 507.938 180.052   2
   0   9  14 221.248 200.485  11
   0   9 -14-74.5252 139.590   6
   0   9  15 872.877 249.154  11
   0   9 -15 485.374 234.634   6
   0  10   0 24008.6 567.253   9
   0  10   0 23970.2 492.015   4
   0  10   0 23730.4 658.117   6
   0  10   1 46114.8 706.530   4
   0  10  -1 45593.0 694.212   4
   0  10  -1 47332.7 939.835   6
   0  10   1 49369.5 872.426  12
   0  10  -1 48009.2 768.542   9
   0  10   1 47773.5 842.339   9
   0  10  -2 1356.58 147.314  13
   0  10   2 1539.26 157.157   5
   0  10  -2 1428.06 136.422   9
   0  10   2 1550.83 167.100  12
   0  10  -2 1266.97 162.861   6
   0  10  -3 8968.36 346.142   9
   0  10  -3 8675.59 383.558  13
   0  10   3 9381.88 381.495   5
   0  10   3 8452.28 383.222  12
   0  10  -3 8851.56 439.521   6
   0  10  -4 9972.97 391.486   9
   0  10   4 9479.78 397.336   5
   0  10  -4 9744.81 483.284   6
   0  10   4 9802.78 434.529  12
   0  10  -4 9824.30 430.296  13
   0  10  -5 9045.72 442.993  13
   0  10   5 8712.70 399.245   5
   0  10  -5 9318.03 503.682   6
   0  10   5 8942.17 436.744  12
   0  10   5 8668.22 441.579   3
   0  10  -6 1962.24 228.536  13
   0  10   6 2182.06 218.353   5
   0  10  -6 2163.21 260.128   6
   0  10   6 2250.45 244.606   3
   0  10   6 2228.41 245.538  12
   0  10  -7 639.959 173.961   6
   0  10   7 510.959 147.665   3
   0  10  -7 593.457 157.208  13
   0  10   7 493.463 144.112  12
   0  10  -8 617.302 181.222   6
   0  10   8 394.013 131.364  12
   0  10  -8 591.079 152.290  13
   0  10   8 353.584 137.380   3
   0  10  -9 2820.42 333.862  13
   0  10   9 2959.11 334.387  12
   0  10  -9 4026.28 419.377   6
   0  10   9 4123.67 403.413   3
   0  10  10 1533.35 262.270  12
   0  10 -10 1384.86 280.388   6
   0  10  10 1043.27 231.276   3
   0  10  10 1186.48 222.078   2
   0  10 -11 209.347 164.591   6
   0  10  11 156.155 139.837  12
   0  10  11 185.862 127.385   2
   0  10  11 236.394 138.671  11
   0  10 -12 683.634 228.367   6
   0  10  12 481.278 173.167  12
   0  10  12 709.663 193.496   2
   0  10  12 479.748 188.443  11
   0  10 -13 511.028 201.658   6
   0  10  13 580.997 207.121  12
   0  10  13 365.985 161.531   2
   0  10  13 176.435 130.404  11
   0  10 -14 368.340 162.566   6
   0  10  14 781.491 250.973  11
   0  10  15 11.8928 84.5904  11
   0  11   0 29.2692 42.2301   4
   0  11   0-34.4118 56.1201   9
   0  11  -1 157.720 55.1111   4
   0  11  -1 129.421 62.3959   9
   0  11   1 84.0916 51.3371   9
   0  11  -1 160.466 95.7312   6
   0  11   1 196.428 85.1521  12
   0  11   1 60.8330 54.0483   4
   0  11  -2 14721.8 446.754   9
   0  11   2 14503.0 491.581   5
   0  11  -2 13495.5 462.553  13
   0  11   2 14592.9 509.593  12
   0  11  -2 14162.7 554.838   6
   0  11  -3 27322.1 626.668   9
   0  11  -3 25958.0 678.622  13
   0  11   3 27056.4 680.983   5
   0  11  -3 26675.8 791.345   6
   0  11   3 26596.8 713.531  12
   0  11  -4 2360.89 198.328   9
   0  11  -4 2188.65 216.689  13
   0  11   4 1989.91 196.589   5
   0  11  -4 2308.58 252.335   6
   0  11   4 2516.32 234.972  12
   0  11  -5 3213.69 310.471   6
   0  11  -5 3884.67 273.355   9
   0  11   5 3346.68 260.549   5
   0  11   5 3136.22 273.385  12
   0  11   5 4119.92 312.865   3
   0  11  -5 3328.88 277.718  13
   0  11  -6 14251.9 605.550  13
   0  11   6 14966.5 572.572   5
   0  11   6 14901.3 623.749  12
   0  11   6 14622.7 627.192   3
   0  11  -6 14096.7 664.728   6
   0  11   7 10438.3 554.709  12
   0  11  -7 9893.32 538.377  13
   0  11  -7 10786.4 618.218   6
   0  11   7 9955.13 554.992   3
   0  11  -8 1695.83 271.882   6
   0  11  -8 1483.96 226.977  13
   0  11   8 1502.69 237.604  12
   0  11   8 1554.84 238.897   3
   0  11  -9 1615.50 291.026   6
   0  11  -9 1308.98 237.701  13
   0  11   9 1569.99 256.114  12
   0  11   9 1955.83 288.402   3
   0  11 -10 2882.17 391.817   6
   0  11  10 3538.03 396.834  12
   0  11  10 2856.96 362.383   3
   0  11  11 1612.51 292.422  12
   0  11 -11 2172.28 354.205   6
   0  11  11 2009.64 298.865  11
   0  11  11 1983.43 293.686   2
   0  11  12 210.805 131.061  12
   0  11 -12 163.177 126.436   6
   0  11  12 120.807 122.179  11
   0  11  12-99.9005 114.867   2
   0  11  13-58.4963 173.627  11
   0  11 -13 125.532 149.278   6
   0  11  13 129.000 134.716  12
   0  11 -14 93.4794 157.994   6
   0  11  14 780.411 275.616  11
   0  11  15-61.4308 194.681  11
   0  12   0 41814.8 821.808   9
   0  12   0 39738.7 955.255   6
   0  12   0 40574.5 705.577   4
   0  12  -1 7809.77 345.000   9
   0  12   1 7748.22 319.635   4
   0  12  -1 7749.43 314.215   4
   0  12   1 7840.09 387.710  12
   0  12  -1 7158.67 408.299   6
   0  12  -2 38.6751 29.5589   9
   0  12  -2 141.439 87.7323   6
   0  12   2 123.879 83.6268  12
   0  12  -2 5.95981 53.5168  13
   0  12   3 1959.58 198.864   5
   0  12  -3 1781.93 189.239  13
   0  12   3 1717.83 197.456  12
   0  12  -3 1997.34 234.399   6
   0  12  -4 4093.37 264.895   9
   0  12  -4 3727.03 290.500  13
   0  12   4 3794.62 274.514   5
   0  12   4 4075.33 303.705  12
   0  12  -4 4196.95 344.208   6
   0  12  -5 2298.06 270.338   6
   0  12  -5 2626.07 227.290   9
   0  12  -5 2221.00 240.350  13
   0  12   5 2490.33 236.564   5
   0  12   5 2299.75 243.089  12
   0  12   5 2338.16 244.628   3
   0  12  -6 3182.34 336.186   6
   0  12  -6 3365.10 279.274   9
   0  12   6 3392.98 284.170   5
   0  12   6 2991.36 293.677   3
   0  12   6 2953.25 293.919  12
   0  12  -6 3259.73 302.048  13
   0  12  -7 4767.55 386.632  13
   0  12   7 5443.97 380.589   5
   0  12   7 5945.87 439.351   3
   0  12  -7 5657.82 467.850   6
   0  12   7 5242.47 402.306  12
   0  12   8 2086.33 278.736   3
   0  12  -8 1945.29 290.830   6
   0  12   8 1963.46 267.648  12
   0  12  -8 1976.77 276.382  13
   0  12   9 1974.90 289.984   3
   0  12  -9 1910.59 309.254   6
   0  12   9 1874.88 289.262  12
   0  12  -9 1637.01 262.140  13
   0  12  10 1148.17 255.376   3
   0  12 -10 1361.13 270.896   6
   0  12  10 1404.96 249.285  12
   0  12 -11-70.5666 155.353   6
   0  12  11 189.001 130.666  11
   0  12  11-18.8780 106.438   2
   0  12  11-101.669 124.227  12
   0  12 -12 757.116 260.217   6
   0  12  12 1081.72 249.497  11
   0  12  12 1275.18 253.420   2
   0  12  12 1346.14 279.189  12
   0  12  13 1062.08 254.819  11
   0  12 -13 563.483 230.692   6
   0  12  14 838.461 249.127  11
   0  12 -14 472.911 221.830   6
   0  12  15 1259.14 289.244  11
   0  13   0 232.512 78.8364   4
   0  13   0 44.1541 67.7925   9
   0  13   0 186.511 110.714   6
   0  13   0 298.481 119.626  12
   0  13  -1 2171.56 176.872   4
   0  13   1 2183.57 179.945   4
   0  13  -1 1817.80 177.588   9
   0  13   1 2433.71 234.907  12
   0  13  -1 2075.58 237.201   6
   0  13  -2 8485.26 374.459   9
   0  13  -2 7902.02 344.664   4
   0  13  -2 7493.66 374.099  13
   0  13   2 8503.47 435.030  12
   0  13  -2 7885.23 460.302   6
   0  13  -3 2334.76 201.818   9
   0  13  -3 1885.48 202.471  13
   0  13   3 2183.56 217.669   5
   0  13  -3 2216.05 258.152   6
   0  13   3 2182.70 230.946  12
   0  13  -4 49.2484 96.2591   6
   0  13  -4-0.20106 54.3652   9
   0  13   4 132.081 70.7270   5
   0  13  -4 228.894 89.0415  13
   0  13   4 229.863 98.5977  12
   0  13  -5 4637.40 392.027   6
   0  13  -5 4475.76 306.417   9
   0  13  -5 4187.75 327.112  13
   0  13   5 4486.48 318.619   5
   0  13   5 4540.53 349.171  12
   0  13   5 4566.16 346.511   3
   0  13  -6 2727.84 320.742   6
   0  13  -6 2771.22 253.602   9
   0  13  -6 2799.61 285.283  13
   0  13   6 3157.67 283.156   5
   0  13   6 2570.09 277.469  12
   0  13   6 2887.19 295.552   3
   0  13  -7 14047.5 746.928   6
   0  13  -7 13036.1 585.562   9
   0  13  -7 12922.2 635.106  13
   0  13   7 14351.2 623.363   5
   0  13   7 14331.4 676.327  12
   0  13   7 14889.1 699.119   3
   0  13  -8 2400.04 279.528   9
   0  13   8 2269.69 291.753  12
   0  13  -8 2390.64 297.923  13
   0  13   8 2509.20 313.203   3
   0  13  -8 2654.20 346.155   6
   0  13   9 217.358 126.078   3
   0  13  -9 193.112 134.623   6
   0  13  -9 126.975 99.6236  13
   0  13   9 177.452 114.669  12
   0  13 -10 5739.72 551.210   6
   0  13  10 5694.49 510.030  12
   0  13  11 1154.00 222.760   2
   0  13 -11 1018.18 266.998   6
   0  13  11 704.371 203.716  12
   0  13  12 58.1204 111.163  12
   0  13 -12 92.5144 155.681   6
   0  13  12 397.790 176.841  11
   0  13 -13 13.0718 141.583   6
   0  13  13-103.857 179.789  11
   0  13 -14-203.484 264.771   6
   0  13  14 112.372 127.239  11
   0  13  15 413.746 193.844  11
   0  14   0 5858.74 296.314   4
   0  14   0 6181.71 417.844   6
   0  14   0 6255.93 348.981   9
   0  14   0 6412.72 391.311  12
   0  14   1 14911.0 480.898   4
   0  14  -1 14906.0 475.313   4
   0  14   1 15484.7 598.131  12
   0  14  -1 14122.9 632.968   6
   0  14  -1 14509.5 512.780   9
   0  14  -2 1603.65 186.813  13
   0  14  -2 1488.35 159.620   4
   0  14   2 1430.00 195.938  12
   0  14  -2 1783.83 239.753   6
   0  14  -2 1584.44 171.582   9
   0  14  -3 2678.09 244.698  13
   0  14   3 2638.94 248.690   5
   0  14  -3 2914.63 232.734   9
   0  14  -3 3139.20 316.287   6
   0  14   3 2918.97 269.691  12
   0  14  -4 10716.8 504.187  13
   0  14   4 10939.7 502.352   5
   0  14  -4 11448.0 465.058   9
   0  14  -4 11655.3 612.392   6
   0  14   4 11140.6 541.661  12
   0  14   5 8916.81 489.799   3
   0  14  -5 8048.93 413.898   9
   0  14  -5 7286.82 438.482  13
   0  14   5 8069.75 441.653   5
   0  14   5 8344.21 490.859  12
   0  14  -5 7819.06 521.471   6
   0  14  -6 324.129 158.444   6
   0  14  -6 343.617 108.020   9
   0  14  -6 340.636 137.204  13
   0  14   6 449.448 119.025   5
   0  14   6 306.580 127.653  12
   0  14   6 487.297 123.947   3
   0  14  -7 1272.02 198.850   9
   0  14   7 1160.58 212.208  12
   0  14  -7 1296.33 221.977  13
   0  14   7 1318.21 204.027   5
   0  14   7 1334.01 215.491   3
   0  14  -7 1568.47 261.174   6
   0  14  -8 1820.51 279.427  13
   0  14   8 2075.18 292.018  12
   0  14  -8 2184.13 263.218   9
   0  14   8 1521.18 250.909   3
   0  14  -8 1932.61 305.336   6
   0  14  -9 1276.95 249.813  13
   0  14   9 1323.09 251.948  12
   0  14  -9 1016.73 194.039   9
   0  14   9 1578.28 274.203   3
   0  14  -9 1140.88 250.823   6
   0  14  10 349.780 126.200   3
   0  14 -10 465.856 197.460   6
   0  14 -10 358.134 156.103  13
   0  14  10 385.976 146.869  12
   0  14 -11-15.0973 145.770   6
   0  14  11 212.855 146.175  12
   0  14 -12 7.72642 130.047   6
   0  14  12 32.5850 144.471  12
   0  14  12 128.390 140.020  11
   0  14  13 217.059 162.784  11
   0  14 -13 475.679 200.695   6
   0  14  14 176.586 124.360  11
   0  15   0 42.5961 53.8552   4
   0  15   0 5.75238 48.7363   9
   0  15   0 41.4382 103.968   6
   0  15   0 161.103 112.321  12
   0  15  -1 16325.6 511.132   4
   0  15  -1 16161.6 566.803   9
   0  15   1 16901.1 660.966  12
   0  15  -1 15561.0 692.086   6
   0  15  -2 7014.42 369.869   9
   0  15  -2 6620.52 338.868   4
   0  15  -2 6715.80 379.611  13
   0  15   2 6945.96 425.011  12
   0  15  -2 7023.93 477.184   6
   0  15  -3 15681.6 553.148   9
   0  15  -3 13655.7 558.577  13
   0  15   3 15547.3 611.483   5
   0  15  -3 14499.9 686.791   6
   0  15   3 15946.5 649.391  12
   0  15  -4 1030.40 149.562   9
   0  15  -4 1299.45 193.457  13
   0  15   4 1233.77 186.024   5
   0  15   4 1067.81 190.360  12
   0  15  -4 1360.46 232.907   6
   0  15  -5 951.473 205.761   6
   0  15  -5 1048.71 179.229  13
   0  15  -5 977.801 155.779   9
   0  15   5 1285.73 206.205   3
   0  15   5 1076.24 177.609   5
   0  15   5 1097.76 196.214  12
   0  15   6 8747.34 536.520  12
   0  15  -6 7863.44 441.826   9
   0  15  -6 7831.39 488.541  13
   0  15   6 8335.50 481.753   5
   0  15  -6 8366.20 580.756   6
   0  15   6 8342.89 513.716   3
   0  15  -7 2458.46 336.844   6
   0  15  -7 2914.59 284.348   9
   0  15   7 3297.96 314.864   5
   0  15   7 3212.48 346.760  12
   0  15   7 2617.21 304.400   3
   0  15  -7 2972.96 322.312  13
   0  15   8 171.065 107.359   5
   0  15   8 179.630 117.777   3
   0  15  -8 271.586 164.231   6
   0  15  -8 198.244 133.200  13
   0  15   8 115.855 88.8773  12
   0  15   9 107.928 98.3100   3
   0  15  -9 190.762 123.291   6
   0  15   9 251.869 134.166  12
   0  15  -9 212.681 124.202  13
   0  15  10 361.549 134.233   3
   0  15 -10 310.594 163.496   6
   0  15 -10 190.651 136.667  13
   0  15  10 358.952 174.732  12
   0  15  11 1196.40 277.933   3
   0  15  11 836.112 226.778  12
   0  15 -11 1012.37 262.738   6
   0  15 -12 85.1853 148.205   6
   0  15  12 295.849 138.605  11
   0  15 -13 374.683 210.702   6
   0  15  13 176.696 136.671  11
   0  16   0 1919.57 214.721   9
   0  16   0 2128.00 195.712   4
   0  16   0 2237.23 265.257  12
   0  16   0 1719.87 258.267   6
   0  16  -1 9370.24 448.014   9
   0  16  -1 9916.03 581.718   6
   0  16   1 9839.73 527.151  12
   0  16  -1 9522.43 407.288   4
   0  16  -2 734.371 165.827   6
   0  16  -2 1057.14 149.128   4
   0  16  -2 1192.78 163.567   9
   0  16   2 1157.30 188.597   5
   0  16   2 1286.35 215.572  12
   0  16  -2 802.677 142.256  13
   0  16  -3 577.370 182.558   6
   0  16   3 664.007 155.674   5
   0  16  -3 730.949 139.550   9
   0  16  -3 573.005 117.756   4
   0  16   3 353.376 121.618  12
   0  16  -3 400.668 123.137  13
   0  16  -4 4556.72 317.137   9
   0  16   4 5249.31 403.008  12
   0  16   4 5042.42 370.206   5
   0  16  -4 4239.56 337.104  13
   0  16  -4 4611.69 425.051   6
   0  16   5 262.685 114.818   3
   0  16  -5 219.169 88.5712   9
   0  16  -5 236.019 119.829  13
   0  16   5 131.099 95.9617  12
   0  16  -5 347.469 166.272   6
   0  16   5 348.426 124.864   5
   0  16   6 397.239 129.570   3
   0  16  -6 338.834 115.510  13
   0  16   6 456.089 138.770  12
   0  16  -6 433.373 173.289   6
   0  16   6 695.266 153.602   5
   0  16   7 350.182 139.669   3
   0  16  -7 607.005 190.732   6
   0  16   7 352.109 116.397   5
   0  16  -7 649.685 173.413  13
   0  16   7 398.467 141.832  12
   0  16   8 1147.52 223.595   3
   0  16  -8 1051.52 243.316   6
   0  16   8 1209.82 213.883   5
   0  16   8 1012.98 217.165  12
   0  16  -8 998.321 217.791  13
   0  16   9 1945.69 310.293  12
   0  16  -9 1450.80 251.225  13
   0  16   9 1622.70 280.725   3
   0  16  -9 1831.46 323.064   6
   0  16 -10 314.567 145.696  13
   0  16  10 684.478 200.370  12
   0  16 -10 299.372 174.000   6
   0  16  11 705.670 223.877  12
   0  16  11 730.625 216.119   3
   0  16 -11 939.148 248.227   6
   0  16 -12 60.6159 165.756   6
   0  16 -13 440.150 229.222   6
   0  17   0 49.6628 74.9490   9
   0  17   0 80.3828 104.534  12
   0  17   0 2.33699 64.5967   4
   0  17  -1 5767.09 465.652   6
   0  17  -1 5083.58 307.527   4
   0  17   1 5669.79 414.447  12
   0  17  -1 5178.71 344.616   9
   0  17  -2 1581.84 191.040   9
   0  17  -2 1375.15 186.849  13
   0  17  -2 1453.39 172.106   4
   0  17   2 1440.89 219.756   5
   0  17   2 1855.29 257.895  12
   0  17  -2 1585.90 258.814   6
   0  17  -3 1254.65 230.119   6
   0  17  -3 868.212 143.680   9
   0  17   3 1121.55 194.147   5
   0  17  -3 892.008 166.276  13
   0  17   3 1055.20 195.589  12
   0  17  -3 923.580 153.829   4
   0  17  -4 876.317 174.775  13
   0  17  -4 1111.36 228.336   6
   0  17   4 594.565 149.871   5
   0  17   4 816.497 177.686  12
   0  17   5 3719.63 361.877  12
   0  17  -5 3243.79 314.921  13
   0  17   5 4008.37 355.842   3
   0  17   5 3826.16 341.343   5
   0  17  -5 3690.86 407.362   6
   0  17  -6 201.771 109.100   6
   0  17  -6 69.6911 77.4593  13
   0  17   6-19.7101 98.2002   3
   0  17   6 197.469 135.284  12
   0  17   6 133.980 103.229   5
   0  17  -7 1627.86 262.472  13
   0  17   7 1835.50 280.105  12
   0  17   7 1596.54 251.277   3
   0  17  -7 1324.45 271.954   6
   0  17   7 1680.96 242.734   5
   0  17  -8 386.897 145.290  13
   0  17   8 583.502 173.203  12
   0  17   8 870.424 203.769   3
   0  17  -8 787.659 222.570   6
   0  17   8 906.801 191.746   5
   0  17  -9 191.046 121.920  13
   0  17   9-103.848 129.220  12
   0  17   9 67.1354 69.4888   3
   0  17  -9-12.7909 150.079   6
   0  17  10 642.400 198.731  12
   0  17 -10 842.566 220.906  13
   0  17  10 619.727 201.879   3
   0  17 -10 684.237 250.097   6
   0  17  11 124.758 114.225  12
   0  17 -11 482.675 212.030   6
   0  17  11 228.370 166.090   3
   0  17 -12 95.2204 172.158   6
   0  18   0 7925.13 517.081  12
   0  18   0 7838.41 395.939   4
   0  18  -1 1284.54 178.607   9
   0  18  -1 1427.16 197.170  13
   0  18   1 1658.91 249.118  12
   0  18  -1 1791.08 266.842  12
   0  18  -1 1609.79 187.476   4
   0  18  -1 1629.36 270.691   6
   0  18   2 844.943 178.925   5
   0  18   2 926.957 193.987  12
   0  18  -2 640.496 137.927  13
   0  18  -2 870.596 207.957   6
   0  18  -2 821.182 138.788   4
   0  18  -3 301.990 96.9272   4
   0  18   3 260.877 117.831   5
   0  18   3 155.336 106.815  12
   0  18  -3 311.046 150.456   6
   0  18  -3 189.410 97.1381  13
   0  18   4 2393.17 283.034   5
   0  18  -4 2316.35 238.470   4
   0  18  -4 2168.81 255.925  13
   0  18  -4 2847.37 352.441   6
   0  18   4 2470.13 307.052  12
   0  18   5 1107.19 196.867   3
   0  18   5 1231.77 232.001  12
   0  18   5 1027.57 202.127   5
   0  18  -5 1064.15 235.932   6
   0  18  -5 1031.16 195.763  13
   0  18   6 1116.63 211.778   3
   0  18   6 1283.85 238.552  12
   0  18  -6 944.424 234.963   6
   0  18  -6 1054.58 195.488  13
   0  18   6 1084.58 205.613   5
   0  18   7 1147.55 226.354   3
   0  18  -7 1067.13 262.540   6
   0  18  -7 780.735 190.594  13
   0  18   7 719.123 178.002  12
   0  18   7 847.322 183.011   5
   0  18   8 520.783 160.107   3
   0  18  -8 688.915 219.607   6
   0  18  -8 503.937 155.341  13
   0  18   8 357.288 134.800  12
   0  18   8 614.886 161.362   5
   0  18   9 426.860 155.096   3
   0  18  -9 155.081 128.098  13
   0  18   9 495.904 197.661  12
   0  18  -9 790.338 244.995   6
   0  18  10 789.634 227.498   3
   0  18  10 874.620 232.078  12
   0  18 -10 650.376 197.979  13
   0  18 -10 565.357 246.899   6
   0  18 -11 894.459 269.387   6
   0  18  11 1128.93 273.513   3
   0  18 -12 102.044 177.080   6
   0  19   0 35.1523 70.2841   4
   0  19   0 134.973 118.725  12
   0  19  -1 2901.75 276.574  13
   0  19   1 2408.94 306.552  12
   0  19  -1 2920.13 335.284  12
   0  19  -1 2626.61 339.941   6
   0  19  -1 2732.22 241.481   4
   0  19   2 2790.49 308.371   5
   0  19  -2 2263.32 226.762   4
   0  19  -2 2028.37 243.060  13
   0  19   2 2368.37 298.559  12
   0  19  -2 2243.47 319.610   6
   0  19  -3 4187.45 348.244  13
   0  19  -3 4920.57 466.332   6
   0  19   3 4926.39 403.588   5
   0  19  -3 4583.85 327.971   4
   0  19   3 4843.50 426.082  12
   0  19  -4 321.450 99.8704   4
   0  19   4 684.965 185.241  12
   0  19   4 576.569 153.805   5
   0  19  -4 975.769 231.328   6
   0  19  -4 625.436 149.131  13
   0  19   5 705.922 169.622   3
   0  19   5 795.484 184.166  12
   0  19   5 796.127 171.084   5
   0  19  -5 408.156 174.656   6
   0  19  -5 794.092 175.129  13
   0  19   6 454.444 146.866   3
   0  19   6 575.472 170.484  12
   0  19   6 513.800 152.351   5
   0  19  -6 879.051 236.144   6
   0  19  -6 592.786 176.256  13
   0  19   7 774.459 193.244   3
   0  19   7 816.966 213.310  12
   0  19  -7 649.421 195.457   6
   0  19  -7 790.474 194.555  13
   0  19   7 680.096 167.246   5
   0  19   8 736.369 190.519   3
   0  19  -8 690.984 240.979   6
   0  19   8 655.221 195.138  12
   0  19  -8 727.025 197.765  13
   0  19   8 561.262 169.156   5
   0  19   9 250.644 132.422   3
   0  19   9 512.200 180.177  12
   0  19  -9 180.775 117.540  13
   0  19  -9 258.720 199.310   6
   0  19  10 138.793 131.064   3
   0  19  10 93.0400 118.238  12
   0  19 -10 125.343 142.807  13
   0  19 -10 68.0407 158.617   6
   0  19  11 167.063 138.855   3
   0  19 -11 39.7023 177.153   6
   0  20   0 1268.06 240.719  12
   0  20  -1 5010.55 366.341  13
   0  20  -1 5556.79 470.539  12
   0  20   1 5656.74 466.729  12
   0  20  -1 5380.95 499.232   6
   0  20  -1 4970.85 335.429   4
   0  20  -2 423.118 127.113  13
   0  20  -2 721.831 207.654   6
   0  20   2 661.719 176.275  12
   0  20  -2 443.668 165.289  12
   0  20   2 325.484 141.203   5
   0  20  -2 481.016 125.476   4
   0  20  -3 673.218 143.254   4
   0  20   3 696.865 171.099   5
   0  20   3 913.843 212.704  12
   0  20  -3 944.304 238.389   6
   0  20  -3 866.580 177.039  13
   0  20  -4 2544.18 264.427   4
   0  20   4 2300.01 288.807   5
   0  20  -4 2398.58 284.050  13
   0  20   4 2688.69 337.544  12
   0  20  -4 2496.43 365.535   6
   0  20   5 75.5581 86.2135   5
   0  20  -5 130.646 140.160   6
   0  20  -5 388.697 140.846  13
   0  20   5 251.757 108.267   3
   0  20  -5 236.017 106.154   4
   0  20   5 169.737 142.821  12
   0  20   6 297.284 103.127   5
   0  20  -6 285.240 173.152   6
   0  20  -6 158.429 97.4325  13
   0  20   6 541.207 166.993   3
   0  20   6 543.787 174.132  12
   0  20   7 81.3075 87.5652   5
   0  20  -7 151.659 153.695   6
   0  20   7 36.5450 79.1772   3
   0  20   7-56.4321 101.040  12
   0  20  -7 251.856 132.633  13
   0  20   8 385.023 163.350   3
   0  20  -8 321.140 176.806   6
   0  20  -8-35.8443 124.449  13
   0  20   8 535.097 177.370  12
   0  20   9 164.311 115.864   3
   0  20  -9 238.936 152.717   6
   0  20   9 255.106 151.717  12
   0  20  -9 182.403 132.922  13
   0  20  10 858.776 221.956   3
   0  20 -10 1147.66 308.193   6
   0  20 -10 409.493 182.387  13
   0  20 -11 428.504 228.233   6
   0  20  11 325.615 191.198   3
   0  21   0-10.1386 135.351  12
   0  21  -1 20.6837 113.431  12
   0  21   1 403.756 171.059  12
   0  21   2 1072.32 226.718   5
   0  21  -2 1037.08 180.536  13
   0  21  -2 1310.95 281.578   6
   0  21  -2 1175.51 254.272  12
   0  21   2 1294.65 242.328  12
   0  21  -3 538.653 145.589  13
   0  21  -3 398.293 176.571   6
   0  21   3 675.745 182.881  12
   0  21   3 367.979 134.462   5
   0  21  -4 636.642 156.409  13
   0  21  -4 1158.14 263.550   6
   0  21   4 702.108 192.350  12
   0  21   4 780.316 181.176   5
   0  21   5 447.949 147.100   5
   0  21  -5 910.882 248.473   6
   0  21  -5 416.667 132.126  13
   0  21   5 770.555 174.877   3
   0  21   5 582.425 185.736  12
   0  21   6 574.604 189.675  12
   0  21  -6 431.164 152.849  13
   0  21   6 530.967 155.672   5
   0  21  -6 780.272 249.349   6
   0  21   7 1571.10 303.705  12
   0  21  -7 1392.27 252.298  13
   0  21  -7 1239.98 291.960   6
   0  21   7 969.288 199.420   5
   0  21  -8 263.845 163.489   6
   0  21  -8 280.470 120.077  13
   0  21   8 154.854 144.964  12
   0  21  -9-58.5603 157.626   6
   0  21   9 224.897 121.465  12
   0  21  -9 160.264 132.658  13
   0  21 -10 551.719 228.225   6
   0  21 -10 464.666 184.290  13
   0  22   0 821.183 218.270  12
   0  22   1 222.248 162.941  12
   0  22  -1 243.831 137.513  12
   0  22   2 98.9015 108.491   5
   0  22  -2-53.8808 132.251   6
   0  22   2-170.176 150.863  12
   0  22  -2 75.1025 114.826  12
   0  22   3 1034.64 219.496   5
   0  22  -3 1184.04 272.568   6
   0  22   3 981.944 241.384  12
   0  22   4 8.97106 88.8081   5
   0  22  -4-109.467 190.073   6
   0  22   4 37.3367 117.553  12
   0  22   5 238.653 116.864   5
   0  22  -5 252.256 173.785   6
   0  22   5 207.043 127.425  12
   0  22   6 568.762 173.664   5
   0  22   6 297.897 116.555  12
   0  22  -6 484.664 176.726   6
   0  22   7 158.575 129.801  12
   0  22  -7 385.334 215.450   6
   0  22  -8 625.523 227.873   6
   0  22   8-52.3747 97.0870  12
   0  22  -8 302.322 149.302  13
   0  22  -9 202.078 173.439   6
   0  23   0 30.3616 107.199  12
   0  23   1 1146.55 249.154  12
   0  23  -1 752.428 202.283  12
   0  23   2 284.383 151.457   5
   0  23  -2 416.085 187.106   6
   0  23  -2 453.432 184.744  12
   0  23   2 492.289 186.620  12
   0  23   3 217.150 125.324   5
   0  23  -3 395.439 188.309   6
   0  23   3 327.634 152.108  12
   0  23  -3 565.854 200.024  12
   0  23   4 129.974 98.8078   5
   0  23  -4 114.835 168.007   6
   0  23   4 297.615 166.937  12
   0  23   5 321.702 141.477   5
   0  23   5 43.5027 132.280  12
   0  23  -5 130.549 159.128   6
   0  23   6 56.1822 109.424  12
   0  23  -6 125.885 139.766   6
   0  23   7 460.958 183.131  12
   0  23  -7 121.584 175.254   6
   0  23  -8 83.9813 160.376   6
   0  23   8-109.968 183.514  12
   0  23  -9 302.601 210.477   6
   0  24   0 182.160 164.900  12
   0  24  -1 941.530 244.821  12
   0  24   1 952.175 240.733  12
   0  24   1 775.972 197.368   5
   0  24   2 629.619 214.090  12
   0  24  -2 283.444 190.227  12
   0  24   2 66.2292 131.684   5
   0  24   3 367.761 154.383   5
   0  24  -3 447.679 215.538   6
   0  24  -3 406.210 172.547  12
   0  24   3 389.273 173.003  12
   0  24  -4 272.930 187.809   6
   0  24   4 445.722 166.532   5
   0  24   4 169.536 160.484  12
   0  24  -5 1302.06 292.427   6
   0  24   5 760.996 199.425   5
   0  24   5 1010.17 261.174  12
   0  24  -6 413.995 226.633   6
   0  24   6-105.932 160.861  12
   0  24  -7 24.3679 185.213   6
   0  24   7 131.430 129.810  12
   0  24  -8 380.364 241.915   6
   0  25   0-251.637 173.434  12
   0  25  -1 144.087 158.703  12
   0  25   1 331.825 194.193  12
   0  25   1-150.405 166.187   5
   0  25  -2 747.248 224.901  12
   0  25   2 704.549 215.642  12
   0  25   2 630.229 191.168   5
   0  25   3 241.400 150.013   5
   0  25  -3 12.0829 166.604   6
   0  25   3-92.6468 151.437  12
   0  25  -3-123.234 173.955  12
   0  25  -4 1176.37 296.304   6
   0  25   4 1238.62 248.183   5
   0  25   4 981.265 250.329  12
   0  25  -4 817.723 257.284  12
   0  25  -5 212.856 174.358   6
   0  25   5 517.242 214.137  12
   0  25  -6 536.714 244.239   6
   0  25   6 1076.85 289.312  12
   0  25  -7 242.259 148.904   6
   0  25   7 366.537 196.141  12
   0  26   0 643.860 234.094  12
   0  26   1 73.1249 132.030  12
   0  26  -1 258.019 158.520  12
   0  26   1 3.87636 136.157   5
   0  26  -2 281.444 184.421  12
   0  26   2 147.014 132.218  12
   0  26   2 128.228 124.307   5
   0  26   3 87.3406 115.949   5
   0  26  -3 231.507 215.835  12
   0  26   3 415.327 179.719  12
   0  26  -3 112.542 151.458   6
   0  26   4 375.983 162.065  12
   0  26  -4 175.537 161.781  12
   0  26  -4 181.108 184.880   6
   0  26  -5 284.607 212.941   6
   0  26   5-68.5942 145.412  12
   0  26  -5 6.85910 178.758  12
   0  26  -6 67.3368 142.004   6
   0  26   6-100.975 162.671  12
   0  27   0-23.3883 118.097  12
   0  27   0 37.6412 134.716   5
   0  27  -1 179.634 222.687  12
   0  27   1 91.9229 104.250  12
   0  27  -2-24.3100 113.425  12
   0  27   2-155.945 163.630   5
   0  27  -3-80.5569 168.831  12
   0  27   3 116.595 151.040  12
   0  27  -4-62.9621 136.187  12
   0  27   4-31.3708 128.548  12
   0  27  -4-212.518 241.154   6
   0  27   5 246.346 169.258  12
   0  27   6-66.1533 98.1608  12
   0  28   0 7.78923 185.917  12
   0  28   0 16.3340 121.987   5
   0  28  -1-80.3579 129.541  12
   0  28   1 136.772 123.822  12
   0  28   1 310.336 159.748   5
   0  28   2-26.8332 153.748  12
   0  28  -2 215.211 167.247  12
   0  28   3 1.71553 157.611  12
   0  28   4 330.714 185.285  12
   0  28   5-654.999 255.809  12
   0  29   0-529.079 216.179   5
  -1 -29   2-712.328 267.256  10
   1 -29   0 19.7694 150.835  10
   1 -29   1 257.563 131.320  10
  -1 -29  -1 262.366 186.082   7
  -1 -29  -2 113.334 151.337   7
  -1 -28   4-169.056 222.462  10
   1 -28  -4 214.059 185.764   7
  -1 -28   3 180.652 163.935  10
   1 -28  -3 287.237 162.671   7
  -1 -28   2 59.4181 155.040  10
   1 -28  -1-41.5958 118.745  10
  -1 -28   1 175.438 129.567  10
   1 -28   0 86.7814 133.942  10
   1 -28   1-45.9212 174.703  10
  -1 -28  -1 292.181 171.096   7
   1 -28   2 344.744 189.451  10
  -1 -28  -2 136.692 129.713   7
   1 -28   3 105.366 192.942  10
  -1 -28  -3 32.3233 180.630   7
  -1 -28  -4 375.413 228.465   7
  -1 -27   5 612.603 245.636  10
   1 -27  -5 424.624 210.529   7
  -1 -27   4 176.318 171.927  10
   1 -27  -4 65.2250 146.115   7
  -1 -27   3 171.851 173.624  10
   1 -27  -3-90.9047 172.923   7
  -1 -27   2 594.524 228.920  10
   1 -27  -2 659.539 237.310   7
   1 -27  -1-296.470 240.258  10
  -1 -27   1 148.872 189.275  10
   1 -27   0-103.745 186.934  10
  -1 -27   0 173.259 120.027   7
   1 -27   1 74.4158 130.921  10
  -1 -27  -1-140.317 171.577   7
   1 -27   2-311.994 200.175  10
  -1 -27  -2-133.720 151.690   7
   1 -27   3-104.327 137.457  10
  -1 -27  -3-75.4627 141.810   7
   1 -27   4-15.6170 157.096  10
  -1 -27  -4 271.314 167.702   7
  -1 -27  -5 451.047 251.251   7
  -1 -26   6-122.344 222.329  10
   1 -26  -6 475.564 262.736   8
  -1 -26   5-34.0425 126.110  10
   1 -26  -5-152.485 210.407   7
  -1 -26   4 153.393 157.566  10
   1 -26  -4 34.9063 181.614   7
  -1 -26   3 1018.89 298.526  10
   1 -26  -3 1225.04 301.470   7
   1 -26  -2 199.710 139.451  10
  -1 -26   2-55.8880 173.359  10
   1 -26  -2 61.2004 125.838   7
  -1 -26   1-22.9157 148.021  10
  -1 -26   1 249.807 147.460   7
   1 -26  -1 17.0007 140.367   7
   1 -26   0 222.052 205.293  10
  -1 -26   0-147.521 150.489  10
  -1 -26   0-39.0890 122.970   7
   1 -26   1 79.4349 179.434  10
  -1 -26  -1 22.1267 177.591   7
   1 -26   2 49.2823 140.022  10
  -1 -26  -2-6.79514 154.607   7
   1 -26   3 10.9492 118.163  10
  -1 -26  -3-459.547 206.873   7
   1 -26   4 208.748 145.449  10
  -1 -26  -4-98.6166 118.777   7
   1 -26   5 245.821 193.928  10
  -1 -26  -5-314.440 206.417   7
  -1 -26  -6-228.585 234.174   7
   1 -25  -8-95.8936 177.216   8
  -1 -25   7 668.415 250.416  10
   1 -25  -7-144.257 228.391   8
   1 -25  -6 73.1936 94.1323   8
  -1 -25   6-131.739 188.710  10
   1 -25  -6 250.142 192.115   7
  -1 -25   5-14.3895 147.918  10
   1 -25  -5 246.783 176.756   7
  -1 -25   4 291.538 177.065  10
   1 -25  -4-73.4050 153.814   7
  -1 -25   3 55.4100 147.607  10
   1 -25  -3 364.925 210.026   7
  -1 -25   2 274.300 168.734  10
   1 -25  -2 523.738 178.590  10
   1 -25  -2 108.413 131.089   7
   1 -25  -1 62.6878 123.619  10
  -1 -25   1 169.261 131.767  10
  -1 -25   1-250.960 179.714   7
   1 -25  -1 212.818 139.997   7
  -1 -25   0 831.864 231.957  10
   1 -25   0 809.701 220.172  10
  -1 -25   0 586.419 203.155   7
   1 -25   1 30.5200 171.802  10
  -1 -25  -1 98.3386 125.346   7
   1 -25   2 137.290 107.568  10
  -1 -25  -2 347.709 168.894   7
   1 -25   3 115.809 119.578  10
  -1 -25  -3 315.153 184.103   7
   1 -25   4 1065.81 293.670  10
  -1 -25  -4 1198.61 284.370   7
   1 -25   5 149.263 161.410  10
  -1 -25  -5 164.833 160.290   7
   1 -25   6 22.3694 174.013  10
  -1 -25  -6 140.162 193.759   7
   1 -25   7-189.148 198.466  10
  -1 -25  -7 513.350 276.599   7
   1 -24  -9 502.266 220.471   8
  -1 -24   8-113.109 237.582  10
   1 -24  -8 375.113 206.490   8
  -1 -24   7-8.79939 161.664  10
   1 -24  -7-53.9873 203.876   8
   1 -24  -6-80.3080 158.441   8
  -1 -24   6 47.3540 146.667  10
   1 -24  -6 47.7841 150.844   7
  -1 -24   5 136.383 137.533  10
   1 -24  -5 272.426 148.573   7
  -1 -24   4 147.268 158.376  10
   1 -24  -4 283.068 217.273   7
  -1 -24   3 450.109 188.873  10
   1 -24  -3 838.137 235.882   7
  -1 -24   2 44.8299 113.198  10
   1 -24  -2 32.2832 102.601  10
   1 -24  -2 23.9471 145.356   7
  -1 -24   2-21.3309 98.0835   7
  -1 -24   1-21.8091 143.606  10
   1 -24  -1 11.3026 84.4278  10
  -1 -24   1 109.387 132.750   7
   1 -24  -1 39.5584 90.4660   7
  -1 -24   0 993.010 229.673  10
   1 -24   0 762.158 225.471  10
  -1 -24   0 980.893 239.545   7
   1 -24   0 818.032 215.964   7
  -1 -24  -1 2547.33 343.982  10
   1 -24   1 2474.52 389.608  10
  -1 -24  -1 2737.02 388.569   7
   1 -24   2 262.899 176.680  10
  -1 -24  -2 350.714 175.599   7
   1 -24   3 7.23716 117.661  10
  -1 -24  -3-68.1647 179.111   7
   1 -24   4 134.484 139.826  10
  -1 -24  -4-46.4570 156.889   7
   1 -24   5 35.0255 162.338  10
  -1 -24  -5-22.4411 178.466   7
   1 -24   6 203.411 191.086  10
  -1 -24  -6 534.361 219.064   7
   1 -24   7 359.599 229.374  10
  -1 -24  -7 755.309 262.088   7
   1 -24   8-173.842 272.209  10
  -1 -24  -8 207.104 202.535   7
  -1 -24  -9 36.7937 117.224   8
   1 -23 -10-258.102 228.273   8
  -1 -23   9 762.977 284.557  10
   1 -23  -9 284.829 193.047   8
  -1 -23   8 426.065 215.802  10
   1 -23  -8 282.587 209.437   8
   1 -23  -7 402.642 185.027   8
  -1 -23   7 476.353 211.840  10
   1 -23  -7 198.615 163.045   7
  -1 -23   6 771.702 251.131  10
   1 -23  -6 515.274 250.302   7
  -1 -23   5-87.1632 141.604  10
   1 -23  -5 22.9555 121.398   7
  -1 -23   4 666.371 211.100  10
   1 -23  -4 796.257 233.126   7
  -1 -23   3-31.2933 142.027  10
   1 -23  -3 100.056 113.877   7
  -1 -23   2 514.674 181.670  10
   1 -23  -2 341.618 154.867  10
  -1 -23   2 425.551 145.059   7
   1 -23  -2 523.030 176.760   7
  -1 -23   1 759.075 214.757  10
   1 -23  -1 498.054 187.600  10
  -1 -23   1 725.470 192.070   7
   1 -23  -1 655.776 179.783   7
   1 -23   0 670.735 211.257  10
  -1 -23   0 196.017 137.604  10
  -1 -23   0 402.118 175.531   7
   1 -23   0 558.755 196.882   7
   1 -23   1 543.629 189.454  10
  -1 -23  -1 252.480 139.292  10
  -1 -23  -1 300.536 168.341   7
   1 -23   2 455.706 203.577  10
  -1 -23  -2 331.547 172.474   7
   1 -23   3 148.581 130.363  10
  -1 -23  -3 60.6781 128.194   7
   1 -23   4 950.338 264.930  10
  -1 -23  -4 835.207 260.608   7
   1 -23   5 116.437 168.437  10
  -1 -23  -5 102.385 180.019   7
   1 -23   6 487.265 225.704  10
  -1 -23  -6-127.760 171.310   7
   1 -23   7-158.325 201.071  10
  -1 -23  -7-60.8322 200.423   7
   1 -23   8 359.278 219.413  10
  -1 -23  -8-242.350 213.632   7
  -1 -23  -9-12.7855 134.807   8
  -1 -23 -10-65.6485 155.021   8
   1 -22 -11 297.535 204.856   8
  -1 -22  10 215.475 164.185  10
   1 -22 -10 259.207 185.989   8
  -1 -22   9 688.057 287.254  10
   1 -22  -9 253.700 168.869   8
  -1 -22   8 132.954 165.456  10
   1 -22  -8 78.9833 132.462   8
   1 -22  -7 434.278 221.137   8
  -1 -22   7 140.900 143.156  10
   1 -22  -7 282.621 181.170   7
  -1 -22   6 359.192 177.683  10
   1 -22  -6 334.580 156.592   7
  -1 -22   5 338.993 154.530  10
   1 -22  -5 567.490 213.014   7
  -1 -22   4 748.182 236.273  10
   1 -22  -4 690.695 207.680   7
  -1 -22   3 823.815 239.424  10
   1 -22  -3 429.990 177.231  10
  -1 -22   3 452.921 144.706   7
   1 -22  -3 270.100 174.655   7
  -1 -22   2-26.4300 143.880  10
   1 -22  -2 149.580 99.9350  10
  -1 -22   2 57.0116 99.7100   7
   1 -22  -2 93.9233 113.817   7
   1 -22  -1 592.113 176.218  10
  -1 -22   1 609.235 197.517  10
  -1 -22   1 509.187 163.385   7
   1 -22  -1 559.526 183.955   7
   1 -22   0 1425.31 282.141  10
  -1 -22   0 1210.12 249.514  10
  -1 -22   0 1372.43 263.373   7
   1 -22   0 1182.34 233.514   7
  -1 -22  -1 432.323 133.832  10
   1 -22   1 142.476 123.135  10
  -1 -22  -1 177.180 123.333   7
   1 -22   1 168.574 92.8942   7
  -1 -22  -2-53.8961 121.059  10
   1 -22   2 138.675 137.236  10
   1 -22   3 79.5856 143.211  10
  -1 -22  -3 303.610 161.122   7
   1 -22   4 105.129 159.757  10
  -1 -22  -4-88.7949 150.862   7
   1 -22   5 579.380 246.643  10
  -1 -22  -5 323.284 173.666   7
   1 -22   6 214.156 159.756  10
  -1 -22  -6 599.142 245.683   7
   1 -22   7 429.030 223.694  10
  -1 -22  -7 593.342 245.966   7
   1 -22   8 558.789 220.041  10
  -1 -22  -8 68.1932 208.195   7
  -1 -22  -9-130.764 171.983   8
   1 -22   9 201.070 185.959  10
  -1 -22  -9-129.788 212.236   7
  -1 -22 -10 278.976 148.648   8
   1 -21 -11 125.405 157.702   8
  -1 -21  10 192.948 158.563  10
   1 -21 -10-132.393 204.698   8
  -1 -21   9 188.932 189.281  10
   1 -21  -9 114.047 123.457   8
  -1 -21   8 1421.25 335.446  10
   1 -21  -8 801.244 247.485   8
   1 -21  -7 323.278 186.613   8
  -1 -21   7 328.402 197.889  10
   1 -21  -7 275.394 175.595   7
  -1 -21   6 1336.16 282.223  10
   1 -21  -6 1423.64 295.181   7
  -1 -21   5 2603.39 390.048  10
   1 -21  -5 2255.44 353.591   7
   1 -21  -4 1251.57 226.424  10
  -1 -21   4 950.271 251.615  10
   1 -21  -4 905.814 224.781   7
  -1 -21   3 1301.69 254.689  10
   1 -21  -3 717.810 196.563  10
  -1 -21   3 554.474 150.300   7
   1 -21  -3 1022.27 235.046   7
  -1 -21   2 398.372 158.650  10
   1 -21  -2 489.159 159.468  10
  -1 -21   2 228.383 108.653   7
   1 -21  -2 323.579 143.912   7
  -1 -21   1 639.210 178.204  10
   1 -21  -1 795.692 203.902  10
  -1 -21   1 749.829 181.863   7
   1 -21  -1 658.392 176.545   7
   1 -21   0 2892.21 375.771  10
  -1 -21   0 2992.48 353.995  10
   1 -21   0 3097.40 340.646   7
  -1 -21   0 3119.59 367.349   7
  -1 -21  -1 139.028 109.491  10
   1 -21   1 193.193 152.950  10
  -1 -21  -1 104.042 123.525   7
   1 -21   1 256.027 132.468   7
  -1 -21  -2 359.289 142.757  10
   1 -21   2 237.181 126.272  10
  -1 -21  -2 607.785 220.697   7
   1 -21   3 174.680 98.7773  11
   1 -21   3 608.427 209.148  10
  -1 -21  -3 354.028 203.598   7
   1 -21   4 910.720 191.825  11
  -1 -21  -4 883.196 242.063   7
   1 -21   5 10.6189 100.300  11
   1 -21   5-68.4452 146.597  10
  -1 -21  -5 304.890 212.940   7
   1 -21   6 67.0102 130.360  11
   1 -21   6 179.433 170.311  10
  -1 -21  -6 539.896 236.986   7
   1 -21   7 578.635 189.637  11
   1 -21   7 227.751 176.950  10
  -1 -21  -7 323.936 170.403   7
   1 -21   8 740.391 219.769  11
   1 -21   8 484.580 240.806  10
  -1 -21  -8 176.890 136.421   7
   1 -21   9 377.178 200.020  11
  -1 -21  -9 884.481 301.006   7
   1 -21   9 939.173 263.844  10
   1 -21  10 269.616 188.693  11
   1 -21  10-77.6538 220.171  10
  -1 -21 -10 67.9668 182.308   7
   1 -21  11-190.109 153.067  11
  -1 -20  11-272.521 253.308  10
   1 -20 -11 236.540 142.691   8
  -1 -20  10 220.200 173.103  10
   1 -20 -10-31.0868 136.465   8
  -1 -20   9 292.200 196.451  10
   1 -20  -9-46.2054 126.915   8
   1 -20  -8 1316.17 291.044   8
  -1 -20   8 822.922 245.864  10
   1 -20  -8 1660.32 331.235   7
   1 -20  -7 810.495 237.464   8
   1 -20  -7 714.920 237.757   7
  -1 -20   7 817.638 269.809  10
   1 -20  -6 219.640 112.848   7
  -1 -20   6 162.442 138.153  10
   1 -20  -5 570.721 201.324   7
  -1 -20   5 529.030 185.481  10
   1 -20  -4 532.107 195.463   7
  -1 -20   4 347.220 127.990   7
   1 -20  -4 795.965 180.044  10
  -1 -20   4 364.045 161.722  10
  -1 -20   3 914.970 190.934   7
   1 -20  -3 1004.64 223.356   7
  -1 -20   3 546.384 195.166  10
   1 -20  -3 938.711 193.307  10
   1 -20  -2 1841.49 284.271   7
  -1 -20   2 1924.23 269.180   7
   1 -20  -2 1998.72 283.863  10
  -1 -20   2 1597.14 269.627  10
   1 -20  -1 627.601 184.800   7
  -1 -20   1 769.643 186.100   7
   1 -20  -1 399.528 155.793  10
  -1 -20   1 563.792 174.790  10
  -1 -20   0 410.880 162.337   7
   1 -20   0 259.675 102.257   7
  -1 -20   0 442.103 142.238  10
   1 -20   0 249.134 144.609  10
   1 -20   1 1823.10 249.991   7
  -1 -20  -1 1731.15 285.045   7
   1 -20   1 1904.92 299.994  10
  -1 -20  -1 1626.96 239.319  10
   1 -20   2 1836.71 237.691  11
   1 -20   2 2023.66 252.153   7
  -1 -20  -2 1964.87 299.563   7
   1 -20   2 1970.62 317.838  10
  -1 -20  -2 1726.77 241.474  10
   1 -20   3 3399.27 334.726  11
  -1 -20  -3 4029.20 445.013   7
   1 -20   3 3817.96 440.253  10
   1 -20   4 780.737 180.961  11
   1 -20   4 982.109 250.570  10
  -1 -20  -4 1274.76 259.059   7
   1 -20   5 1966.46 286.701  11
   1 -20   5 2216.72 368.780  10
  -1 -20  -5 2029.72 342.078   7
   1 -20   6 826.118 201.279  11
   1 -20   6 1121.35 280.497  10
   1 -20   7 166.493 134.630  11
   1 -20   7 743.927 258.012  10
  -1 -20  -7 675.581 251.408   7
   1 -20   8-75.4249 93.9234  11
   1 -20   8 75.5831 161.657  10
  -1 -20  -8-78.4693 159.924   7
   1 -20   9-21.7627 158.777  11
  -1 -20  -9 204.893 192.050   7
   1 -20   9 21.7883 137.128  10
   1 -20  10-130.647 232.914  10
   1 -20  10 270.329 161.282  11
  -1 -20 -10 413.123 213.735   7
  -1 -20 -10 388.845 186.266   8
   1 -20  11-505.665 276.968  11
   1 -20  11 237.236 188.699  10
  -1 -19  12 724.255 263.387  10
  -1 -19  11 38.1096 137.156  10
   1 -19 -11-40.6361 155.876   8
  -1 -19  10 793.410 254.792  10
   1 -19 -10 549.089 227.589   8
  -1 -19   9 146.511 123.100  10
   1 -19  -9 169.807 100.119   8
   1 -19  -8 11.0739 138.534   8
  -1 -19   8 186.149 181.259  10
   1 -19  -8-59.6025 172.090   7
   1 -19  -7 50.3263 116.128   8
  -1 -19   7-68.6442 158.837  10
   1 -19  -7-37.8534 144.935   7
  -1 -19   6 1222.02 276.734  10
   1 -19  -6 779.020 242.954   7
  -1 -19   5 1796.65 307.983  10
   1 -19  -5 1706.97 288.879   7
  -1 -19   4 1026.18 234.253  10
   1 -19  -4 1418.32 218.387  10
  -1 -19   4 1562.81 223.862   7
   1 -19  -4 1952.86 296.154   7
  -1 -19   3 647.557 189.486  10
   1 -19  -3 616.689 161.050  10
   1 -19  -3 768.643 185.447   7
  -1 -19   3 629.916 158.139   7
  -1 -19   2 445.899 158.191  10
   1 -19  -2 318.214 137.913  10
  -1 -19   2 166.905 97.7875   7
   1 -19  -2 452.982 155.694   7
  -1 -19   1 5480.49 453.787  10
   1 -19  -1 5215.00 447.140  10
  -1 -19   1 5015.55 419.738   7
   1 -19  -1 5765.35 445.324   7
  -1 -19   0 1794.70 255.080  10
   1 -19   0 1896.04 281.643  10
   1 -19   0 1880.12 251.470   7
  -1 -19   0 1823.36 278.164   7
  -1 -19  -1 1643.45 242.560  10
   1 -19   1 1910.24 293.055  10
  -1 -19  -1 1837.76 276.743   7
   1 -19   1 1680.03 225.649   7
   1 -19   2 224.426 103.476  11
   1 -19   2 414.242 153.753  10
  -1 -19  -2 227.753 122.099  10
   1 -19   2 229.164 83.2055   7
  -1 -19  -2 291.692 146.456   7
   1 -19   3 1837.94 253.960  11
  -1 -19  -3 1804.15 236.067  10
   1 -19   3 1676.60 299.887  10
  -1 -19  -3 2268.30 330.058   7
   1 -19   4 893.404 187.704  11
   1 -19   4 960.636 230.543  10
  -1 -19  -4 1240.56 267.206   7
   1 -19   5 1001.75 206.789  11
   1 -19   5 794.001 234.683  10
  -1 -19  -5 585.320 203.780   7
   1 -19   6 216.661 147.818  11
   1 -19   6 85.1813 155.109  10
  -1 -19  -6 38.5486 142.606   7
   1 -19   7 243.402 120.988  11
   1 -19   7 243.915 152.691  10
  -1 -19  -7 334.588 158.128   7
   1 -19   8 1030.03 251.222  11
  -1 -19  -8 826.544 259.299   7
   1 -19   8 1076.27 301.221  10
   1 -19   9 656.146 220.334  10
  -1 -19  -9 340.248 172.816  14
   1 -19   9 613.424 225.956  11
  -1 -19  -9 579.139 259.100   7
   1 -19  10-100.278 188.843  10
  -1 -19 -10-108.757 159.425   8
   1 -19  10-617.351 229.211  11
  -1 -19 -10 51.6340 239.914   7
  -1 -19 -10 212.689 190.132  14
   1 -19  11 295.187 222.145  10
   1 -19  11 463.955 208.829  11
  -1 -19 -11-212.822 198.694   7
  -1 -19 -11 168.022 157.785  14
   1 -19  12-843.743 305.259  10
   1 -19  12 597.021 248.364  11
  -1 -18  13-89.1869 169.883  11
  -1 -18  12 257.475 195.372  10
  -1 -18  12 581.694 222.639  11
  -1 -18  11 505.995 221.442  10
  -1 -18  11 415.437 178.556  11
   1 -18 -11 457.541 185.531   8
  -1 -18  10 433.056 217.258   1
  -1 -18  10 1146.65 295.010  10
  -1 -18  10 676.124 214.236  11
   1 -18 -10 780.743 240.378   8
  -1 -18   9 64.9859 134.605   1
  -1 -18   9 40.5615 138.908  10
   1 -18  -9 442.201 197.661   8
  -1 -18   9 308.848 143.118  11
  -1 -18   8 342.677 181.760   1
   1 -18  -8 520.137 211.203   7
   1 -18  -8 558.306 232.493   8
  -1 -18   8 362.991 146.882  11
  -1 -18   7 961.746 250.913   1
   1 -18  -7 859.711 222.644   7
   1 -18  -7 1118.78 246.177   8
  -1 -18   7 852.023 191.098  11
  -1 -18   6 3538.89 337.436  11
  -1 -18   6 3884.27 462.225   1
   1 -18  -6 3108.89 395.160   7
   1 -18  -5 509.461 131.487  10
  -1 -18   5 704.039 211.114  10
  -1 -18   5 218.401 125.505   1
  -1 -18   5 398.502 115.648   7
   1 -18  -5 460.182 161.888   7
  -1 -18   5 340.832 112.144  11
   1 -18  -4 641.504 182.452   7
  -1 -18   4 635.417 137.270   7
   1 -18  -4 408.631 136.012  10
  -1 -18   4 715.481 186.262  10
  -1 -18   4 491.529 123.779  11
  -1 -18   3 1138.05 230.160  10
   1 -18  -3 1184.12 209.435  10
  -1 -18   3 1203.97 204.361   7
   1 -18  -3 916.589 202.375   7
   1 -18  -2 741.900 167.279  10
   1 -18  -2 1133.40 211.156   7
  -1 -18   2 842.391 175.776   7
   1 -18  -1 3927.21 376.435  10
  -1 -18   1 4089.84 381.295  10
   1 -18  -1 3447.32 337.001   7
  -1 -18   1 3544.69 348.622   7
  -1 -18   0 2105.22 277.799   7
   1 -18   0 1833.26 244.114   7
   1 -18   0 1946.52 280.228  10
  -1 -18   0 2079.52 269.920  10
   1 -18   1 1747.98 222.550   7
  -1 -18  -1 1967.49 275.241   7
   1 -18   1 1966.81 282.455  10
  -1 -18  -1 1747.84 230.063  10
   1 -18   2 3869.29 312.045   7
  -1 -18  -2 3709.09 389.489   7
  -1 -18  -2 3622.27 321.606  10
   1 -18   2 3136.39 367.275  10
   1 -18   2 2988.24 284.995  11
  -1 -18  -3 2818.30 353.273   7
   1 -18   3 2586.97 240.253   7
   1 -18   3 2383.96 339.214  10
  -1 -18  -3 2679.53 270.076  10
   1 -18   3 2451.33 278.302  11
   1 -18   4 473.332 147.252  11
   1 -18   4 470.173 187.362  10
  -1 -18  -4 605.567 199.869   7
   1 -18   5 94.8270 102.786  11
   1 -18   5 148.758 122.268  10
  -1 -18  -5 18.5348 121.297   7
   1 -18   6 2582.33 331.798  11
   1 -18   6 2988.44 400.487  10
  -1 -18  -6 2581.33 376.446   7
   1 -18   7 826.750 211.315  11
   1 -18   7 608.517 220.486  10
  -1 -18  -7 502.169 197.915   7
  -1 -18  -8 80.3666 156.298  14
   1 -18   8 108.760 142.360  10
   1 -18   8 231.944 143.090  11
  -1 -18  -8 61.6306 151.495   7
  -1 -18  -9 56.0709 123.018  14
  -1 -18  -9 413.498 240.114   7
   1 -18   9-39.7755 160.551  10
   1 -18   9 205.692 151.942  11
  -1 -18 -10-24.5927 172.294  14
  -1 -18 -10-115.807 166.971   8
   1 -18  10 128.732 197.937  10
   1 -18  10 523.076 211.464  11
  -1 -18 -10 61.5438 195.950   7
  -1 -18 -11 87.5528 103.043  14
   1 -18  11-127.604 237.628  10
   1 -18  11-80.1680 163.073  11
  -1 -18 -11-69.5311 181.831   7
  -1 -18 -12-170.284 194.912  14
   1 -18  12-93.9431 232.436  11
   1 -18  12 351.661 241.958  10
   1 -17 -13 180.678 133.552  14
  -1 -17  13 104.117 160.062  11
  -1 -17  13 368.077 174.569  10
  -1 -17  12 934.230 267.919  11
  -1 -17  12 479.701 251.051  10
  -1 -17  11 97.7377 146.074   1
  -1 -17  11 334.760 160.915  11
   1 -17 -11 76.9226 102.674   8
  -1 -17  11 188.675 161.803  10
  -1 -17  10 880.886 268.954   1
  -1 -17  10 548.803 191.768  11
   1 -17 -10 777.573 213.434   8
  -1 -17   9 384.751 206.389   1
   1 -17  -9 617.459 204.586   8
  -1 -17   9 238.302 116.044  11
   1 -17  -8 1895.15 322.880   8
  -1 -17   8 1918.37 341.369   1
   1 -17  -8 2526.23 378.369   7
  -1 -17   8 2331.97 316.578  11
   1 -17  -7 316.933 161.686   8
  -1 -17   7 334.726 125.648  11
   1 -17  -7 341.132 157.989   7
  -1 -17   7 656.474 191.218   1
  -1 -17   6 499.768 148.332  11
   1 -17  -6 567.263 195.926   7
  -1 -17   6 552.337 191.560   1
   1 -17  -5 4512.44 438.677   7
  -1 -17   5 4024.35 334.074  11
  -1 -17   5 4270.23 444.521   1
  -1 -17   5 4482.23 331.245   7
   1 -17  -5 4231.99 335.828  10
   1 -17  -4 818.449 167.029  10
  -1 -17   4 807.994 150.121  11
  -1 -17   4 1071.29 224.259   1
   1 -17  -4 643.557 183.030   7
  -1 -17   4 956.158 169.293   7
   1 -17  -3 5846.98 415.854  10
  -1 -17   3 5048.77 438.282  10
  -1 -17   3 4956.93 313.084  11
  -1 -17   3 4664.14 436.111   1
  -1 -17   3 4682.24 359.489   7
   1 -17  -3 5833.47 461.088   7
   1 -17  -2 3473.39 342.491   7
  -1 -17   2 3770.99 333.434   7
  -1 -17   2 4097.11 385.877  10
   1 -17  -2 3671.12 343.020  10
  -1 -17   2 3618.90 246.688  11
   1 -17  -1 4047.29 355.529   7
  -1 -17   1 3816.97 356.905  10
   1 -17  -1 3938.50 360.255  10
  -1 -17   1 4078.60 359.725   7
   1 -17   0 2086.86 244.122   7
  -1 -17   0 2002.68 257.937   7
  -1 -17   0 2015.78 257.968  10
   1 -17   0 1757.61 261.931  10
   1 -17   1 1836.23 225.190   7
   1 -17   1 1802.55 216.979  11
   1 -17   1 1625.14 257.857  10
  -1 -17  -1 1963.96 242.840  10
  -1 -17  -1 1417.04 233.432   7
   1 -17   2 1182.88 187.065  11
   1 -17   2 1339.99 242.792  10
  -1 -17  -2 1341.62 199.407  10
  -1 -17  -2 1172.17 222.889   7
   1 -17   2 1072.94 162.093   7
   1 -17   3 848.114 163.014  11
  -1 -17  -3 1089.89 165.730  10
   1 -17   3 939.020 225.601  10
  -1 -17  -3 897.950 209.094   7
   1 -17   3 894.946 137.419   7
   1 -17   4 822.398 175.906  11
   1 -17   4 1448.84 261.539  10
  -1 -17  -4 1055.16 237.030   7
   1 -17   5 5.90436 87.9977  11
  -1 -17  -5 104.214 113.075   7
   1 -17   5 66.8965 111.291  10
   1 -17   6 521.932 169.731  11
   1 -17   6 553.273 179.201  10
  -1 -17  -6 318.490 163.484  14
  -1 -17  -6 433.570 165.408   7
  -1 -17  -7 493.452 178.373  14
   1 -17   7 828.255 210.505  10
   1 -17   7 818.771 188.695  11
  -1 -17  -7 806.271 252.586   7
  -1 -17  -8-153.262 169.798  14
   1 -17   8-114.362 138.769  10
   1 -17   8 110.795 134.905  11
  -1 -17  -8-81.4452 153.550   7
  -1 -17  -9 203.242 138.678  14
  -1 -17  -9 163.797 110.451   7
   1 -17   9 269.182 161.639  10
   1 -17   9-11.1158 160.259  11
  -1 -17 -10 403.379 178.691  14
  -1 -17 -10 494.038 188.305   8
  -1 -17 -10 658.438 242.152   7
   1 -17  10 532.352 214.556  10
   1 -17  10 444.741 181.920  11
  -1 -17 -11 185.616 156.121   7
  -1 -17 -11 134.919 142.941  14
   1 -17  11-9.05653 132.645  10
   1 -17  11-132.299 202.977  11
  -1 -17 -12 27.4944 153.858  14
   1 -17  12-35.6499 135.090  11
   1 -17  13-91.5561 161.629  10
  -1 -16  14-684.313 272.832  10
   1 -16 -14-47.6843 153.765  14
   1 -16 -13-203.432 163.328  14
  -1 -16  13-90.8542 161.570  11
  -1 -16  13 180.309 172.946  10
   1 -16 -12 357.088 165.700  14
  -1 -16  12 364.127 201.922   1
  -1 -16  12-173.446 192.956  11
  -1 -16  12 136.813 150.921  10
   1 -16 -11 516.730 180.698   8
  -1 -16  11 883.258 263.025   1
  -1 -16  11 387.886 174.346  11
   1 -16 -11 539.610 197.021  14
   1 -16 -10 470.517 189.074   8
   1 -16 -10 234.507 152.009  14
  -1 -16  10 652.034 226.681   1
  -1 -16  10 90.0904 102.523  11
  -1 -16   9 1236.25 276.504   1
   1 -16  -9 1430.82 285.907   8
  -1 -16   9 1121.62 240.414  11
   1 -16  -8 349.745 148.290   8
  -1 -16   8 582.520 207.060   1
   1 -16  -8 608.138 205.026   7
  -1 -16   8 447.347 139.852  11
  -1 -16   7 2052.66 271.283  11
   1 -16  -7 2903.61 376.575   7
   1 -16  -7 2193.52 322.408   8
  -1 -16   7 2031.93 335.542   1
  -1 -16   6 4701.84 381.257  11
  -1 -16   6 4868.81 480.414   1
   1 -16  -6 4703.29 446.314   7
  -1 -16   5 544.569 127.927  11
  -1 -16   5 1029.13 230.880   1
   1 -16  -5 702.824 142.263  10
   1 -16  -5 540.538 175.588   7
  -1 -16   5 822.952 152.703   7
   1 -16  -4 9306.50 580.050   7
  -1 -16   4 8532.90 452.622   7
  -1 -16   4 8684.66 584.200   1
   1 -16  -4 8262.74 461.354  10
  -1 -16   4 7876.27 420.426  11
  -1 -16   3 2390.51 251.721   7
   1 -16  -3 2233.62 276.807   7
  -1 -16   3 2490.15 218.152  11
  -1 -16   3 2389.96 306.185   1
   1 -16  -3 2313.69 256.032  10
  -1 -16   2 4838.13 395.733  10
   1 -16  -2 5117.18 391.418  10
  -1 -16   2 4817.84 279.581  11
  -1 -16   2 5144.58 376.401   7
  -1 -16   2 4598.07 396.608   1
   1 -16  -2 4675.44 381.892   7
   1 -16  -1 2178.28 275.811   7
   1 -16  -1 1977.40 266.294  10
  -1 -16   1 1722.47 245.727  10
  -1 -16   1 2224.64 264.299   7
   1 -16   0 1945.65 232.735   7
  -1 -16   0 2180.28 266.760   7
   1 -16   0 1782.92 249.111  10
  -1 -16   0 2087.26 249.334  10
   1 -16   1 3321.86 285.081   7
  -1 -16  -1 3134.83 332.674   7
  -1 -16  -1 3046.24 285.144  10
   1 -16   1 3344.13 340.827  10
   1 -16   1 3089.90 271.651  11
  -1 -16  -2 8011.59 530.923   7
   1 -16   2 7655.12 399.554   7
   1 -16   2 8059.52 538.176  10
  -1 -16  -2 7069.16 412.825  10
   1 -16   2 7422.53 431.612  11
  -1 -16  -3 767.005 198.623   7
   1 -16   3 781.610 127.193   7
   1 -16   3 787.742 187.966  10
  -1 -16  -3 779.772 139.225  10
   1 -16   3 672.257 148.888  11
  -1 -16  -4 106.679 110.534   7
  -1 -16  -4 234.315 84.0790  10
   1 -16   4 193.432 150.416  10
   1 -16   4 247.988 99.4060  11
  -1 -16  -5 834.411 197.345  14
   1 -16   5 575.960 151.868  11
  -1 -16  -5 442.353 168.300   7
   1 -16   5 653.495 196.876  10
  -1 -16  -6 4708.05 470.105   7
   1 -16   6 3709.99 385.960  11
   1 -16   6 3927.08 433.324  10
  -1 -16  -6 3452.88 381.403  14
  -1 -16  -7 143.536 137.838  14
   1 -16   7 221.913 160.072  10
   1 -16   7 343.149 146.292  11
  -1 -16  -7 190.948 123.392   7
  -1 -16  -8 271.999 168.885  14
   1 -16   8 618.926 210.426  10
   1 -16   8 282.629 137.077  11
  -1 -16  -8 523.146 187.683   7
  -1 -16  -9 489.876 194.515  14
  -1 -16  -9 790.962 246.785   7
   1 -16   9 520.768 206.324  10
   1 -16   9 858.690 235.515  11
  -1 -16 -10 402.707 193.434  14
  -1 -16 -10-81.5362 133.421   8
  -1 -16 -10 526.924 220.719   7
   1 -16  10-16.4514 136.092  10
   1 -16  10 446.136 211.511  11
  -1 -16 -11 583.290 211.379   7
  -1 -16 -11 365.388 195.151  14
   1 -16  11 765.469 267.987  10
   1 -16  11 431.274 210.692  11
  -1 -16 -12 285.839 169.117  14
   1 -16  12 247.096 187.036  10
   1 -16  12-138.013 176.258  11
  -1 -16 -13 434.436 207.671  14
   1 -16  13-42.7891 225.980  10
   1 -16  13-46.3840 132.501  11
   1 -15 -14 299.355 148.393  14
  -1 -15  14 239.637 142.123  10
  -1 -15  14-44.0462 180.162  11
   1 -15 -13 148.241 146.300  14
  -1 -15  13 752.461 266.049  11
  -1 -15  13 1004.82 268.433  10
  -1 -15  12 422.669 165.453   1
  -1 -15  12 508.834 230.136  11
   1 -15 -12 593.415 227.979  14
   1 -15 -11 740.341 214.868   8
   1 -15 -11 146.526 133.666  14
  -1 -15  11 536.468 199.392  11
  -1 -15  11 810.392 263.998   1
   1 -15 -10 783.034 203.668   8
   1 -15 -10 792.202 206.504  14
  -1 -15  10 789.812 214.021  11
  -1 -15  10 637.364 219.630   1
   1 -15  -9 2456.48 342.511   8
   1 -15  -9 1747.81 286.933  14
  -1 -15   9 1991.76 301.286  11
  -1 -15   9 2193.62 359.140   1
  -1 -15   8 120.147 140.827   1
   1 -15  -8 71.6928 90.2937   8
   1 -15  -8 89.6685 117.782  14
   1 -15  -8 120.929 168.767   7
  -1 -15   8 214.866 150.184  11
   1 -15  -7 194.184 116.433   8
  -1 -15   7 116.833 91.2909  11
   1 -15  -7 378.257 175.194   7
  -1 -15   7 153.844 110.985   1
   1 -15  -6 5254.92 466.380   7
   1 -15  -6 4758.50 318.835  10
  -1 -15   6 4193.24 352.720  11
  -1 -15   6 4514.50 445.846   1
  -1 -15   6 4346.21 298.561   7
   1 -15  -5 2891.96 331.707   7
   1 -15  -5 3040.25 263.339  10
  -1 -15   5 2733.04 268.088  11
  -1 -15   5 3264.87 369.336   1
  -1 -15   5 2714.13 243.780   7
   1 -15  -4 3161.93 332.773   7
  -1 -15   4 3367.29 271.921  11
  -1 -15   4 3384.45 359.721   1
  -1 -15   4 3212.67 272.819   7
   1 -15  -4 2948.06 269.367  10
   1 -15  -3 1987.20 226.311  10
  -1 -15   3 2045.48 196.072  11
  -1 -15   3 2125.75 272.732   1
   1 -15  -3 2073.32 269.340   7
  -1 -15   3 2007.78 225.974   7
   1 -15  -2 10352.0 549.244   7
  -1 -15   2 10650.7 398.787  11
  -1 -15   2 10674.5 517.071   7
  -1 -15   2 10188.2 567.411   1
   1 -15  -1 31022.2 896.473   7
  -1 -15   1 29513.6 900.847  10
   1 -15  -1 30394.1 912.594  10
  -1 -15   1 31290.6 902.909   7
   1 -15   0 7822.25 432.533   7
  -1 -15   0 7484.56 460.584   7
  -1 -15   0 7774.92 444.957  10
   1 -15   0 7630.74 479.423  10
   1 -15   1 5386.12 342.281   7
  -1 -15  -1 5347.20 409.657   7
   1 -15   1 5313.81 411.544  10
  -1 -15  -1 5257.60 353.747  10
   1 -15   1 5023.22 331.270  11
   1 -15   2 4891.05 309.410   7
  -1 -15  -2 5142.79 413.133   7
  -1 -15  -2 5295.56 343.254  10
   1 -15   2 5056.13 416.574  10
   1 -15   2 5049.59 348.748  11
   1 -15   3 11480.0 434.547   7
  -1 -15  -3 11580.3 633.963   7
   1 -15   3 11768.8 640.682  10
  -1 -15  -3 11615.9 473.882  10
   1 -15   3 11243.4 543.001  11
  -1 -15  -4 3368.40 360.648   7
   1 -15   4 3437.01 219.706   7
   1 -15   4 3485.12 329.497  11
  -1 -15  -4 3629.91 251.977  10
   1 -15   4 3817.40 388.997  10
  -1 -15  -5 8266.43 579.173   7
   1 -15   5 7456.38 501.532  11
  -1 -15  -5 7086.60 502.606  14
   1 -15   5 7916.70 562.652  10
  -1 -15  -6 99.3512 114.727   7
   1 -15   6 219.292 139.089  10
  -1 -15  -6 441.285 159.880  14
   1 -15   6 461.076 160.840  11
  -1 -15  -7 1172.49 237.188   7
   1 -15   7 1474.71 278.725  10
  -1 -15  -7 1083.70 234.082  14
   1 -15   7 1097.11 229.408  11
  -1 -15  -8 2669.54 368.310   7
   1 -15   8 2567.04 376.455  10
  -1 -15  -8 2154.12 314.140  14
   1 -15   8 1822.23 298.874  11
  -1 -15  -9 328.913 182.598   7
   1 -15   9 120.443 142.831  10
  -1 -15  -9 595.625 186.189  14
   1 -15   9 515.670 189.772  11
  -1 -15 -10 111.846 121.662   7
   1 -15  10 314.915 186.185  10
  -1 -15 -10 96.3976 137.445  14
   1 -15  10 46.8355 153.198  11
  -1 -15 -11 34.6942 204.949   7
  -1 -15 -11-134.024 173.253  14
   1 -15  11-209.718 192.923  10
   1 -15  11-285.377 167.895  11
  -1 -15 -12 514.674 220.054  14
   1 -15  12-53.2785 226.993  10
   1 -15  12 339.176 201.848  11
  -1 -15 -13 188.914 173.487  14
   1 -15  13 291.085 163.672  10
   1 -15  13 34.8953 155.687  11
  -1 -14  15 247.656 160.724  10
   1 -14 -15 441.244 199.799  14
   1 -14 -14-72.4729 141.207  14
  -1 -14  14 400.375 225.086  11
  -1 -14  14-76.5749 174.944  10
  -1 -14  13 1118.37 314.558   1
  -1 -14  13 774.697 239.202  11
  -1 -14  13 1059.61 301.002  10
   1 -14 -13 751.923 230.064  14
   1 -14 -12 25.2948 130.336  14
  -1 -14  12 106.968 128.524   1
  -1 -14  12 146.534 133.794  11
   1 -14 -11 706.810 208.714  14
   1 -14 -11 1126.22 236.701   8
  -1 -14  11 1279.08 306.450   1
  -1 -14  11 847.581 237.024  11
   1 -14 -10 343.738 146.234  14
   1 -14 -10 375.586 157.192   8
  -1 -14  10 295.491 172.523   1
  -1 -14  10 284.876 160.627  11
   1 -14  -9 589.275 178.808  14
   1 -14  -9 608.142 179.552   8
  -1 -14   9 674.295 224.462   1
  -1 -14   9 973.598 217.022  11
   1 -14  -8 1019.24 224.927  14
   1 -14  -8 1115.74 228.182   8
   1 -14  -8 1500.21 284.268   7
  -1 -14   8 788.032 204.292   1
  -1 -14   8 487.006 146.775  11
   1 -14  -7 411.524 157.564  14
   1 -14  -7 507.017 164.623   7
  -1 -14   7 479.588 150.161  11
   1 -14  -7 565.756 169.057   8
  -1 -14   7 702.627 201.087   1
  -1 -14   6 2061.71 245.791  11
  -1 -14   6 2016.61 292.393   1
   1 -14  -6 2163.63 205.844  10
   1 -14  -6 1800.17 283.476   7
  -1 -14   6 2014.19 206.172   7
  -1 -14   5 1425.94 195.488  11
  -1 -14   5 1457.31 252.733   1
  -1 -14   5 1384.91 173.977   7
   1 -14  -5 1713.81 252.750   7
   1 -14  -5 1378.05 167.627  10
   1 -14  -4 4925.44 400.756   7
  -1 -14   4 4660.39 313.025   7
   1 -14  -4 4625.14 320.689  10
  -1 -14   4 4354.84 302.945  11
  -1 -14   4 4799.84 404.773   1
   1 -14  -3 10593.3 555.724   7
  -1 -14   3 9793.88 464.582   7
   1 -14  -3 9418.79 464.791  10
  -1 -14   3 9276.53 539.110   1
   1 -14  -2 14819.5 594.606  10
  -1 -14   2 15583.3 595.429   7
  -1 -14   2 14958.9 655.461   1
   1 -14  -2 15743.4 643.041   7
  -1 -14   2 14546.9 455.034  11
   1 -14  -1 10246.8 515.392  10
  -1 -14   1 10452.7 501.320   7
  -1 -14   1 9964.02 512.318   1
  -1 -14   1 9895.24 346.494  11
   1 -14  -1 9896.64 491.010   7
   1 -14   0 1153.74 170.176   7
  -1 -14   0 1201.10 191.205   7
   1 -14   0 1041.87 184.117  10
  -1 -14   0 1336.86 183.460  10
   1 -14   1 19295.3 613.343   7
   1 -14   1 19493.8 628.943  11
  -1 -14  -1 19076.0 727.901   7
  -1 -14  -1 19822.0 651.799  10
   1 -14   1 19156.2 737.592  10
   1 -14   2 35598.8 888.208  11
  -1 -14  -2 37376.1 1049.44   7
   1 -14   2 37352.0 801.469   7
  -1 -14  -2 36998.1 848.718  10
   1 -14   2 38222.9 1071.93  10
   1 -14   3 1839.11 168.387   7
   1 -14   3 1704.36 211.013  11
  -1 -14  -3 1770.57 246.496   7
  -1 -14  -3 1559.37 169.367  10
   1 -14   3 1712.41 251.499  10
  -1 -14  -4 435.042 144.092  14
   1 -14   4 378.736 138.021  10
  -1 -14  -4 458.870 90.1987  10
   1 -14   4 325.898 130.722  11
  -1 -14  -4 775.983 190.136   7
   1 -14   4 496.147 80.6657   7
  -1 -14  -5 6024.29 489.382   7
   1 -14   5 6554.78 498.670  10
   1 -14   5 6279.69 447.303  11
  -1 -14  -5 5743.17 439.012  14
  -1 -14  -6 3817.34 403.864   7
   1 -14   6 3657.50 392.852  10
   1 -14   6 3725.96 375.702  11
  -1 -14  -6 3082.08 343.175  14
  -1 -14  -7 7839.33 585.995   7
  -1 -14  -7 6331.97 497.513  14
   1 -14   7 6945.14 530.922  11
   1 -14   7 7970.23 587.430  10
   1 -14   8 150.564 123.812  11
   1 -14   8 132.401 115.642  10
  -1 -14  -8 263.535 159.499   7
  -1 -14  -8 157.197 135.462  14
   1 -14   9 260.840 159.855  11
   1 -14   9-155.270 133.871  10
  -1 -14  -9-3.76096 123.129   7
  -1 -14  -9 21.5663 117.805  14
   1 -14  10 2081.52 360.894  11
   1 -14  10 2035.26 336.590  10
  -1 -14 -10 2373.63 370.797   7
  -1 -14 -10 1889.21 318.856  14
   1 -14  11 864.045 259.278  11
   1 -14  11 509.574 215.774  10
  -1 -14 -11 460.091 201.410   7
  -1 -14 -11 633.971 207.536  14
  -1 -14 -12 332.907 185.157  14
   1 -14  12 226.531 193.440  11
   1 -14  12 516.591 205.076  10
  -1 -14 -13 326.489 183.177  14
   1 -14  13 198.885 176.753  11
   1 -13 -15 381.119 193.586  14
   1 -13 -14 101.952 139.536   6
  -1 -13  14 156.114 134.414   1
  -1 -13  14 275.963 184.754  11
  -1 -13  14 183.429 191.448  10
  -1 -13  13 1385.64 328.276  11
  -1 -13  13 787.474 263.556   1
   1 -13 -13 860.482 244.721  14
   1 -13 -12 191.018 132.166  14
  -1 -13  12 441.386 185.207  11
  -1 -13  12 489.141 227.343   1
   1 -13 -11-105.351 138.539  14
   1 -13 -11-36.4677 116.849   8
  -1 -13  11 125.024 96.8475  11
  -1 -13  11-50.4484 162.092   1
   1 -13 -10 1066.26 225.327  14
   1 -13 -10 1665.54 261.264   8
  -1 -13  10 1382.65 264.230  11
  -1 -13  10 1530.13 302.042   1
   1 -13  -9 3738.36 385.232   8
  -1 -13   9 3516.18 383.794  11
   1 -13  -9 3305.59 372.605  14
  -1 -13   9 3260.32 407.880   1
   1 -13  -8 5323.40 480.939   7
   1 -13  -8 5136.18 443.070   8
  -1 -13   8 4495.27 401.986  11
  -1 -13   8 5201.31 489.324   1
   1 -13  -8 4721.79 411.339  14
  -1 -13   7 1328.33 255.158   1
   1 -13  -7 1531.47 249.315   8
  -1 -13   7 1518.79 221.534  11
   1 -13  -7 1262.73 229.050  14
   1 -13  -7 1331.74 247.990   7
  -1 -13   7 1251.31 153.134   7
  -1 -13   6 2873.55 231.288   7
   1 -13  -6 2328.11 281.327  14
   1 -13  -6 2713.95 222.630  10
  -1 -13   6 2704.11 276.093  11
  -1 -13   6 3099.22 352.193   1
   1 -13  -6 3043.08 341.750   7
   1 -13  -5 29757.6 984.332   7
  -1 -13   5 27297.1 715.630   7
   1 -13  -5 28902.7 735.999  10
  -1 -13   5 28990.8 817.332  11
  -1 -13   5 28808.1 987.185   1
   1 -13  -4 7531.31 477.699   7
  -1 -13   4 6877.84 365.649   7
   1 -13  -4 6750.15 364.396  10
  -1 -13   4 7006.14 371.543  11
  -1 -13   4 7002.40 466.801   1
   1 -13  -3 7216.59 442.713   7
  -1 -13   3 7022.12 378.997   7
   1 -13  -3 7343.12 395.571  10
  -1 -13   3 7137.49 452.589   1
  -1 -13   3 6443.77 325.986  11
   1 -13  -2 1822.67 207.469  10
  -1 -13   2 1478.46 187.845   7
  -1 -13   2 1848.79 227.403   1
   1 -13  -2 1893.66 224.466   7
  -1 -13   2 1696.71 151.798  11
   1 -13  -1 7153.50 408.903  10
  -1 -13   1 6868.90 394.162   7
  -1 -13   1 6602.14 399.896   1
  -1 -13   1 6601.09 270.347  11
   1 -13  -1 7235.47 401.873   7
   1 -13   0 9213.72 429.427   7
   1 -13   0 9252.47 407.445  11
  -1 -13   0 8988.47 466.318   7
  -1 -13   0 9481.08 449.224  10
   1 -13   0 9112.80 476.545  10
   1 -13   1 1951.86 192.733   7
   1 -13   1 2172.90 205.569  11
  -1 -13  -1 1833.63 227.258   7
   1 -13   1 1815.65 227.456  10
  -1 -13  -1 2110.84 209.601  10
  -1 -13  -2 6444.14 342.811  10
   1 -13   2 6986.46 448.408  10
   1 -13   2 6587.22 379.156  11
   1 -13   2 6248.95 312.634   7
  -1 -13  -2 7089.53 444.728   7
  -1 -13  -3 6013.18 430.075   7
   1 -13   3 5870.23 278.072   7
  -1 -13  -3 5971.20 306.152  10
   1 -13   3 6123.02 445.878  10
   1 -13   3 5583.77 366.284  11
  -1 -13  -3 5550.98 389.977  14
  -1 -13  -4 3469.81 332.052  14
   1 -13   4 4285.71 214.426   7
  -1 -13  -4 4675.08 395.523   7
   1 -13   4 4151.14 370.408  10
   1 -13   4 3751.58 329.443  11
  -1 -13  -4 3962.89 231.451  10
  -1 -13  -5 2678.25 319.945   7
  -1 -13  -5 1987.14 260.662  14
   1 -13   5 2331.90 276.793  11
   1 -13   5 2488.61 301.508  10
   1 -13   6 361.617 153.227  11
   1 -13   6 347.015 146.986  10
  -1 -13  -6 392.202 162.301   7
  -1 -13  -6 361.957 139.341  14
   1 -13   7 1087.37 242.546  11
   1 -13   7 1102.71 246.762  10
  -1 -13  -7 859.427 220.440   7
  -1 -13  -7 755.353 198.133  14
   1 -13   8 132.425 129.755  11
   1 -13   8 451.918 168.913  10
  -1 -13  -8 326.987 168.086   7
  -1 -13  -8 338.272 123.398  14
   1 -13   9 756.989 213.058  11
   1 -13   9 785.156 201.736  10
  -1 -13  -9 782.409 238.417   7
  -1 -13  -9 938.867 220.689  14
   1 -13  10 140.688 138.947  11
   1 -13  10 265.894 170.950  10
  -1 -13 -10 211.776 150.840   7
  -1 -13 -10 220.265 141.691  14
   1 -13  11-36.7004 174.687  11
   1 -13  11 31.1061 121.861  10
  -1 -13 -11-70.9951 139.160   7
  -1 -13 -11 222.903 161.849  14
  -1 -13 -12 806.200 234.671  14
   1 -13  12 617.103 204.744  10
  -1 -13 -13-163.660 158.187  14
   1 -13  13-42.1516 132.867  10
   1 -13  13-17.4674 192.678  11
  -1 -13 -13 333.848 195.665   6
  -1 -13 -14 508.841 217.797  14
   1 -12 -15 616.604 201.792  14
   1 -12 -14 265.590 140.775   6
  -1 -12  14 404.301 207.338   1
  -1 -12  14 320.768 211.305  11
  -1 -12  14 474.310 214.542  10
   1 -12 -14-22.8292 164.095  14
   1 -12 -13 548.698 196.170  14
  -1 -12  13 490.370 218.503   1
  -1 -12  13 828.733 283.286  11
   1 -12 -12 1108.81 240.296  14
  -1 -12  12 1144.01 291.474  11
  -1 -12  12 1440.67 301.132   1
   1 -12 -11 3075.09 351.975   8
  -1 -12  11 3541.89 442.913  11
  -1 -12  11 3599.61 452.878   1
   1 -12 -11 3094.14 374.945  14
   1 -12 -10 1803.12 278.954  14
   1 -12 -10 2479.65 318.108   8
  -1 -12  10 2132.31 338.748   1
  -1 -12  10 2235.34 326.585  11
   1 -12  -9 19.6241 106.328  14
   1 -12  -9 289.186 139.506   8
  -1 -12   9 357.012 174.620   1
  -1 -12   9 289.143 144.506  11
   1 -12  -8 906.372 191.790  14
   1 -12  -8 796.044 180.984   8
  -1 -12   8 1149.35 226.895   1
  -1 -12   8 899.261 193.941  11
  -1 -12   7 6132.49 326.414   7
   1 -12  -7 5227.33 405.521  14
   1 -12  -7 6243.12 459.144   8
   1 -12  -7 6074.73 476.943   7
  -1 -12   7 4946.73 390.044  11
  -1 -12   7 6258.17 493.924   1
   1 -12  -7 5901.34 300.804  10
  -1 -12   6 5655.41 312.991   7
   1 -12  -6 4257.18 349.890  14
  -1 -12   6 5293.85 373.921  11
  -1 -12   6 5136.86 430.626   1
   1 -12  -6 5204.46 292.946  10
   1 -12  -6 5245.98 425.169   7
  -1 -12   5 146.377 71.3400  11
  -1 -12   5 264.102 119.816   1
  -1 -12   5 73.2484 53.5800   7
   1 -12  -5 88.3025 113.760   7
   1 -12  -5-26.4199 58.0183  10
   1 -12  -4 2731.44 280.097   7
   1 -12  -4 3056.44 238.098  10
  -1 -12   4 2914.24 237.197  11
  -1 -12   4 2715.15 286.040   1
  -1 -12   4 2297.82 207.423   7
   1 -12  -3 4018.43 320.086   7
  -1 -12   3 4551.90 266.182  11
  -1 -12   3 4083.69 332.463   1
  -1 -12   3 4571.85 295.388   7
   1 -12  -3 4448.71 293.695  10
   1 -12  -2 444.461 102.463  10
  -1 -12   2 200.590 53.2753  11
  -1 -12   2 417.943 101.590   7
   1 -12  -2 507.821 111.023   7
  -1 -12   2 360.181 106.813   1
   1 -12  -1 15082.8 565.499  10
  -1 -12   1 14083.5 543.495   7
  -1 -12   1 15944.0 592.148   1
   1 -12  -1 14840.4 553.428   7
   1 -12   0 4520.76 330.054  10
  -1 -12   0 4297.63 310.830   7
  -1 -12   0 4416.14 296.548   1
   1 -12   0 4621.86 279.617  11
   1 -12   0 4326.38 285.321   7
   1 -12   1 11971.5 438.306   7
   1 -12   1 12733.0 479.370  11
  -1 -12  -1 11460.1 525.078   7
  -1 -12  -1 12193.6 463.545  10
   1 -12   1 12224.5 544.691  10
   1 -12   2 26567.8 826.179  10
  -1 -12  -2 28108.8 666.712  10
   1 -12   2 26332.6 723.624  11
  -1 -12  -2 27696.7 845.146   7
   1 -12   2 27660.5 615.305   7
  -1 -12  -3 217.689 95.6425  14
   1 -12   3 315.519 126.145  10
  -1 -12  -3 376.929 80.1259  10
   1 -12   3 395.458 104.209  11
  -1 -12  -3 158.427 99.3564   7
   1 -12   3 324.889 67.1500   7
  -1 -12  -4 764.280 171.760  14
   1 -12   4 1098.75 103.506   7
   1 -12   4 880.596 175.222  10
  -1 -12  -4 1088.90 205.141   7
   1 -12   4 993.880 170.851  11
  -1 -12  -4 1104.12 118.441  10
  -1 -12  -5 1987.31 137.992  10
  -1 -12  -5 1724.67 237.076  14
   1 -12   5 1973.49 106.194   7
   1 -12   5 2144.60 272.812  10
   1 -12   5 2136.47 249.837  11
  -1 -12  -5 1934.02 271.324   7
  -1 -12  -6 8946.65 567.699   7
   1 -12   6 8811.74 540.002  11
   1 -12   6 8964.86 561.287  10
  -1 -12  -6 8696.49 521.458  14
   1 -12   7 1915.83 279.371  10
   1 -12   7 2555.02 313.636  11
  -1 -12  -7 1883.74 281.408   7
  -1 -12  -7 1875.96 273.352  14
   1 -12   8 1659.37 275.553  10
  -1 -12  -8 1384.38 241.892  14
   1 -12   8 1908.10 292.267  11
  -1 -12  -8 1777.93 283.464   7
   1 -12   9 540.410 187.937  10
  -1 -12  -9 714.810 174.587   8
  -1 -12  -9 341.045 139.692   7
   1 -12   9 498.444 176.613  11
  -1 -12  -9 438.924 166.171  14
   1 -12  10 740.696 245.796  11
   1 -12  10 1095.53 240.590  10
  -1 -12 -10 1240.82 259.922   7
  -1 -12 -10 1107.70 239.604  14
  -1 -12 -11 414.848 182.874  14
   1 -12  11 495.686 200.996  11
   1 -12  11 511.933 198.185  10
  -1 -12 -12-61.8545 147.301  14
   1 -12  12-113.382 156.385  10
  -1 -12 -13 39.8576 137.046  14
   1 -12  13 191.810 147.433  10
   1 -12  13 169.073 113.870  11
  -1 -12 -13 149.639 166.849   6
   1 -12  14 690.119 300.745  11
  -1 -12 -14 576.692 216.025  14
  -1 -12 -14 90.7418 151.397   6
  -1 -11  15-160.088 221.448  11
   1 -11 -15 166.576 139.630  14
   1 -11 -14 451.157 169.811  14
   1 -11 -14 475.947 210.999   6
  -1 -11  14 275.630 190.871  11
  -1 -11  14 423.303 204.187   1
   1 -11 -13 1304.96 292.844   6
   1 -11 -13 846.249 217.545  14
  -1 -11  13 790.369 233.796   1
  -1 -11  13 798.214 269.147  11
   1 -11 -12-31.1457 126.169  14
  -1 -11  12 97.6402 167.633  11
  -1 -11  12 105.347 138.277   1
   1 -11 -11 453.444 155.368  14
   1 -11 -11 459.649 142.373   8
  -1 -11  11 842.316 216.084  11
  -1 -11  11 485.027 190.287   1
   1 -11 -10 750.539 183.168  14
   1 -11 -10 1296.94 229.385   8
  -1 -11  10 1003.80 238.078   1
   1 -11  -9 9333.74 564.447   8
  -1 -11   9 9810.73 611.469  11
   1 -11  -9 8758.37 551.230  14
  -1 -11   9 9592.03 653.123   1
   1 -11  -8 270.043 111.576  14
   1 -11  -8 69.5267 98.5207   8
  -1 -11   8-20.9477 104.126  11
  -1 -11   8 191.108 134.817   1
   1 -11  -7 6819.40 445.163  14
   1 -11  -7 7755.81 522.150   7
   1 -11  -7 7587.56 488.799   8
  -1 -11   7 7561.63 473.624  11
  -1 -11   7 8336.08 555.581   1
   1 -11  -7 7572.59 329.892  10
  -1 -11   6 13180.5 461.988   7
   1 -11  -6 13163.1 588.415  14
   1 -11  -6 13450.2 652.427   7
  -1 -11   6 13849.4 589.185  11
  -1 -11   6 13806.9 669.893   1
   1 -11  -6 14053.1 456.343  10
  -1 -11   5 2620.61 209.361   7
   1 -11  -5 2630.11 260.657  14
  -1 -11   5 2354.20 231.655  11
  -1 -11   5 2723.74 290.386   1
   1 -11  -5 2764.52 210.900  10
   1 -11  -5 2695.29 286.065   7
   1 -11  -4 17570.9 674.858   7
  -1 -11   4 18394.9 573.167  11
  -1 -11   4 17422.6 535.984   7
  -1 -11   4 18422.7 699.250   1
   1 -11  -4 18196.7 547.905  10
  -1 -11   3 1046.88 123.522  11
   1 -11  -3 1048.90 142.395  10
   1 -11  -3 1125.83 168.730   7
  -1 -11   3 1170.46 147.215   7
  -1 -11   3 1125.86 168.731   1
   1 -11  -2 5237.73 308.944  10
  -1 -11   2 4947.50 297.446   7
  -1 -11   2 4685.13 319.962   1
   1 -11  -2 5093.34 329.853   7
  -1 -11   2 4811.92 236.015  11
   1 -11  -1 30083.2 759.328  10
  -1 -11   1 29124.6 742.831   7
  -1 -11   1 28882.0 756.418   1
   1 -11  -1 30298.7 751.349   7
  -1 -11   1 30193.1 525.079  11
   1 -11   0 9388.53 441.030  10
  -1 -11   0 9069.55 426.945   7
  -1 -11   0 9292.08 410.155   1
   1 -11   0 9019.79 384.646   7
   1 -11   0 9247.72 376.886  11
   1 -11   1 1511.82 153.359   7
   1 -11   1 1308.49 179.876  10
  -1 -11  -1 1554.73 164.504  10
  -1 -11  -1 1548.70 194.253   7
   1 -11   1 1827.07 179.076  11
  -1 -11  -2 8495.77 425.980  14
   1 -11   2 8929.33 331.789   7
  -1 -11  -2 9950.74 371.796  10
   1 -11   2 9415.50 470.773  10
  -1 -11  -2 9231.29 472.601   7
   1 -11   2 9770.17 430.765  11
  -1 -11  -3 874.991 157.619  14
  -1 -11  -3 583.258 89.1419  10
   1 -11   3 639.111 136.337  10
  -1 -11  -3 538.451 142.274   7
   1 -11   3 732.170 89.5055   7
   1 -11   3 737.593 137.089  11
  -1 -11  -4 1862.16 233.669  14
   1 -11   4 2421.48 134.665   7
  -1 -11  -4 2451.50 267.478   7
   1 -11   4 2353.25 259.699  10
  -1 -11  -4 2437.46 159.124  10
   1 -11   4 2335.75 241.954  11
  -1 -11  -5 7314.03 443.311  14
  -1 -11  -5 7279.53 470.921   7
   1 -11   5 7550.17 170.671   7
   1 -11   5 7657.11 486.933  10
  -1 -11  -5 7484.24 235.598  10
   1 -11   5 7268.32 447.175  11
  -1 -11  -6 2398.56 301.897   7
   1 -11   6 2044.09 268.940  11
  -1 -11  -6 1961.41 255.392  14
   1 -11   6 2270.71 282.739  10
  -1 -11  -7 72.9151 108.267  14
   1 -11   7 276.562 131.017  10
  -1 -11  -7 412.287 137.955   7
   1 -11   7 152.232 111.176  11
  -1 -11  -8 6831.37 522.118   7
   1 -11   8 8216.84 568.238  10
   1 -11   8 7447.78 554.272  11
  -1 -11  -8 6913.77 507.246  14
   1 -11   9 595.260 179.226  10
  -1 -11  -9 867.507 177.421   8
  -1 -11  -9 701.411 173.590   7
   1 -11   9 628.687 192.168  11
  -1 -11  -9 486.872 158.233  14
   1 -11  10 265.056 150.774  10
  -1 -11 -10 174.233 119.534   7
  -1 -11 -10 211.852 143.046  14
   1 -11  10 247.331 174.094  11
  -1 -11 -11 785.229 204.948  14
   1 -11  11 727.551 224.912  10
   1 -11  11 600.299 217.605  11
  -1 -11 -12 594.921 207.584  14
   1 -11  12 597.991 251.690  11
   1 -11  12 626.246 213.633  10
  -1 -11 -13 230.273 150.315  14
   1 -11  13 287.481 166.985  11
   1 -11  13 295.694 182.146  10
   1 -11  14-158.814 225.247  11
  -1 -11 -14 135.764 175.635   6
  -1 -11 -14-159.320 162.246  14
  -1 -10  15 411.061 240.948  11
   1 -10 -15 417.958 190.202   6
   1 -10 -15 150.935 122.877  14
   1 -10 -14 944.721 281.595   6
  -1 -10  14 1045.95 266.405   1
  -1 -10  14 1470.44 339.333  11
   1 -10 -14 598.130 195.541  14
   1 -10 -13 719.641 240.620   6
   1 -10 -13 706.891 210.969  14
  -1 -10  13 706.392 240.311   1
  -1 -10  13 699.864 236.566  11
   1 -10 -12 1818.75 286.229  14
  -1 -10  12 1536.38 293.953   1
  -1 -10  12 1781.86 327.297  11
   1 -10 -11 2068.69 290.877  14
  -1 -10  11 2443.71 370.174  11
  -1 -10  11 1956.76 311.350   1
   1 -10 -10 298.968 137.148  14
   1 -10 -10 348.806 121.378   8
  -1 -10  10 280.357 164.683  11
  -1 -10  10 374.303 144.568   1
   1 -10  -9 1268.05 213.406  14
   1 -10  -9 1161.34 199.560   8
  -1 -10   9 1227.81 232.993  11
  -1 -10   9 1129.51 234.067   1
   1 -10  -8 8298.60 499.443   8
  -1 -10   8 7149.10 487.223  11
  -1 -10   8 7356.46 523.343   1
   1 -10  -8 6507.87 438.724  14
   1 -10  -7 5286.61 380.240  14
   1 -10  -7 5395.94 428.519   7
   1 -10  -7 5826.06 411.089   8
  -1 -10   7 5508.23 400.233  11
  -1 -10   7 5645.86 442.456   1
   1 -10  -7 5596.03 275.365  10
   1 -10  -6 2770.31 266.323  14
   1 -10  -6 2978.39 290.128   8
   1 -10  -6 3029.68 305.508   7
  -1 -10   6 3103.28 278.903  11
  -1 -10   6 2949.60 307.203   1
   1 -10  -6 2880.88 199.719  10
  -1 -10   5 1517.52 213.813   1
   1 -10  -5 1972.23 221.440  14
   1 -10  -5 1636.11 154.369  10
  -1 -10   5 2012.21 210.086  11
   1 -10  -5 1510.96 213.295   7
  -1 -10   5 1534.24 159.173   7
   1 -10  -4 10864.6 514.761   7
  -1 -10   4 10913.9 408.263   7
   1 -10  -4 11401.2 411.663  10
  -1 -10   4 10676.6 424.537  11
  -1 -10   4 10891.8 516.163   1
   1 -10  -3 9639.83 457.456   7
  -1 -10   3 8753.54 370.801   7
   1 -10  -3 9718.10 390.556  10
  -1 -10   3 10493.2 479.254   1
  -1 -10   3 9932.55 368.392  11
   1 -10  -2 7859.13 360.151  10
  -1 -10   2 8433.90 371.334   7
  -1 -10   2 8012.10 400.881   1
   1 -10  -2 8012.12 393.745   7
  -1 -10   2 7727.76 288.642  11
   1 -10  -1 8485.82 385.691  10
  -1 -10   1 8351.71 383.505   7
  -1 -10   1 7780.51 376.359   1
   1 -10  -1 7580.40 359.749   7
  -1 -10   1 8326.42 263.305  11
   1 -10   0 3213.64 249.193  10
  -1 -10   0 3111.38 247.245   7
  -1 -10   0 3026.87 223.711   1
   1 -10   0 3163.67 218.526   7
   1 -10   0 3109.93 213.541  11
   1 -10   1 33655.3 649.985   7
  -1 -10  -1 34905.8 695.323  10
   1 -10   1 33728.8 819.946  10
  -1 -10  -1 33040.5 811.781   7
   1 -10   1 33967.9 725.550  11
  -1 -10  -2 12437.0 486.004  14
   1 -10   2 12523.9 359.987   7
  -1 -10  -2 12608.2 391.444  10
   1 -10   2 13282.1 538.748  10
  -1 -10  -2 12907.9 530.765   7
   1 -10   2 13162.8 482.559  11
   1 -10   3 49838.3 639.873   7
  -1 -10  -3 51601.4 1103.50   7
   1 -10   3 51668.5 1109.70  10
   1 -10   3 50785.5 1013.42  11
  -1 -10  -3 49355.7 1020.14  14
  -1 -10  -4 10649.9 491.319  14
   1 -10   4 10367.2 241.625   7
  -1 -10  -4 9945.45 511.298   7
   1 -10   4 10226.3 514.272  10
  -1 -10  -4 10776.9 299.352  10
   1 -10   4 10338.7 492.242  11
  -1 -10  -5 19122.5 692.485  14
  -1 -10  -5 21604.9 782.466   7
   1 -10   5 20580.3 759.852  10
  -1 -10  -5 19849.9 327.375  10
   1 -10   5 20110.1 725.337  11
  -1 -10  -6 14810.1 677.051   7
   1 -10   6 15576.8 688.185  10
  -1 -10  -6 14689.7 645.740  14
   1 -10   6 14808.4 669.037  11
  -1 -10  -7 7376.40 508.552   7
   1 -10   7 8465.84 534.641  10
   1 -10   7 7072.29 500.245  11
  -1 -10  -7 7426.22 486.336  14
  -1 -10  -8 1332.39 234.791  14
   1 -10   8 1579.11 255.296  10
   1 -10   8 1404.12 256.769  11
  -1 -10  -8 1129.62 211.857   7
  -1 -10  -9 678.290 182.149  14
  -1 -10  -9 699.811 159.121   8
   1 -10   9 694.992 179.474  10
  -1 -10  -9 769.324 192.963   7
   1 -10   9 418.469 174.960  11
  -1 -10 -10 3396.12 392.449   7
   1 -10  10 3773.72 444.469  11
   1 -10  10 3761.87 409.419  10
  -1 -10 -10 3286.83 375.685  14
  -1 -10 -11 1046.53 233.318  14
   1 -10  11 691.092 223.268  11
   1 -10  11 865.197 222.322  10
  -1 -10 -12 373.726 158.314  14
  -1 -10 -12 197.561 163.628   6
   1 -10  12 588.154 230.990  11
   1 -10  12 182.950 128.415  10
   1 -10  13 269.125 223.530  11
  -1 -10 -13-44.1581 145.712   6
  -1 -10 -13-68.6269 106.716  14
   1 -10  14 910.028 294.351  11
  -1 -10 -14 979.060 283.849   6
  -1 -10 -14 664.039 223.794  14
  -1 -10 -15 341.540 175.832  14
  -1  -9  15 53.8450 176.028  11
   1  -9 -15-101.443 154.911   6
   1  -9 -15-113.339 118.928  14
   1  -9 -14 425.823 206.578   6
  -1  -9  14 336.162 156.710   1
  -1  -9  14 393.549 208.601  11
   1  -9 -14 224.510 140.922  14
   1  -9 -13 3261.50 457.400   6
  -1  -9  13 3173.03 426.203   1
  -1  -9  13 3302.59 456.636  11
   1  -9 -13 2595.41 348.539  14
   1  -9 -12 1191.09 281.655   6
   1  -9 -12 1310.74 255.136  14
  -1  -9  12 1160.34 262.245   1
  -1  -9  12 1080.55 266.504  11
   1  -9 -11 784.224 195.085  14
  -1  -9  11 1381.11 270.316  11
  -1  -9  11 1567.29 279.920   1
   1  -9 -10 3995.55 355.785   8
  -1  -9  10 4641.35 460.308  11
   1  -9 -10 3575.15 354.604  14
  -1  -9  10 4249.65 431.839   1
   1  -9  -9 2293.12 264.330   8
  -1  -9   9 2325.54 303.160  11
   1  -9  -9 1942.57 251.102  14
  -1  -9   9 2311.70 305.374   1
   1  -9  -8 828.982 165.577  14
   1  -9  -8 1204.70 189.486   8
  -1  -9   8 1033.42 195.087  11
  -1  -9   8 955.732 188.913   1
   1  -9  -7 5879.14 393.622   8
  -1  -9   7 5626.07 392.994  11
  -1  -9   7 5497.99 420.469   1
   1  -9  -7 5340.48 366.683  14
   1  -9  -6 8199.21 433.235  14
   1  -9  -6 8765.15 501.891   7
   1  -9  -6 8671.61 462.184   8
   1  -9  -6 8210.20 328.849  10
  -1  -9   6 8712.01 499.782   1
  -1  -9   6 8529.19 447.978  11
   1  -9  -5 40493.8 908.802  14
   1  -9  -5 43085.0 1037.38   7
  -1  -9   5 42799.7 1029.91   1
  -1  -9   5 42189.8 901.592  11
   1  -9  -4 25933.9 698.555  14
   1  -9  -4 27837.8 611.233  10
  -1  -9   4 27404.8 661.412  11
  -1  -9   4 27491.2 781.456   1
   1  -9  -4 27654.8 785.812   7
   1  -9  -3 8497.17 413.804   7
  -1  -9   3 8154.59 341.984   7
   1  -9  -3 8287.33 340.635  10
  -1  -9   3 8500.61 413.682   1
  -1  -9   3 8611.62 333.456  11
   1  -9  -2 85796.6 1120.29  10
  -1  -9   2 81724.5 1099.31   7
  -1  -9   2 84384.0 1228.51   1
   1  -9  -2 85237.1 1219.54   7
  -1  -9   2 83540.7 911.282  11
   1  -9  -1 1254.67 143.400  10
  -1  -9   1 1114.67 137.560   7
  -1  -9   1 1363.06 150.219   1
   1  -9  -1 1212.12 141.784   7
  -1  -9   1 1364.38 101.356  11
   1  -9   0 70929.7 1089.29  10
  -1  -9   0 70045.8 995.047   1
   1  -9   0 71207.1 959.018   7
   1  -9   0 72985.5 975.296  11
   1  -9   1 3676.85 264.019  10
   1  -9   1 3597.06 199.984   7
  -1  -9  -1 3520.88 257.692   7
  -1  -9  -1 3816.54 220.503   1
   1  -9   1 3781.97 236.000  11
  -1  -9  -2 27143.2 677.096  14
   1  -9   2 27562.8 488.299   7
  -1  -9  -2 27518.4 536.655  10
   1  -9   2 27099.4 734.919  10
  -1  -9  -2 27079.3 732.498   7
   1  -9   2 26175.9 657.946  11
   1  -9   3 2365.67 125.804   7
  -1  -9  -3 2483.66 240.259   7
   1  -9   3 2575.98 236.306  10
  -1  -9  -3 2370.10 146.801  10
   1  -9   3 2464.24 225.649  11
  -1  -9  -3 2455.89 220.995  14
  -1  -9  -4 4660.19 325.761  14
   1  -9   4 4384.53 132.318   7
  -1  -9  -4 4532.92 334.378   7
   1  -9   4 4867.45 344.274  10
  -1  -9  -4 4511.95 172.086  10
   1  -9   4 4845.48 328.668  11
  -1  -9  -5 3963.31 314.946  14
  -1  -9  -5 4351.78 344.874   7
   1  -9   5 3997.75 329.204  10
   1  -9   5 4099.06 327.117  11
  -1  -9  -5 3867.39 114.409  10
  -1  -9  -6 820.583 162.592  14
   1  -9   6 1021.73 183.197  10
  -1  -9  -6 1055.85 187.525   7
   1  -9   6 994.974 181.421  11
  -1  -9  -7 6786.03 467.118   7
   1  -9   7 5980.93 436.130  10
  -1  -9  -7 6810.83 456.034  14
   1  -9   7 5931.49 448.250  11
  -1  -9  -8 7672.92 515.897   7
   1  -9   8 7347.99 503.481  10
  -1  -9  -8 6578.90 470.801  14
   1  -9   8 6973.94 527.296  11
  -1  -9  -9 5710.58 470.242   7
  -1  -9  -9 5234.95 369.515   8
  -1  -9  -9 4403.69 406.674  14
   1  -9   9 5156.64 473.473  11
   1  -9   9 4956.78 434.733  10
   1  -9  10 417.612 151.321  10
   1  -9  10 456.052 180.515  11
  -1  -9 -10 557.817 182.008   7
  -1  -9 -10 200.019 131.226  14
  -1  -9 -11 275.563 165.692  14
   1  -9  11 159.351 98.5335  10
   1  -9  11 180.181 138.352  11
  -1  -9 -12 854.967 234.815  14
   1  -9  12 1191.87 306.020  11
   1  -9  12 1508.59 280.682  10
  -1  -9 -12 1304.46 297.013   6
  -1  -9 -13 764.272 253.602   6
   1  -9  13 527.218 237.901  11
  -1  -9 -13 462.456 196.050  14
  -1  -9 -14 378.552 173.709   6
   1  -9  14 486.089 248.205  11
  -1  -9 -14 393.974 185.943  14
  -1  -9 -15 73.2451 115.156  14
   1  -8 -15 228.814 157.732   6
  -1  -8  15 340.226 194.422  11
   1  -8 -15 348.363 159.145  14
   1  -8 -14 424.080 167.985  14
  -1  -8  14 124.124 136.889   1
  -1  -8  14 536.849 218.308  11
   1  -8 -13-40.0647 136.684  14
  -1  -8  13 36.0147 131.997   1
   1  -8 -13 126.454 175.506   6
  -1  -8  13 59.7345 125.967  11
   1  -8 -12 3030.79 349.429  14
  -1  -8  12 3714.36 458.310  11
   1  -8 -12 3865.94 471.669   6
  -1  -8  12 3521.08 421.773   1
   1  -8 -11 2932.88 332.540  14
  -1  -8  11 3348.42 403.138  11
  -1  -8  11 3222.27 382.571   1
   1  -8 -10 12234.3 589.546   8
   1  -8 -10 12138.8 626.953  14
  -1  -8  10 12684.4 719.779  11
  -1  -8  10 12965.9 720.813   1
   1  -8  -9 1030.91 180.461   8
   1  -8  -9 766.281 165.885  14
  -1  -8   9 1027.05 215.412  11
  -1  -8   9 935.855 202.133   1
   1  -8  -8 9945.88 507.025   8
  -1  -8   8 9723.29 545.314  11
  -1  -8   8 9354.54 549.516   1
   1  -8  -8 9382.81 497.786  14
   1  -8  -7 35886.1 928.613   8
  -1  -8   7 35136.3 961.765  11
  -1  -8   7 34301.0 999.193   1
   1  -8  -7 34575.4 900.799  14
   1  -8  -6 12763.1 579.353   7
   1  -8  -6 12706.0 535.526   8
  -1  -8   6 12361.0 522.847  11
   1  -8  -6 11941.7 377.237  10
  -1  -8   6 12044.1 561.834   1
   1  -8  -6 12324.7 512.080  14
   1  -8  -5 1793.62 189.046  14
   1  -8  -5 1883.62 204.509   8
   1  -8  -5 2310.96 244.865   7
   1  -8  -5 1925.00 152.208  10
  -1  -8   5 2099.39 225.767   1
  -1  -8   5 1954.35 196.382  11
   1  -8  -4 1658.84 176.699  14
   1  -8  -4 1629.98 142.982  10
  -1  -8   4 1592.08 157.939  11
  -1  -8   4 1691.55 192.561   1
   1  -8  -4 1648.04 191.897   7
   1  -8  -3 19589.3 601.461   7
  -1  -8   3 19856.0 501.639   7
   1  -8  -3 20262.2 503.678  10
  -1  -8   3 18565.5 581.775   1
  -1  -8   3 20198.1 493.088  11
   1  -8  -2 12969.0 412.508  10
  -1  -8   2 11910.0 397.915   7
  -1  -8   2 12860.7 456.998   1
   1  -8  -2 13015.2 456.125   7
  -1  -8   2 13098.1 345.097  11
   1  -8  -1 86214.0 1094.78  10
  -1  -8   1 83166.6 1078.77   7
  -1  -8   1 84868.6 1090.91   1
   1  -8  -1 82967.0 1065.16   7
  -1  -8   1 82225.7 739.798  11
   1  -8   0 1114.75 134.889  10
   1  -8   0 1093.66 115.279   7
  -1  -8   0 968.686 127.321   7
  -1  -8   0 1149.39 122.753   1
   1  -8   0 1201.27 122.582  11
   1  -8   1 15522.3 502.876  10
  -1  -8  -1 15609.6 467.723  14
   1  -8   1 14767.7 372.893   7
  -1  -8  -1 15042.1 501.952   7
  -1  -8  -1 14390.2 389.605   1
   1  -8   1 15153.7 449.538  11
  -1  -8  -2 31681.2 695.396  14
   1  -8   2 30026.6 465.360   7
  -1  -8  -2 30155.6 737.167   7
   1  -8   2 31178.6 694.512  11
   1  -8   2 30293.7 737.648  10
  -1  -8  -2 30730.8 517.979  10
  -1  -8  -3 17241.4 546.118  14
  -1  -8  -3 17401.0 592.973   7
   1  -8   3 17230.8 288.798   7
   1  -8   3 17964.6 565.196  11
  -1  -8  -3 17043.4 342.387  10
   1  -8   3 17791.0 592.000  10
  -1  -8  -4 1238.92 172.329  14
   1  -8   4 1268.65 169.415  11
  -1  -8  -4 1197.36 76.0868  10
  -1  -8  -4 1195.81 175.690   7
   1  -8   4 1128.57 167.052  10
  -1  -8  -5 10518.6 490.235  14
  -1  -8  -5 10820.2 511.993   7
   1  -8   5 10111.4 508.553   1
   1  -8   5 11107.6 516.108  10
   1  -8   5 9900.00 489.236  11
  -1  -8  -6 3136.43 289.489  14
  -1  -8  -6 3489.08 312.451   7
   1  -8   6 3773.02 328.316   1
   1  -8   6 3324.93 302.332  10
   1  -8   6 2934.01 289.112  11
  -1  -8  -7 13029.4 614.927  14
  -1  -8  -7 14007.2 643.175   7
   1  -8   7 13016.3 634.471   1
   1  -8   7 13655.2 657.003  11
   1  -8   7 14186.0 638.126  10
   1  -8   8 1494.86 249.410  11
  -1  -8  -8 1677.32 248.012  14
   1  -8   8 1358.63 213.756  10
  -1  -8  -8 1477.95 226.174   7
   1  -8   8 1446.75 239.814   1
   1  -8   9 329.870 137.701  10
  -1  -8  -9 466.414 119.570   8
   1  -8   9 493.201 179.337  11
  -1  -8  -9 22.7949 111.794   7
  -1  -8  -9 272.040 111.251  14
  -1  -8 -10 1588.21 260.699   7
  -1  -8 -10 949.900 215.434  14
   1  -8  10 1090.95 248.602  11
   1  -8  10 1183.32 222.931  10
  -1  -8 -11 1040.12 231.541  14
   1  -8  11 1181.66 271.485  11
  -1  -8 -11 1005.66 245.783   6
   1  -8  11 1148.33 229.736  10
  -1  -8 -12 501.629 188.913  14
   1  -8  12 111.311 177.442  11
  -1  -8 -12 155.193 170.214   6
   1  -8  12 232.274 153.904  10
  -1  -8 -13 80.9929 116.033  14
   1  -8  13 63.8652 150.100  11
  -1  -8 -13 181.296 161.231   6
  -1  -8 -14 1387.67 295.921  14
   1  -8  14 1693.25 379.574  11
  -1  -8 -14 1769.23 362.357   6
  -1  -8 -15 197.144 155.993  14
   1  -7 -15 14.5704 126.036  14
  -1  -7  15 178.420 163.202  11
   1  -7 -14 702.009 191.294  14
  -1  -7  14 609.758 215.260  11
   1  -7 -14 599.278 210.919   6
   1  -7 -13 4851.88 554.586   6
   1  -7 -13 3737.59 400.039  14
  -1  -7  13 3954.36 496.121  11
  -1  -7  13 4828.34 493.842   1
   1  -7 -12 2354.18 356.844   6
  -1  -7  12 2413.55 372.472  11
  -1  -7  12 2269.07 333.256   1
   1  -7 -12 1635.00 263.227  14
   1  -7 -11 142.205 112.974   6
   1  -7 -11 105.350 100.801  14
  -1  -7  11 158.891 133.239   1
   1  -7 -10 6398.69 450.129  14
   1  -7 -10 6006.46 398.893   8
  -1  -7  10 6003.34 477.239   1
  -1  -7  10 5807.13 494.946  11
   1  -7  -9 2815.94 293.033  14
   1  -7  -9 3229.84 291.096   8
  -1  -7   9 3095.13 333.515   1
  -1  -7   9 2827.88 329.419  11
   1  -7  -8 2838.69 277.883  14
   1  -7  -8 3164.45 277.904   8
  -1  -7   8 2925.15 302.531   1
  -1  -7   8 2962.33 307.350  11
   1  -7  -7 7502.20 407.564  14
   1  -7  -7 8026.65 423.133   8
  -1  -7   7 8253.83 473.478   1
  -1  -7   7 8210.34 456.636  11
   1  -7  -6 22286.2 658.948  14
   1  -7  -6 23719.2 699.312   8
   1  -7  -6 23066.5 750.538   7
  -1  -7   6 22238.1 732.161   1
  -1  -7   6 22914.2 694.526  11
   1  -7  -5 7298.45 355.049  14
   1  -7  -5 7127.87 372.674   8
   1  -7  -5 6773.28 386.328   7
  -1  -7   5 6880.99 383.385   1
   1  -7  -5 7052.28 278.880  10
  -1  -7   5 6953.02 352.867  11
   1  -7  -4 30702.1 686.001  14
   1  -7  -4 29675.2 756.883   7
  -1  -7   4 28546.1 732.528   1
  -1  -7   4 30582.2 660.219  11
   1  -7  -4 30454.8 576.832  10
   1  -7  -3 23303.4 572.707  14
  -1  -7   3 22431.5 500.416  11
  -1  -7   3 22268.7 605.260   1
   1  -7  -3 23104.3 509.039  10
   1  -7  -3 24089.9 634.282   7
   1  -7  -2 19028.6 525.675   7
  -1  -7   2 19503.5 479.930   7
  -1  -7   2 18759.0 395.626  11
  -1  -7   2 18254.4 511.289   1
   1  -7  -2 19630.3 477.537  10
   1  -7  -1 48394.5 771.997  10
  -1  -7   1 48530.0 522.136  11
  -1  -7   1 47966.5 770.681   1
   1  -7  -1 47684.1 762.755   7
  -1  -7   1 47357.7 771.320   7
   1  -7   0 42386.2 440.509   9
   1  -7   0 39846.7 728.866  10
   1  -7   0 41494.0 643.327   7
   1  -7   0 41885.0 674.476  11
  -1  -7   0 41756.8 664.669   1
  -1  -7   0 41020.7 741.551   7
   1  -7   1 32108.2 682.218  10
  -1  -7  -1 33002.4 637.186  14
   1  -7   1 31985.7 497.105   7
   1  -7   1 32307.3 628.756  11
  -1  -7  -1 32301.8 532.759   1
  -1  -7  -1 31975.2 690.138   7
  -1  -7  -2 2714.73 198.531  14
   1  -7   2 2428.21 116.190   7
   1  -7   2 2496.25 193.524  11
  -1  -7  -2 2075.69 188.685   7
  -1  -7  -2 2488.63 132.782  10
   1  -7   2 2354.53 198.447  10
   1  -7   3 9056.75 168.443   7
  -1  -7  -3 9333.03 416.476   7
   1  -7   3 8821.79 388.946  11
  -1  -7  -3 8884.61 384.400  14
   1  -7   3 8560.70 392.290  10
  -1  -7  -3 8556.86 208.756  10
  -1  -7  -4 40919.5 869.601  14
  -1  -7  -4 41817.1 918.127   7
   1  -7   4 41404.8 904.416  11
  -1  -7  -4 40776.7 324.773  10
   1  -7   4 42227.8 911.359  10
  -1  -7  -5 6896.31 401.231   7
   1  -7   5 6657.02 397.200  11
  -1  -7  -5 6958.10 389.965  14
   1  -7   5 6471.40 388.382   1
  -1  -7  -6 926.290 164.469  14
   1  -7   6 1326.79 195.065   1
  -1  -7  -6 1062.52 181.020   7
   1  -7   6 1322.17 201.849  11
  -1  -7  -7 3408.07 312.137   7
   1  -7   7 3265.88 319.329  11
   1  -7   7 3437.17 318.531   1
  -1  -7  -7 3181.95 302.326  14
  -1  -7  -8 4133.83 369.532  14
  -1  -7  -8 4017.87 353.441   7
  -1  -7  -8 4102.14 289.901   8
   1  -7   8 4311.25 360.082  10
   1  -7   8 4182.26 367.236   1
   1  -7   8 4750.52 424.725  11
  -1  -7  -9 4712.58 313.763   8
  -1  -7  -9 4673.77 395.615   7
   1  -7   9 5000.56 457.425  11
   1  -7   9 4447.99 384.318  10
  -1  -7  -9 4429.28 400.821  14
   1  -7  10 3522.28 418.120  11
   1  -7  10 3364.44 352.586  10
  -1  -7 -10 3418.49 369.061  14
   1  -7  11 3631.16 449.585  11
  -1  -7 -11 2923.92 367.149  14
   1  -7  11 3259.52 367.409  10
  -1  -7 -11 3425.35 425.778   6
  -1  -7 -12 558.331 177.185  14
   1  -7  12 556.882 193.796  11
   1  -7  12 516.521 167.128  10
  -1  -7 -12 573.714 199.391   6
  -1  -7 -13 1201.81 287.290   6
   1  -7  13 1067.65 299.256  11
  -1  -7 -13 929.943 257.610  14
  -1  -7 -14 385.416 195.820   6
   1  -7  14 466.035 208.532  11
  -1  -7 -14 85.4432 124.939  14
  -1  -7 -15-135.689 214.369   6
   1  -7  15 297.951 210.427  11
  -1  -7 -15-100.914 167.567  14
   1  -6 -15 543.856 211.578   6
  -1  -6  15 949.803 293.469  11
   1  -6 -14 512.024 217.285   6
   1  -6 -14 349.169 147.835  14
   1  -6 -13 378.288 148.768  14
  -1  -6  13 213.706 103.396   1
   1  -6 -13 87.3692 138.905   6
  -1  -6  13 134.770 140.693  11
   1  -6 -12 1373.76 228.492  14
  -1  -6  12 1446.48 254.046   1
  -1  -6  12 1991.10 346.371  11
   1  -6 -12 1556.00 293.078   6
   1  -6 -11 3766.63 422.057   6
  -1  -6  11 3865.72 423.761  11
   1  -6 -11 3459.37 351.488  14
  -1  -6  11 3423.69 374.941   1
  -1  -6  10 10847.5 657.161  11
   1  -6 -10 9696.05 545.469  14
   1  -6 -10 11377.0 522.953   8
  -1  -6  10 10634.4 614.751   1
  -1  -6   9 14622.5 701.052  11
   1  -6  -9 14696.0 627.157  14
   1  -6  -9 13951.8 571.216   8
  -1  -6   9 14720.6 681.899   1
  -1  -6   8 5452.08 399.061  11
   1  -6  -8 5090.21 351.065  14
   1  -6  -8 5493.71 346.084   8
  -1  -6   8 4670.48 365.417   1
  -1  -6   7 13439.2 574.945  11
   1  -6  -7 13038.6 522.595  14
   1  -6  -7 13948.7 531.892   8
  -1  -6   7 12977.8 570.828   1
  -1  -6   6 30519.6 786.876  11
   1  -6  -6 28723.8 721.924  14
   1  -6  -6 30714.8 763.139   8
  -1  -6   6 29749.4 811.003   1
   1  -6  -5 9988.22 321.562  10
  -1  -6   5 10345.7 416.206  11
   1  -6  -5 9918.21 397.222  14
   1  -6  -5 10577.6 431.626   8
   1  -6  -5 10241.4 457.605   7
  -1  -6   5 10076.8 444.232   1
   1  -6  -4 12056.8 346.089  10
  -1  -6   4 12169.8 404.490  11
   1  -6  -4 11876.1 406.043  14
   1  -6  -4 11913.8 442.287   8
   1  -6  -4 11628.1 456.529   7
  -1  -6   4 12023.6 451.908   1
   1  -6  -3 98689.2 984.675  10
  -1  -6   3 96500.5 1001.73  11
   1  -6  -3 97560.5 1220.76   7
   1  -6  -3 98193.2 1094.56  14
  -1  -6   3 98106.8 1200.20   1
   1  -6  -2 2255.16 153.250  10
   1  -6  -2 2447.41 180.677   7
  -1  -6   2 2452.80 136.466  11
  -1  -6   2 2257.69 171.709   1
   1  -6  -1 14629.9 397.923  10
   1  -6  -1 14679.4 394.978   7
  -1  -6   1 15059.5 266.763  11
  -1  -6   1 14886.4 399.923   1
  -1  -6   1 14834.7 407.603   7
   1  -6   0 11641.8 369.545  10
   1  -6   0 11974.3 202.651   9
   1  -6   0 12099.6 345.695  11
   1  -6   0 11628.5 316.648   7
  -1  -6   0 12189.0 328.468   1
  -1  -6   0 11639.7 373.787   7
   1  -6   1 81012.0 1016.62  10
   1  -6   1 80507.7 949.668  11
   1  -6   1 80164.5 704.469   7
  -1  -6  -1 82639.3 939.668  14
  -1  -6  -1 81802.3 761.512   1
  -1  -6  -1 80608.2 1028.28   7
   1  -6   2 12432.3 407.474  11
   1  -6   2 12439.4 219.199   7
  -1  -6  -2 12601.3 401.698  14
  -1  -6  -2 12915.7 436.407   7
   1  -6   2 12582.3 424.783  10
  -1  -6  -2 13211.5 265.056  10
   1  -6   3 30840.2 699.938  11
  -1  -6  -3 31696.7 325.551  10
  -1  -6  -3 31174.2 714.533   7
   1  -6   3 31651.5 707.504  10
  -1  -6  -3 30706.3 682.227  14
   1  -6   4 2240.99 207.744  11
  -1  -6  -4 2701.02 230.759   7
   1  -6   4 2493.47 224.241   1
   1  -6   4 2364.96 209.519  10
  -1  -6  -4 2451.87 210.888  14
  -1  -6  -5 366.172 108.097  14
   1  -6   5 208.230 86.7442   1
  -1  -6  -5 235.142 86.8954   7
   1  -6   5 427.489 119.470  11
  -1  -6  -6 42927.9 1004.60  14
  -1  -6  -6 44199.1 1014.20   7
   1  -6   6 44173.6 449.709   8
   1  -6   6 42276.2 1035.30  11
   1  -6   6 42650.5 997.381   1
   1  -6   6 42826.6 394.311   7
  -1  -6  -7 14166.6 601.523   7
   1  -6   7 13354.6 631.405  11
   1  -6   7 14197.1 607.867   1
  -1  -6  -7 13484.2 603.082  14
  -1  -6  -8 1031.28 193.987  14
  -1  -6  -8 1035.88 142.728   8
  -1  -6  -8 1238.15 201.379   7
   1  -6   8 946.488 197.809  11
   1  -6   8 1169.27 203.995   1
   1  -6   9 2183.53 265.904  10
  -1  -6  -9 1820.15 257.482  14
  -1  -6  -9 2173.41 271.633   7
   1  -6   9 2133.27 311.660  11
   1  -6   9 2706.79 304.417   1
  -1  -6 -10 186.287 139.335   6
  -1  -6 -10-175.342 138.048  14
   1  -6  10 130.561 116.413  11
   1  -6  10 262.450 120.192  10
   1  -6  11 5090.40 517.003  11
  -1  -6 -11 4928.55 464.074  14
   1  -6  11 4981.14 430.661  10
  -1  -6 -11 5501.98 525.625   6
  -1  -6 -12 264.881 161.962  14
  -1  -6 -12 81.0787 97.8441   6
   1  -6  12 22.7717 131.279  11
  -1  -6 -13 411.853 174.905  14
  -1  -6 -13 386.852 189.576   6
   1  -6  13 647.596 250.380  11
  -1  -6 -14 665.411 216.270  14
  -1  -6 -14 830.288 252.325   6
   1  -6  14 992.671 303.524  11
  -1  -6 -15 97.7174 101.464  14
  -1  -6 -15-75.1956 148.998   6
   1  -5 -15 346.003 180.400   6
  -1  -5  15 176.201 186.999  11
   1  -5 -14 216.057 116.044  14
   1  -5 -14 163.536 179.091   6
  -1  -5  14 78.2525 152.708  11
   1  -5 -13 2617.47 340.796  14
   1  -5 -13 2369.86 372.557   6
  -1  -5  13 2812.24 367.239   1
  -1  -5  13 2411.28 382.575  11
   1  -5 -12 1998.48 330.235   6
  -1  -5  12 1474.83 249.352   1
  -1  -5  12 1680.26 314.669  11
   1  -5 -12 1517.38 239.270  14
   1  -5 -11 577.990 192.773   6
  -1  -5  11 430.336 141.019   1
  -1  -5  11 927.948 227.973  11
   1  -5 -11 380.633 136.340  14
   1  -5 -10 11349.6 585.183  14
   1  -5 -10 12808.8 536.487   8
   1  -5 -10 12467.5 717.122   6
  -1  -5  10 12635.8 698.887  11
  -1  -5  10 12473.7 646.255   1
  -1  -5   9 249.086 113.491   1
   1  -5  -9 333.668 97.5571   8
  -1  -5   9 210.097 111.702  11
   1  -5  -9 64.2952 83.9189  14
   1  -5  -8 4510.48 301.930   8
  -1  -5   8 4430.79 342.598   1
  -1  -5   8 4639.20 366.697  11
   1  -5  -8 4524.56 323.700  14
   1  -5  -7 12574.4 484.645   8
  -1  -5   7 13316.3 561.643   1
  -1  -5   7 12482.3 543.550  11
   1  -5  -7 12590.4 500.367  14
   1  -5  -6 3389.50 242.413   8
  -1  -5   6 3357.04 266.654   1
  -1  -5   6 3204.62 258.127  11
   1  -5  -6 3269.40 241.173  14
   1  -5  -5 19106.3 552.448   8
  -1  -5   5 18352.8 573.264   1
  -1  -5   5 18815.1 551.110  11
   1  -5  -5 18973.1 526.532  14
  -1  -5   4 8204.49 358.634   1
  -1  -5   4 8258.06 324.022  11
   1  -5  -4 8481.99 278.775  10
   1  -5  -4 7614.55 307.759  14
   1  -5  -4 8273.10 369.369   7
   1  -5  -4 8750.58 356.354   8
  -1  -5   3 34545.6 676.208   1
  -1  -5   3 32455.6 557.419  11
   1  -5  -3 33412.7 542.962  10
   1  -5  -3 33007.0 589.721  14
   1  -5  -3 33196.1 681.068   7
   1  -5  -3 32669.7 662.138   8
  -1  -5   2 28949.3 441.167  11
   1  -5  -2 29809.8 512.561  10
   1  -5  -2 29702.4 587.617   7
  -1  -5   2 30949.9 583.362   1
  -1  -5   1 119085. 683.422  11
   1  -5  -1 117090. 1036.80  10
   1  -5  -1 116280. 1040.80   7
  -1  -5   1 115567. 1026.96   1
  -1  -5   1 115284. 1047.25   7
   1  -5   0 65396.5 755.260  11
   1  -5   0 64870.2 808.402  10
  -1  -5   0 68201.8 403.927   4
   1  -5   0 63646.6 675.128   7
  -1  -5   0 66632.2 829.629   7
  -1  -5   0 66024.6 724.235  14
  -1  -5   0 66058.3 693.529   1
  -1  -5  -1 13084.0 349.123  14
   1  -5   1 12600.5 243.198   7
   1  -5   1 12733.6 377.505  10
  -1  -5  -1 12858.3 267.933   1
   1  -5   1 12047.3 350.654  11
  -1  -5  -1 12946.9 387.779   7
   1  -5   2 11756.4 380.388  11
  -1  -5  -2 12245.3 213.789  10
   1  -5   2 11888.1 387.450  10
  -1  -5  -2 11956.5 372.651  14
  -1  -5  -2 11793.3 392.748   7
  -1  -5  -3 30292.8 667.127   7
   1  -5   3 28688.4 650.822  11
  -1  -5  -3 28370.6 634.772  14
   1  -5   3 28941.4 639.963  10
   1  -5   4 66417.4 1086.80  11
  -1  -5  -4 66865.8 1056.05   7
   1  -5   4 65743.8 1051.23   1
  -1  -5  -4 66752.5 1059.01  14
  -1  -5  -5 9203.29 431.366  14
  -1  -5  -5 9691.49 429.629   7
   1  -5   5 9149.63 195.971   8
   1  -5   5 8929.18 432.971  11
   1  -5   5 8390.37 404.312   1
   1  -5   5 8612.28 169.626   7
   1  -5   6 8073.17 217.293   7
  -1  -5  -6 7911.73 414.624   7
   1  -5   6 7914.73 413.085   1
  -1  -5  -6 8392.62 446.360  14
   1  -5   6 8631.78 461.998  11
  -1  -5  -7 7135.97 325.176   8
  -1  -5  -7 6922.12 403.855   7
   1  -5   7 6509.51 405.293   1
  -1  -5  -7 6120.77 402.235  14
   1  -5   7 6694.55 444.555  11
  -1  -5  -8 10762.2 534.829   7
  -1  -5  -8 9764.23 392.054   8
   1  -5   8 10097.8 524.936   1
  -1  -5  -8 9845.72 549.366  14
   1  -5   8 10044.7 585.942  11
  -1  -5  -9 7150.28 516.736   6
   1  -5   9 6223.09 419.642  10
   1  -5   9 6743.20 517.399  11
  -1  -5  -9 7164.45 456.665   7
  -1  -5  -9 6315.08 464.025  14
   1  -5   9 6711.91 451.080   1
   1  -5  10 2749.79 369.612  11
  -1  -5 -10 2511.89 331.062   6
  -1  -5 -10 2114.45 290.480  14
   1  -5  10 2258.23 267.967  10
   1  -5  11 2591.19 299.359  10
   1  -5  11 2139.34 353.630  11
  -1  -5 -11 2016.02 299.758  14
  -1  -5 -11 2860.24 389.310   6
   1  -5  12 211.888 166.273  11
  -1  -5 -12 125.973 131.590   6
  -1  -5 -12 214.964 128.298  14
   1  -5  13 1850.79 380.862  11
  -1  -5 -13 1675.26 329.756   6
  -1  -5 -13 1106.69 266.228  14
   1  -5  14 306.101 209.004  11
  -1  -5 -14 672.672 225.537   6
  -1  -5 -14 525.806 194.387  14
   1  -5  15-160.884 190.618  11
  -1  -5 -15 14.3130 117.592  14
  -1  -5 -15 253.935 186.933   6
  -1  -5 -16-137.189 184.227  14
  -1  -4  15 88.1748 161.228  11
   1  -4 -15-18.5560 125.823   6
   1  -4 -14 622.871 184.860  14
   1  -4 -14 876.687 258.487   6
  -1  -4  14 509.621 233.027  11
  -1  -4  13 70.7435 109.181   1
   1  -4 -13 129.184 117.257  14
  -1  -4  13 91.1889 125.429  11
   1  -4 -13 231.431 126.503   6
  -1  -4  12 2774.02 379.221  11
  -1  -4  12 3099.78 351.009   1
   1  -4 -12 3280.88 352.110  14
   1  -4 -12 2928.01 394.417   6
  -1  -4  11 5482.73 497.183  11
   1  -4 -11 4846.06 474.659   6
  -1  -4  11 4636.77 403.663   1
   1  -4 -11 5445.83 418.686  14
  -1  -4  10 13503.3 717.806  11
   1  -4 -10 13143.0 522.209   8
   1  -4 -10 12645.3 715.801   6
  -1  -4  10 13233.7 645.701   1
   1  -4 -10 11182.4 567.932  14
  -1  -4   9 9396.56 553.691  11
   1  -4  -9 9358.15 430.340   8
   1  -4  -9 9330.37 574.907   6
   1  -4  -9 8863.54 475.668  14
  -1  -4   9 10022.6 530.665   1
  -1  -4   8 6630.31 408.311   1
   1  -4  -8 6810.67 390.803  14
   1  -4  -8 6759.07 354.679   8
  -1  -4   8 6927.66 435.935  11
  -1  -4   7 23996.3 719.635   1
   1  -4  -7 24291.8 684.507  14
   1  -4  -7 24772.2 647.486   8
  -1  -4   7 24060.6 746.098  11
  -1  -4   6 12672.3 489.346   1
   1  -4  -6 12656.2 457.062  14
   1  -4  -6 12869.6 448.159   8
  -1  -4   6 12455.7 489.699  11
  -1  -4   5 4586.22 277.485   1
   1  -4  -5 4303.98 245.278  14
   1  -4  -5 5068.28 272.539   8
  -1  -4   5 4377.43 265.672  11
  -1  -4   4 8975.45 355.929   1
   1  -4  -4 9427.05 325.624  14
   1  -4  -4 9316.76 350.310   8
   1  -4  -4 9450.97 287.488  10
  -1  -4   4 9284.03 335.303  11
  -1  -4   3 65350.5 872.796   1
   1  -4  -3 66964.9 776.864  14
   1  -4  -3 66998.3 885.562   8
   1  -4  -3 65733.5 908.437   7
  -1  -4   3 66060.6 767.723  11
   1  -4  -3 65570.4 723.740  10
  -1  -4   2 11536.6 334.905   1
   1  -4  -2 12761.1 317.946  14
   1  -4  -2 12573.7 364.857   8
   1  -4  -2 12424.0 358.859   7
  -1  -4   2 12630.1 275.889  11
   1  -4  -2 12241.2 308.642  10
  -1  -4   1 31034.7 489.685   1
   1  -4  -1 31153.6 497.175   7
  -1  -4   1 32774.7 341.420  13
  -1  -4   1 32564.3 323.734  11
   1  -4  -1 31634.7 497.473  10
   1  -4   0 153903. 1141.86  10
  -1  -4   0 151704. 941.949   1
   1  -4   0 154582. 932.595   7
  -1  -4   0 151808. 1161.40   7
   1  -4   0 153157. 1079.25  11
   1  -4   1 11260.0 325.557  10
  -1  -4  -1 10745.4 327.909   7
  -1  -4  -1 10965.3 207.586   1
   1  -4   1 11633.0 325.755  11
  -1  -4  -2 60256.1 832.760   7
   1  -4   2 62052.8 817.952  10
   1  -4   2 61560.7 834.085  11
  -1  -4  -3 5250.71 264.708  14
  -1  -4  -3 5149.76 262.358   7
   1  -4   3 5106.60 251.515  10
   1  -4   3 4813.92 260.323  11
  -1  -4  -4 2954.39 214.858   7
  -1  -4  -4 2591.57 205.959  14
   1  -4   4 2768.49 220.322  11
   1  -4   4 3142.96 222.161   1
   1  -4   5 26597.2 370.437   7
  -1  -4  -5 26627.6 682.065   7
   1  -4   5 25953.8 720.073  11
  -1  -4  -5 25413.2 705.028  14
   1  -4   5 27098.0 683.852   1
  -1  -4  -6 20677.1 636.352   7
   1  -4   6 20383.1 693.894  11
  -1  -4  -6 21700.0 696.408  14
   1  -4   6 20794.8 640.062   1
  -1  -4  -7 6782.55 416.610  14
  -1  -4  -7 7421.62 408.969   7
  -1  -4  -7 7077.22 300.995   8
   1  -4   7 7310.46 455.430  11
   1  -4   7 7404.98 408.994   1
  -1  -4  -8 15058.9 691.927   6
  -1  -4  -8 13989.4 644.905  14
  -1  -4  -8 14869.0 602.689   7
  -1  -4  -8 14922.0 439.269   8
   1  -4   8 15199.1 616.607   1
   1  -4   8 15102.7 702.714  11
  -1  -4  -9 1104.56 204.130  14
   1  -4   9 1006.85 207.524  11
   1  -4   9 1160.10 185.738   1
  -1  -4  -9 995.508 202.420   6
  -1  -4 -10 728.384 180.085  14
   1  -4  10 740.639 201.325  11
  -1  -4 -10 613.514 176.500   6
   1  -4  10 822.905 173.299  10
  -1  -4 -11 4254.52 451.261   6
   1  -4  11 4863.11 500.790  11
  -1  -4 -11 3822.90 404.069  14
   1  -4  11 4444.59 374.688  10
  -1  -4 -12 313.442 138.670  14
   1  -4  12 243.616 129.608  11
  -1  -4 -12 461.199 194.359   6
  -1  -4 -13 543.746 185.294  14
   1  -4  13 727.426 240.305  11
  -1  -4 -13 889.384 248.566   6
   1  -4  14 428.380 229.154  11
  -1  -4 -14 142.743 142.616  14
  -1  -4 -15-34.1236 167.470   6
   1  -4  15 526.148 235.496  11
  -1  -4 -15 285.343 147.642  14
  -1  -4 -16-199.992 107.456  14
  -1  -3  15 143.970 164.402  11
   1  -3 -15 74.5259 116.162   6
   1  -3 -14 1248.29 304.936   6
   1  -3 -14 1271.36 243.718  14
  -1  -3  14 1013.30 276.831  11
   1  -3 -13 1379.46 240.685  14
  -1  -3  13 1895.63 336.557  11
   1  -3 -13 995.085 253.548   6
  -1  -3  12 5404.45 525.993  11
   1  -3 -12 5414.42 526.823   6
   1  -3 -12 4656.44 412.283  14
  -1  -3  12 4817.34 425.625   1
  -1  -3  11 2735.50 306.061   1
   1  -3 -11 2502.04 288.680  14
  -1  -3  11 2226.04 324.843  11
   1  -3 -11 2592.75 357.063   6
   1  -3 -10 8086.83 570.870   6
   1  -3 -10 8204.10 484.988  14
  -1  -3  10 9116.36 582.316  11
  -1  -3  10 9460.00 528.028   1
   1  -3  -9 8155.49 537.855   6
   1  -3  -9 7903.72 381.790   8
   1  -3  -9 8304.55 457.546  14
  -1  -3   9 9242.00 537.713  11
  -1  -3   9 8194.99 464.330   1
   1  -3  -8 7475.85 473.099   6
  -1  -3   8 7252.44 408.119   1
  -1  -3   8 7132.59 464.575   2
   1  -3  -8 6719.39 334.952   8
  -1  -3   8 6730.13 427.572  11
   1  -3  -8 7142.60 394.577  14
  -1  -3   7 22362.1 760.755   2
   1  -3  -7 22982.9 596.412   8
  -1  -3   7 23671.1 687.568   1
  -1  -3   7 22334.8 714.980  11
   1  -3  -7 21842.8 633.893  14
  -1  -3   6 4770.20 326.892   2
   1  -3  -6 4475.99 252.805   8
  -1  -3   6 4798.11 291.533   1
  -1  -3   6 4517.44 294.773  11
   1  -3  -6 4194.17 256.695  14
  -1  -3   5 93370.0 1299.20   2
   1  -3  -5 93830.5 1108.52   8
  -1  -3   5 95174.7 1183.91   1
  -1  -3   5 93271.5 1186.62  11
   1  -3  -5 91866.4 1087.34  14
  -1  -3   4 96513.4 1188.31   2
   1  -3  -4 97180.4 1063.57   8
  -1  -3   4 95966.3 1095.06   1
  -1  -3   4 98585.9 1083.66  11
   1  -3  -4 98491.4 1003.13  14
  -1  -3   3 5468.02 252.370   2
  -1  -3   3 5134.54 231.049   1
   1  -3  -3 5353.38 237.145   8
   1  -3  -3 5337.74 206.587  14
   1  -3  -3 5395.06 202.175  10
  -1  -3   2 6390.89 231.020   1
   1  -3  -2 6793.15 158.561  12
   1  -3  -2 6739.04 206.861  14
   1  -3  -2 6238.13 238.959   8
   1  -3  -2 6477.10 209.029  10
  -1  -3   1 21559.2 369.463   1
   1  -3  -1 21469.3 408.967   8
  -1  -3   1 21543.4 251.684  13
  -1  -3   1 21419.7 239.151  11
   1  -3  -1 21424.4 376.477  10
   1  -3   0 37041.2 506.940  10
   1  -3   0 37501.6 495.269   8
  -1  -3   0 37505.4 525.346   7
   1  -3   0 38024.7 498.203  11
   1  -3   1 31376.9 500.729  11
   1  -3   1 31007.5 492.508  10
  -1  -3  -1 32755.3 487.333  14
  -1  -3  -1 31489.4 286.885   1
  -1  -3  -1 31317.5 369.727   3
  -1  -3  -1 30837.0 511.865   7
   1  -3   2 12997.1 344.987  10
  -1  -3  -2 14382.0 248.762   5
  -1  -3  -2 13606.3 365.879   7
   1  -3   2 12976.3 365.651  11
  -1  -3  -2 13113.7 358.320  14
  -1  -3  -3 22016.4 503.089   7
   1  -3   3 22278.5 252.257   8
   1  -3   3 22139.4 484.986  10
   1  -3   3 21689.3 533.355  11
  -1  -3  -3 22521.2 535.938  14
  -1  -3  -4 10636.6 410.869  14
  -1  -3  -4 9963.60 371.337   7
   1  -3   4 10107.8 401.631  11
   1  -3   4 10524.6 215.862   7
   1  -3   4 9685.00 360.114   1
  -1  -3  -5 14460.6 519.906  14
  -1  -3  -5 13498.4 459.222   7
   1  -3   5 13214.8 449.313   1
   1  -3   5 13270.7 506.528  11
  -1  -3  -6 13914.5 552.829  14
  -1  -3  -6 14467.2 508.145   7
   1  -3   6 13670.4 492.600   1
   1  -3   6 14331.4 574.883  11
  -1  -3  -7 4837.92 366.407   6
  -1  -3  -7 5234.37 323.225   7
  -1  -3  -7 5147.82 230.466   8
   1  -3   7 5214.74 383.013  11
   1  -3   7 4950.12 317.391   1
  -1  -3  -7 5318.36 373.250  14
  -1  -3  -8 6621.19 439.747  14
  -1  -3  -8 7371.44 414.580   7
  -1  -3  -8 6691.22 266.692   8
   1  -3   8 6958.88 404.045   1
   1  -3   8 6874.04 471.599  11
  -1  -3  -8 6947.79 469.169   6
  -1  -3  -9 2367.53 286.722  14
   1  -3   9 2669.02 266.122   1
  -1  -3  -9 2680.66 323.456   6
   1  -3   9 2640.30 325.859  11
   1  -3  10 6165.51 522.775  11
  -1  -3 -10 5589.50 455.335  14
   1  -3  10 6488.88 410.135  10
  -1  -3 -10 6269.59 513.373   6
   1  -3  11 2374.50 355.699  11
  -1  -3 -11 1775.00 303.162   6
  -1  -3 -11 2314.32 323.920  14
   1  -3  12 3557.20 462.150  11
  -1  -3 -12 2827.02 366.840  14
  -1  -3 -12 2921.70 396.686   6
  -1  -3 -13 1704.72 339.234   6
   1  -3  13 1854.82 350.695  11
  -1  -3 -13 1209.54 261.749  14
  -1  -3 -14 354.168 192.346   6
   1  -3  14 151.836 190.015  11
  -1  -3 -14 360.711 178.493  14
  -1  -3 -15-38.0471 173.491   6
   1  -3  15 294.262 175.340  11
  -1  -3 -15 374.472 168.591  14
  -1  -3 -16 135.081 125.543  14
  -1  -2  16 1195.35 323.673  11
   1  -2 -16 1450.35 338.143   6
  -1  -2  15 666.464 280.795  11
   1  -2 -15 1051.12 276.417   6
   1  -2 -14 415.111 159.968  14
  -1  -2  14 792.812 236.377  11
   1  -2 -13-6.18296 85.6483  14
  -1  -2  13 248.569 165.387  11
   1  -2 -13 449.062 172.901   6
   1  -2 -12 4599.13 480.737   6
  -1  -2  12 4784.14 486.110  11
  -1  -2  12 3974.87 375.355   1
   1  -2 -12 4255.20 393.776  14
   1  -2 -11 14698.8 806.026   6
  -1  -2  11 15567.6 807.107  11
  -1  -2  11 16106.8 703.140   1
   1  -2 -11 15241.6 688.932  14
   1  -2 -10 8128.11 565.204   6
   1  -2 -10 7674.47 462.968  14
  -1  -2  10 7834.73 537.283  11
  -1  -2  10 7709.75 552.213   2
  -1  -2  10 8486.93 485.953   1
   1  -2  -9 9537.77 578.066   6
   1  -2  -9 9477.73 482.339  14
   1  -2  -9 9864.35 409.864   8
  -1  -2   9 9653.80 552.789  11
  -1  -2   9 9619.98 487.286   1
  -1  -2   9 10001.3 586.271   2
   1  -2  -8 11946.2 598.579   6
  -1  -2   8 11918.7 505.251   1
   1  -2  -8 11910.1 502.493  14
   1  -2  -8 11464.3 423.839   8
  -1  -2   8 11693.5 561.010  11
  -1  -2   8 10942.0 571.724   2
   1  -2  -7 27474.6 832.367   6
  -1  -2   7 26660.4 703.074   1
   1  -2  -7 26941.6 696.375  14
  -1  -2   7 27365.2 828.435   2
  -1  -2   7 27102.6 777.786  11
  -1  -2   6 7119.62 338.294   1
   1  -2  -6 6620.29 315.830  14
   1  -2  -6 7013.66 304.115   8
  -1  -2   6 7517.55 399.361   2
  -1  -2   6 6533.94 348.981  11
   1  -2  -5 88512.8 1019.89   8
   1  -2  -5 86460.8 1025.13  14
  -1  -2   5 90753.3 1104.35   1
  -1  -2   5 87160.9 1236.41   2
   1  -2  -4 25874.8 522.351   8
   1  -2  -4 25869.2 493.794  14
  -1  -2   4 25430.6 536.902   1
  -1  -2   4 24578.0 587.757   2
   1  -2  -3 6545.29 244.728   8
   1  -2  -3 6634.70 213.341  14
  -1  -2   3 6452.39 242.030   1
  -1  -2   3 6601.74 236.384   3
  -1  -2   3 6434.53 262.348   2
  -1  -2   2 280106. 1206.84   3
  -1  -2   2 281252. 1411.96   1
   1  -2  -2 281955. 1487.75   8
   1  -2  -2 282897. 914.416  12
   1  -2  -1 12324.8 262.117  10
  -1  -2   1 13930.3 245.655   6
  -1  -2   1 13244.4 247.026   2
   1  -2  -1 12904.8 291.656   8
  -1  -2   1 13232.1 265.788   1
  -1  -2   0 52918.4 432.746   1
  -1  -2   0 53163.5 452.222  14
   1  -2   0 50476.0 514.826   8
   1  -2   0 50187.7 532.826  10
   1  -2   0 52353.8 531.851  11
  -1  -2   0 52296.3 415.057   6
   1  -2   1 33036.2 480.944  11
  -1  -2  -1 34770.0 338.339  11
   1  -2   1 33887.7 460.834  10
  -1  -2  -1 34052.4 322.290  13
  -1  -2  -1 35069.7 476.730  14
   1  -2   1 32404.6 361.514   8
  -1  -2  -1 35971.0 385.920   3
  -1  -2  -1 34003.2 490.410   7
   1  -2   2 10722.1 282.684  10
  -1  -2  -2 11312.9 220.824   5
  -1  -2  -2 10837.2 298.750   7
   1  -2   2 10641.2 316.285  11
  -1  -2  -2 10369.8 310.254  14
  -1  -2  -2 10367.6 247.906  13
  -1  -2  -3 30614.1 613.174  14
  -1  -2  -3 29702.7 547.762   7
   1  -2   3 31721.3 345.650   7
   1  -2   3 30271.1 600.147  11
   1  -2   3 30839.5 525.187  10
   1  -2   4 9375.92 330.091   1
  -1  -2  -4 9881.10 387.527  14
  -1  -2  -4 10007.6 346.223   7
  -1  -2  -4 10187.4 189.400   1
   1  -2   4 10327.9 394.686  11
  -1  -2  -5 11622.3 404.449   7
   1  -2   5 10665.5 383.923   1
   1  -2   5 11865.9 467.927  11
  -1  -2  -5 12027.8 473.226  14
  -1  -2  -6 44868.9 995.968   6
   1  -2   6 42811.9 821.802   1
  -1  -2  -6 44467.7 585.848   8
  -1  -2  -6 45279.3 854.447   7
   1  -2   6 44591.5 999.183  11
  -1  -2  -6 44083.1 975.547  14
  -1  -2  -7 378.621 115.286  14
  -1  -2  -7 358.214 57.0360   8
  -1  -2  -7 231.362 101.506   6
   1  -2   7 387.830 92.8313   1
   1  -2   7 250.349 125.330  11
  -1  -2  -7 337.758 86.8392   7
  -1  -2  -8 753.579 170.398   6
  -1  -2  -8 798.281 82.3125   8
   1  -2   8 781.100 174.479  11
  -1  -2  -8 708.570 166.288  14
   1  -2   8 726.404 124.571   1
   1  -2   9 2537.09 248.984   1
   1  -2   9 2516.57 318.074  11
  -1  -2  -9 2346.80 296.052   6
  -1  -2  -9 2159.00 275.868  14
  -1  -2 -10 195.956 127.662   6
   1  -2  10 47.8694 121.333  11
   1  -2  10 201.071 88.5310  10
  -1  -2 -10 154.617 119.854  14
  -1  -2 -11 2222.98 331.244   6
   1  -2  11 2311.22 357.815  11
  -1  -2 -11 1787.12 279.232  14
  -1  -2 -12 640.468 208.884   6
   1  -2  12 762.764 257.318  11
  -1  -2 -12 584.388 189.153  14
  -1  -2 -13 1624.16 305.126   6
   1  -2  13 1227.16 280.771  11
  -1  -2 -13 1645.59 295.347  14
  -1  -2 -14 59.2326 152.703   6
   1  -2  14 377.536 212.584  11
  -1  -2 -14 178.104 110.963  14
  -1  -2 -15 254.908 177.014   6
   1  -2  15 347.445 209.133  11
  -1  -2 -15 112.329 121.584  14
  -1  -2 -16 211.921 130.029  14
  -1  -1  16 571.058 286.254  11
   1  -1 -16 412.246 242.024   6
  -1  -1  15-12.1812 130.623  11
   1  -1 -15 488.833 230.505   6
   1  -1 -14 1148.56 288.097   6
  -1  -1  14 1187.52 301.899  11
   1  -1 -14 617.728 178.520  14
   1  -1 -13 454.822 178.032   6
  -1  -1  13 546.596 215.502  11
   1  -1 -13 399.763 146.507  14
   1  -1 -12 2946.70 395.290   6
  -1  -1  12 3188.26 330.301   1
   1  -1 -12 3213.51 343.584  14
  -1  -1  12 3697.84 434.146  11
  -1  -1  11 449.573 174.815  11
   1  -1 -11 650.603 193.148   6
   1  -1 -11 487.774 134.439  14
  -1  -1  11 276.906 106.920   1
  -1  -1  11 797.805 196.017   2
   1  -1 -10 3583.13 372.769   6
  -1  -1  10 3793.33 370.582  11
   1  -1 -10 3953.50 331.954  14
  -1  -1  10 3731.73 321.018   1
  -1  -1  10 4681.38 429.351   2
   1  -1  -9 7033.02 329.498   8
   1  -1  -9 6460.90 471.158   6
  -1  -1   9 7107.79 469.264  11
   1  -1  -9 7815.92 438.061  14
  -1  -1   9 6750.51 477.333   2
  -1  -1   9 6343.79 382.411   1
  -1  -1   8 11664.4 482.584   1
  -1  -1   8 11508.2 551.214  11
   1  -1  -8 12168.1 599.303   6
   1  -1  -8 12091.6 420.315   8
  -1  -1   8 11395.0 572.146   2
   1  -1  -8 11067.3 481.970  14
   1  -1  -7 73.8527 74.4541   6
   1  -1  -7 18.2080 45.5545  14
   1  -1  -7 53.9416 40.8761   8
  -1  -1   7 86.5084 61.0528   2
   1  -1  -6 825.398 137.598   6
   1  -1  -6 1010.70 126.176  14
   1  -1  -6 848.063 103.474   8
  -1  -1   6 592.411 119.336   2
  -1  -1   6 800.283 112.042   1
   1  -1  -5 151056. 1598.96   6
   1  -1  -5 153760. 1284.15   8
  -1  -1   5 148161. 1580.62   2
  -1  -1   5 149578. 1522.99   3
   1  -1  -5 156484. 1353.93  14
  -1  -1   5 143036. 1331.49   1
  -1  -1   4 57533.1 881.618   2
  -1  -1   4 59342.6 841.400   3
   1  -1  -4 58948.9 720.325  14
  -1  -1   4 59136.7 774.268   1
   1  -1  -3 58967.1 695.219   8
  -1  -1   3 57014.8 762.523   2
  -1  -1   3 58736.5 714.400   3
   1  -1  -3 59107.7 597.213  14
  -1  -1   3 58375.1 692.795   1
  -1  -1   2 75563.2 696.749   1
   1  -1  -2 75198.5 680.354  10
   1  -1  -2 80519.8 527.712  14
   1  -1  -2 75913.1 724.253   8
   1  -1  -2 78455.8 474.546  12
  -1  -1   2 77907.8 655.646   3
  -1  -1   2 77552.4 744.181   2
  -1  -1   1 110631. 787.966   8
   1  -1  -1 110613. 703.962   5
   1  -1   1 15413.9 316.340  12
   1  -1   1 15575.8 306.034  11
  -1  -1  -1 16385.0 259.037  11
   1  -1   1 15143.8 269.833  10
  -1  -1  -1 16007.2 259.437   8
  -1  -1  -1 16056.0 247.679  13
   1  -1   1 15591.1 217.579   8
   1  -1   1 16614.2 266.473   6
  -1  -1  -1 15591.9 289.771   7
  -1  -1  -2 97384.6 525.046   1
  -1  -1  -2 90419.2 677.498   2
   1  -1   2 91267.7 743.732  10
  -1  -1  -2 94963.8 777.113  13
   1  -1   2 92344.7 949.764  12
   1  -1   2 94554.1 893.645  11
   1  -1   2 96360.5 593.880   7
  -1  -1  -2 92740.6 786.993   7
  -1  -1  -3 36141.2 373.875   1
   1  -1   3 35350.0 508.805  10
  -1  -1  -3 36797.0 579.934  13
   1  -1   3 35436.7 630.336  11
  -1  -1  -4 45985.4 815.733   6
  -1  -1  -4 46257.3 691.471   7
   1  -1   4 44874.3 660.621   1
  -1  -1  -4 46943.2 754.450  13
   1  -1   4 46015.2 808.047  11
  -1  -1  -5 37762.3 829.171   6
   1  -1   5 36191.2 658.556   1
  -1  -1  -5 37785.8 433.277   8
  -1  -1  -5 38578.6 692.758   7
   1  -1   5 37159.2 804.586  11
  -1  -1  -6 21444.8 690.767   6
  -1  -1  -6 21184.5 559.730   7
  -1  -1  -6 21381.6 339.641   8
   1  -1   6 21067.6 542.514   1
  -1  -1  -6 20687.0 665.008  14
   1  -1   6 21684.0 683.006  11
  -1  -1  -7 2778.05 274.574   6
  -1  -1  -7 2705.18 122.203   8
  -1  -1  -7 2650.50 263.351  14
   1  -1   7 2997.81 285.663  11
   1  -1   7 2493.83 205.964   1
  -1  -1  -8 13978.2 654.051   6
  -1  -1  -8 12586.3 601.396  14
   1  -1   8 13831.6 650.964  11
   1  -1   8 14025.5 509.720   1
  -1  -1  -9 8259.40 549.192   6
   1  -1   9 8900.07 433.824   1
   1  -1   9 8761.11 560.120  11
  -1  -1  -9 8079.44 512.181  14
  -1  -1 -10 558.699 159.760  14
   1  -1  10 843.163 140.023  10
   1  -1  10 662.957 188.176  11
  -1  -1 -10 773.092 201.681   6
  -1  -1 -11 1331.98 249.725  14
  -1  -1 -11 1505.26 272.951   6
   1  -1  11 1543.83 288.995  11
  -1  -1 -12 4917.34 481.034  14
   1  -1  12 5674.55 568.723  11
  -1  -1 -13 1343.82 264.827  14
  -1  -1 -13 1605.52 324.497   6
   1  -1  13 1629.53 345.215  11
  -1  -1 -14-43.5234 157.890  14
  -1  -1 -14-67.6513 125.296   6
   1  -1  14-48.3382 135.695  11
  -1  -1 -15 108.995 136.887  14
  -1  -1 -15-30.2077 140.284   6
   1  -1  15-40.1260 188.862  11
  -1  -1 -16-168.128 139.371  14
   1   0 -16 300.254 188.063   6
  -1   0  16 251.618 188.288  11
   1   0 -15 1391.51 337.747   6
  -1   0  15 1063.46 283.900  11
   1   0 -14 174.140 106.927  14
   1   0 -14 469.089 223.618   6
  -1   0  14 169.239 146.877  11
   1   0 -13 32.8252 90.5051  14
   1   0 -13 84.6896 118.495   6
   1   0 -12 5163.43 506.589   6
   1   0 -12 4016.23 375.924  14
  -1   0  12 3815.48 434.714   2
  -1   0  12 4164.38 449.287  11
   1   0 -11 11000.2 697.556   6
   1   0 -11 9418.53 546.185  14
  -1   0  11 10425.3 532.628   1
  -1   0  11 10593.2 670.661   2
  -1   0  11 9552.73 632.270  11
   1   0 -10 3972.63 399.802   6
  -1   0  10 4199.55 396.387   2
  -1   0  10 3992.46 314.387   1
   1   0 -10 3501.21 313.265  14
  -1   0  10 4293.58 394.489  11
  -1   0   9 267.877 111.059  11
  -1   0   9 264.107 88.2821   1
   1   0  -9 171.354 119.094   6
   1   0  -9 238.721 68.0870   8
   1   0  -9 225.305 90.4283  14
  -1   0   9 203.900 100.203   2
  -1   0   8 6345.33 425.098   2
   1   0  -8 6244.51 431.180   6
   1   0  -8 6300.04 365.148  14
  -1   0   8 6320.75 343.962   1
   1   0  -8 6212.08 291.766   8
  -1   0   7 2657.92 255.359   2
   1   0  -7 2747.84 266.621   6
   1   0  -7 1902.48 156.432   8
   1   0  -7 2937.77 229.565  14
  -1   0   7 2612.20 205.331   1
   1   0  -6 418.768 98.3907   6
   1   0  -6 467.645 76.8025   8
  -1   0   6 385.918 80.3196   1
  -1   0   6 634.740 113.418   3
  -1   0   6 441.687 104.402   2
   1   0  -6 417.373 85.7036  14
   1   0  -5 6467.32 335.088   6
   1   0  -5 6174.12 251.784   8
  -1   0   5 6142.18 265.179   1
  -1   0   5 5967.13 315.338   2
  -1   0   5 5830.03 304.425   3
   1   0  -5 6199.81 268.664  14
   1   0  -4 29766.6 628.285   6
   1   0  -4 29450.5 513.999   8
  -1   0   4 29232.0 520.320   1
  -1   0   4 30229.5 636.353   2
  -1   0   4 27876.8 584.883   3
   1   0  -4 31635.5 519.355  14
   1   0  -3 70547.3 826.891   6
   1   0  -3 70362.6 734.124   8
  -1   0   3 68970.4 720.903   1
  -1   0   3 68875.6 789.684   3
  -1   0   2 2330.51 116.771   1
   1   0  -2 2207.41 119.974   8
   1   0  -2 2294.84 79.1681  14
   1   0  -2 2263.02 119.443   6
   1   0   1 65318.6 577.190  11
   1   0   1 63641.0 470.246  10
  -1   0  -1 66780.0 477.008  10
  -1   0  -1 67396.8 617.465   9
  -1   0  -1 66582.0 458.367   8
   1   0   1 64504.6 449.159   8
  -1   0  -1 65293.2 507.073   7
   1   0   1 62334.0 617.357  12
  -1   0  -1 66821.1 562.175  13
  -1   0  -1 63193.6 493.434   6
   1   0   2 288849. 1649.58  12
   1   0   2 309089. 1527.10  11
   1   0   2 301203. 1134.92  10
  -1   0  -2 306609. 1474.50  13
   1   0   2 329292. 1327.24   7
  -1   0  -2 312244. 1261.23   7
  -1   0  -2 295649. 1469.14   6
   1   0   3 25081.5 377.025  10
   1   0   3 24951.3 564.416  12
  -1   0  -3 24857.6 516.708   6
  -1   0  -3 25643.4 416.614   7
  -1   0  -3 26200.1 503.377  13
   1   0   3 25094.2 511.968  11
   1   0   4 5723.49 279.642  11
   1   0   4 5662.00 304.453  12
  -1   0  -4 5828.28 289.951   6
  -1   0  -4 5783.91 225.347   7
   1   0   4 5989.92 268.782   2
   1   0   4 6032.15 218.670   1
  -1   0  -4 5673.56 268.575  13
   1   0   5 47651.0 900.378  11
   1   0   5 49821.8 995.265  12
  -1   0  -5 50074.5 736.377   7
  -1   0  -5 49716.6 943.691   6
  -1   0  -5 48344.0 873.346  13
   1   0   5 49539.9 873.430   2
   1   0   5 46922.1 689.008   1
   1   0   6 90478.5 1367.48  11
  -1   0  -6 86204.9 1382.12   6
   1   0   6 87567.9 1287.62   2
   1   0   6 86298.4 1016.90   1
   1   0   7 3804.17 318.313  11
   1   0   7 3678.65 232.982   1
  -1   0  -7 3903.03 321.949   6
  -1   0  -8-34.7323 74.4318   6
   1   0   8 76.9376 101.048  11
  -1   0  -8-11.2547 79.1580  14
   1   0   8 3.68319 53.7769   1
   1   0   9 1788.21 185.956   1
  -1   0  -9 1848.52 270.630   6
   1   0   9 1855.33 279.210  11
   1   0   9 1763.47 175.843  10
  -1   0  -9 1484.93 232.867  14
   1   0  10-125.793 135.885  11
  -1   0 -10-36.1391 95.5017  14
  -1   0 -10 79.2318 110.814   6
   1   0  11 2585.06 365.286  11
  -1   0 -11 2711.83 343.303  14
  -1   0 -11 3056.07 381.205   6
   1   0  12 1337.39 292.026  11
  -1   0 -12 1159.38 247.925  14
  -1   0 -12 1255.54 275.414   6
   1   0  13 324.044 197.625  11
  -1   0 -13 185.094 132.965  14
  -1   0 -13 112.262 127.254   6
   1   0  14 36.7544 155.307  11
  -1   0 -14 206.363 149.971  14
  -1   0 -14 103.411 135.224   6
   1   0  15 575.958 234.022  11
  -1   0 -15 140.168 124.103  14
  -1   0 -15 327.641 179.994   6
  -1   0 -16-156.098 150.356  14
  -1   1  16-61.1730 180.296  11
   1   1 -16 232.785 146.227   6
  -1   1  15 212.064 176.949  11
   1   1 -15-203.892 169.242   6
  -1   1  14 514.497 222.873  11
   1   1 -14 870.085 202.217  14
   1   1 -14 752.798 228.725   6
  -1   1  13 22.9190 158.318  11
   1   1 -13 284.400 137.214  14
  -1   1  13 295.890 136.360   2
   1   1 -13 395.230 186.751   6
  -1   1  12 3624.89 421.786  11
   1   1 -12 2877.31 318.540  14
  -1   1  12 3720.98 430.062   2
   1   1 -12 3639.77 434.863   6
  -1   1  11 557.707 190.118   2
  -1   1  11 452.811 184.432  11
  -1   1  11 533.124 126.509   1
   1   1 -11 603.163 194.824   6
   1   1 -11 426.182 138.210  14
   1   1 -10 3467.83 375.129   6
  -1   1  10 3632.54 360.018  11
   1   1 -10 3716.52 323.941  14
  -1   1  10 3567.96 283.523   1
  -1   1  10 4097.16 392.667   2
  -1   1   9 6829.46 469.430   2
   1   1  -9 7101.68 308.577   8
   1   1  -9 7074.39 492.006   6
  -1   1   9 7341.65 475.165  11
  -1   1   9 7254.09 378.803   1
   1   1  -9 7182.43 417.736  14
   1   1  -8 12202.3 598.425   6
  -1   1   8 12323.0 583.689   2
   1   1  -8 12050.3 392.838   8
  -1   1   8 12784.1 469.695   1
   1   1  -8 11617.2 492.479  14
   1   1  -7 36.8776 33.3197   8
   1   1  -7 86.6264 72.1174   6
  -1   1   7 10.6893 39.6422   1
  -1   1   7 23.3979 55.8506   3
  -1   1   7 38.5279 52.6123   2
   1   1  -6 1007.02 150.075   6
  -1   1   6 1155.41 156.753   3
  -1   1   6 1145.31 156.368   2
  -1   1   6 938.422 110.226   1
   1   1  -6 1100.02 110.272   8
   1   1  -5 150455. 1595.08   6
  -1   1   5 148938. 1547.18   3
   1   1  -5 152453. 1213.43   8
   1   1  -4 60253.4 893.868   6
  -1   1   4 58399.6 719.062   1
   1   1  -4 57153.3 712.503   8
  -1   1   4 59480.0 866.552   3
  -1   1   3 60256.3 763.579   3
   1   1  -3 60438.5 676.865   8
  -1   1   3 60701.1 651.115   1
  -1   1   3 58986.1 605.665  12
   1   1  -2 75710.7 696.851   6
  -1   1   2 75980.2 660.108   1
   1   1  -2 75268.8 696.869   8
  -1   1   2 77998.3 530.446  14
  -1   1   2 76474.2 478.891  12
   1   1  -1 119299. 804.675   8
  -1   1   1 117585. 719.352   5
   1   1   1 14388.2 310.388   9
  -1   1  -1 14856.2 265.930  10
   1   1   1 14829.6 244.490  13
  -1   1  -1 14566.3 207.326   8
   1   1   1 14394.8 297.744  12
   1   1   1 14355.4 246.862  11
  -1   1  -1 13923.7 243.278   6
   1   1   2 90976.3 915.468  12
   1   1   2 90396.7 792.359  11
   1   1   2 92015.9 485.432  10
  -1   1  -2 92720.5 862.103  13
  -1   1  -2 92507.6 561.067   7
   1   1   2 90761.2 668.022   2
   1   1   3 35146.4 532.855   2
   1   1   3 35915.6 372.022  10
   1   1   3 35914.5 671.996  12
   1   1   3 35143.7 585.455  11
  -1   1  -3 35844.8 431.329   7
  -1   1  -3 35433.4 617.973   6
   1   1   4 44938.3 524.842   1
   1   1   4 43302.4 699.076   2
   1   1   4 43517.7 494.105  10
   1   1   4 44183.5 839.461  12
   1   1   4 43784.2 753.288  11
  -1   1  -4 44727.6 569.593   7
  -1   1  -4 43900.2 793.247   6
  -1   1  -4 44474.0 768.198  13
   1   1   5 37580.4 745.632   2
   1   1   5 38008.2 552.724   1
   1   1   5 38584.4 864.552  12
  -1   1  -5 37651.5 825.384   6
   1   1   5 37510.0 787.187  11
  -1   1  -5 37355.5 779.747  13
   1   1   6 21590.4 471.143   1
   1   1   6 21703.9 633.267   2
   1   1   6 20871.9 702.814  12
  -1   1  -6 22333.6 701.583   6
   1   1   6 21952.1 667.087  11
  -1   1  -6 22035.4 654.294  13
   1   1   7 2364.74 263.434  12
   1   1   7 2571.05 240.710   2
   1   1   7 2312.63 170.605   1
  -1   1  -7 2065.38 239.959   6
   1   1   7 2446.66 252.615  11
   1   1   8 13549.6 443.735   1
   1   1   8 14221.9 614.634   2
   1   1   8 14830.4 655.800  11
  -1   1  -8 14539.5 670.725   6
   1   1   9 8842.84 363.951  10
   1   1   9 8984.05 555.057  11
  -1   1  -9 9579.35 585.535   6
   1   1   9 8523.91 376.077   1
   1   1  10 568.361 171.588  11
  -1   1 -10 405.303 156.747   6
  -1   1 -10 533.078 151.705  14
   1   1  11 1493.52 295.853  11
  -1   1 -11 1315.75 259.492   6
  -1   1 -11 988.143 217.966  14
   1   1  12 5483.28 551.573  11
  -1   1 -12 5700.02 546.723   6
  -1   1 -12 4609.81 463.187  14
   1   1  13 1420.49 322.550  11
  -1   1 -13 1134.75 285.013   6
  -1   1 -13 1416.11 273.992  14
   1   1  14-48.9765 112.811  11
  -1   1 -14 64.8110 100.427   6
  -1   1 -14-247.639 149.210  14
   1   1  15 85.8388 141.824  11
  -1   1 -15 245.174 154.861   6
  -1   1 -15-133.721 161.165  14
  -1   1 -16 274.367 154.723  14
  -1   2  16 1153.27 309.569  11
   1   2 -16 1362.16 321.202   6
  -1   2  15 1122.78 306.946  11
   1   2 -15 1146.89 293.719   6
  -1   2  14 663.942 237.823  11
   1   2 -14 434.988 149.890  14
   1   2 -14 850.619 245.206   6
  -1   2  14 644.701 218.688   2
  -1   2  13 226.192 127.167  11
   1   2 -13 336.608 130.553  14
   1   2 -13 369.310 179.184   6
  -1   2  13 565.905 190.058   2
  -1   2  12 4651.76 469.045  11
   1   2 -12 4296.86 390.923  14
   1   2 -12 4221.91 463.684   6
  -1   2  12 3751.67 429.565   2
  -1   2  11 17043.3 829.277  11
   1   2 -11 15017.1 688.011  14
   1   2 -11 16009.3 841.916   6
  -1   2  11 16688.4 631.662   1
  -1   2  11 16261.4 821.786   2
  -1   2  10 8167.97 538.461  11
   1   2 -10 7950.76 555.815   6
  -1   2  10 7896.00 536.659   2
  -1   2  10 7792.28 407.428   1
   1   2 -10 6881.01 441.509  14
   1   2  -9 9234.14 343.075   8
  -1   2   9 10202.2 431.589   1
   1   2  -9 9451.08 572.356   6
  -1   2   9 10129.4 566.668   2
   1   2  -9 9738.45 489.621  14
   1   2  -8 12151.9 597.002   6
   1   2  -8 10831.0 364.742   8
  -1   2   8 11304.2 424.753   1
  -1   2   8 11345.2 555.668   2
  -1   2   8 11487.3 574.670   3
   1   2  -7 28161.0 840.655   6
  -1   2   7 28166.9 814.356   2
  -1   2   7 26823.9 801.035   3
  -1   2   7 26909.8 603.528   1
   1   2  -7 25089.8 537.369   8
   1   2  -6 9146.38 311.724   8
  -1   2   6 8835.21 320.376   1
   1   2  -6 8396.98 422.105   6
  -1   2   6 8964.86 377.903  12
  -1   2   6 8597.32 415.610   3
   1   2  -5 90613.4 938.023   8
  -1   2   5 92755.7 949.225   1
   1   2  -5 90718.3 1255.70   6
  -1   2   5 92316.8 1076.61  12
  -1   2   5 90865.2 1221.78   3
   1   2  -4 24793.9 466.540   8
  -1   2   4 25616.4 457.456   1
   1   2  -4 25245.8 586.205   6
  -1   2   4 26132.1 491.661  12
  -1   2   4 25141.3 574.954   3
  -1   2   3 6059.87 205.511   1
   1   2  -3 6121.32 220.077   8
   1   2  -3 6300.20 253.937   6
  -1   2   3 6224.44 195.374  12
  -1   2   3 6079.83 244.257   5
   1   2  -2 280475. 1392.71   8
   1   2  -2 281826. 1405.61   6
   1   2  -1 12862.1 180.830  14
  -1   2   1 12373.5 241.532   4
  -1   2   1 12189.1 256.742   5
   1   2  -1 12102.8 274.665   8
   1   2  -1 12222.1 272.986   9
   1   2  -1 12863.8 242.524   2
   1   2  -1 12013.3 229.337   6
   1   2   0 51420.6 563.811   9
   1   2   0 52730.8 464.938  14
  -1   2   0 50643.2 518.328   8
   1   2   0 51312.7 484.891  12
   1   2   0 51332.7 429.726   1
  -1   2   0 51370.9 431.033   6
   1   2   0 50365.5 405.870   6
   1   2   1 33486.3 469.162  12
   1   2   1 33035.7 512.543   9
   1   2   1 34258.6 330.255  13
  -1   2  -1 32945.8 416.003   6
   1   2   1 33537.4 341.463  11
  -1   2  -2 12285.4 315.111   6
   1   2   2 11545.7 328.026  12
   1   2   2 12268.6 238.899   2
  -1   2  -2 11614.5 321.983  13
   1   2   2 11366.3 268.078  11
  -1   2  -3 26914.6 549.821   6
   1   2   3 26886.0 580.402  12
  -1   2  -3 28086.4 317.496   7
  -1   2  -3 28742.7 566.437  13
   1   2   3 27797.6 508.006  11
   1   2   3 27152.0 458.705   2
   1   2   4 10295.3 192.628  10
   1   2   4 9766.26 351.138  11
   1   2   4 9403.18 387.437  12
  -1   2  -4 9694.46 378.858   6
   1   2   4 9578.04 321.367   2
  -1   2  -4 10034.2 375.195  13
   1   2   5 11661.6 431.586  11
   1   2   5 11626.6 479.574  12
  -1   2  -5 10950.1 448.907   6
   1   2   5 11242.7 399.305   2
   1   2   5 11300.9 265.481   1
  -1   2  -5 11416.6 438.278  13
   1   2   6 43633.6 932.781  11
   1   2   6 44618.2 1016.52  12
  -1   2  -6 42129.7 966.965   6
   1   2   6 43797.0 885.450   2
   1   2   6 43728.6 599.365   1
  -1   2  -6 43991.7 938.995  13
  -1   2  -7 399.310 118.318  13
   1   2   7 389.554 120.566  12
  -1   2  -7 517.054 132.624   6
   1   2   7 485.086 73.7862   1
   1   2   7 553.092 125.596   2
   1   2   7 422.143 118.863  11
   1   2   8 1005.89 198.115  12
   1   2   8 831.404 152.039   2
   1   2   8 754.196 100.301   1
  -1   2  -8 826.298 176.471   6
   1   2   8 677.908 156.936  11
   1   2   9 2324.11 267.949   2
  -1   2  -9 2475.59 302.460   6
   1   2   9 2476.25 293.367  11
  -1   2 -10 287.456 136.410   6
   1   2  10 362.179 146.861  11
  -1   2 -11 2259.74 332.225   6
  -1   2 -11 2176.33 305.176  14
   1   2  11 2177.37 320.797  11
  -1   2 -12 808.375 245.096   6
  -1   2 -12 568.012 196.096  14
   1   2  12 565.777 205.848  11
  -1   2 -13 1611.99 327.047   6
  -1   2 -13 1311.49 263.944  14
   1   2  13 1595.43 334.906  11
  -1   2 -14 33.6180 147.005   6
  -1   2 -14 125.117 122.835  14
   1   2  14 253.644 145.060  11
  -1   2 -15 613.418 260.387   6
  -1   2 -15 276.225 163.383  14
   1   2  15 823.157 294.072  11
  -1   2 -16 43.6066 103.684  14
  -1   3  16 330.706 200.339  11
   1   3 -15 25.9219 143.526   6
  -1   3  15 126.603 122.852  11
   1   3 -14 1210.59 289.413   6
  -1   3  14 1341.88 299.933   2
   1   3 -14 1246.33 248.079  14
  -1   3  14 1395.27 314.414  11
   1   3 -13 1150.52 259.572   6
  -1   3  13 1639.76 306.398   2
   1   3 -13 1065.89 218.261  14
  -1   3  13 1441.27 297.232  11
   1   3 -12 6218.14 563.854   6
  -1   3  12 5396.94 510.716   2
   1   3 -12 4404.62 401.624  14
  -1   3  12 5732.73 515.870  11
   1   3 -11 2772.19 368.026   6
  -1   3  11 2448.84 322.876  11
   1   3 -11 2745.00 304.735  14
  -1   3  11 2852.46 352.580   2
  -1   3  10 8553.64 560.338   2
   1   3 -10 8441.75 580.922   6
   1   3 -10 8323.03 482.834  14
  -1   3  10 8567.35 417.315   1
   1   3  -9 7965.34 530.920   6
  -1   3   9 8421.38 531.908   3
  -1   3   9 7681.75 492.273   2
  -1   3   9 7851.82 372.964   1
   1   3  -8 6888.78 456.993   6
  -1   3   8 7340.21 329.286   1
   1   3  -8 6692.61 283.260   8
  -1   3   8 7862.34 462.903   2
  -1   3   8 7473.79 464.390   3
  -1   3   7 22704.6 744.391   3
   1   3  -7 22265.1 750.823   6
   1   3  -7 21137.7 496.912   8
  -1   3   7 23498.8 677.504  12
  -1   3   7 22503.7 533.779   1
  -1   3   6 5157.79 326.550   3
   1   3  -6 5057.13 331.614   6
   1   3  -6 5280.03 238.535   8
  -1   3   6 4816.39 279.715  12
  -1   3   6 4683.32 231.961   1
  -1   3   5 91248.2 1239.58   3
   1   3  -5 92009.1 1277.68   6
   1   3  -5 91172.4 951.983   8
  -1   3   5 93646.9 1089.67  12
  -1   3   5 91277.2 917.471   1
  -1   3   4 92467.6 1130.25   3
  -1   3   4 99310.9 962.994  12
  -1   3   4 97972.2 885.457   1
   1   3  -4 94258.7 1156.53   6
   1   3  -4 92966.5 923.203   8
  -1   3   3 4694.79 172.174  12
   1   3  -3 4622.20 198.150   8
   1   3  -3 4747.75 228.584   6
  -1   3   3 4768.54 219.744   5
   1   3  -2 6470.61 227.759   6
  -1   3   2 6221.79 154.916  12
  -1   3   2 6203.21 221.560   5
   1   3  -1 24017.6 375.329   6
   1   3  -1 24401.1 418.421   9
  -1   3   1 24248.1 371.164   4
  -1   3   1 24709.4 406.222   5
  -1   3   0 38532.7 418.176   7
   1   3   0 37920.3 532.988   9
   1   3   0 37179.8 430.540   6
  -1   3   0 37451.8 447.607   6
   1   3   0 39027.3 474.051  12
   1   3   1 31745.1 486.241  12
   1   3   1 34091.0 316.720  11
   1   3   1 33184.6 551.877   9
   1   3   1 34548.5 301.597   1
   1   3   1 33064.4 279.168   5
   1   3   1 31874.8 368.932   3
  -1   3  -1 33020.2 464.918   6
   1   3   1 34100.7 308.311  13
  -1   3  -2 12532.8 352.031  13
  -1   3  -2 13076.2 341.566   6
   1   3   2 12956.3 279.196  11
   1   3   2 12638.7 353.393  12
  -1   3  -3 22398.5 521.034  13
  -1   3  -3 22680.7 520.097   6
   1   3   3 22564.5 535.295  12
   1   3   3 22135.2 447.972  11
   1   3   4 11736.1 379.245  11
   1   3   4 11505.4 350.496   2
  -1   3  -4 12254.5 422.480  13
  -1   3  -4 11711.7 424.510   6
   1   3   4 12157.0 440.488  12
   1   3   5 13427.1 511.466  12
   1   3   5 13895.5 466.535  11
   1   3   5 13761.6 211.732  10
   1   3   5 13314.2 430.304   2
  -1   3  -5 13602.7 487.926  13
   1   3   5 14106.0 215.212  10
  -1   3  -5 13491.9 503.180   6
   1   3   6 13532.7 566.443  12
   1   3   6 13319.4 511.851  11
   1   3   6 13548.3 261.399  10
   1   3   6 13888.2 492.267   2
   1   3   6 13763.1 290.525   1
  -1   3  -6 13807.9 535.018  13
   1   3   6 12923.3 260.682  10
  -1   3  -6 14546.9 575.439   6
   1   3   7 5481.11 395.515  12
   1   3   7 5766.85 372.641  11
   1   3   7 5461.62 341.949   2
   1   3   7 5446.81 209.707   1
  -1   3  -7 6184.48 396.105  13
   1   3   7 5638.30 198.539  10
  -1   3  -7 6173.75 407.382   6
   1   3   8 6059.95 418.282  11
   1   3   8 6904.45 423.183   2
   1   3   8 7312.67 483.815  12
   1   3   8 6800.08 238.770  10
  -1   3  -8 5952.75 436.823   6
   1   3   9 2905.32 325.062  11
   1   3   9 3170.31 355.730  12
   1   3   9 3277.60 315.578   2
  -1   3  -9 2710.25 321.127   6
   1   3  10 5830.11 456.061   2
  -1   3 -10 5254.55 485.127   6
   1   3  10 6389.50 499.017  11
  -1   3 -11 2328.23 334.787   6
   1   3  11 2387.31 345.850  11
  -1   3 -12 3173.13 418.415   6
  -1   3 -12 3170.93 391.073  14
   1   3  12 3214.06 430.560  11
  -1   3 -13 1673.18 332.718   6
  -1   3 -13 1504.34 289.658  14
   1   3  13 2137.84 373.613  11
  -1   3 -14 291.930 185.522   6
  -1   3 -14 185.914 155.802  14
   1   3  14 316.252 182.795  11
  -1   3 -15 267.227 160.823  14
   1   3  15 231.650 195.257  11
  -1   3 -16 89.6952 101.421  14
  -1   4  16 714.748 245.777  11
  -1   4  15 242.929 153.428   2
   1   4 -15 395.936 209.799   6
  -1   4  15 223.898 187.053  11
  -1   4  14 885.341 237.935   2
   1   4 -14 301.795 150.140   6
  -1   4  14 591.948 207.516  11
   1   4 -13 153.968 134.856   6
  -1   4  13 279.504 145.896   2
   1   4 -13 332.711 147.375  14
  -1   4  13 158.895 157.796  11
   1   4 -12 3061.73 407.581   6
  -1   4  12 2932.66 377.255   2
   1   4 -12 2649.88 311.328  14
  -1   4  12 3553.86 418.508  11
   1   4 -11 5219.85 485.695   6
  -1   4  11 6156.61 504.688  11
  -1   4  11 5398.39 473.975   2
   1   4 -11 5234.81 410.973  14
  -1   4  10 13557.2 503.763   1
   1   4 -10 11998.0 691.320   6
  -1   4  10 12668.3 672.642   2
  -1   4   9 10384.8 407.594   1
   1   4  -9 9896.33 591.462   6
  -1   4   9 10492.8 577.375   2
  -1   4   9 9393.66 565.997   3
   1   4  -8 7263.89 473.586   6
  -1   4   8 7671.91 328.696   1
  -1   4   8 7308.31 420.928  12
  -1   4   8 7603.44 472.674   3
   1   4  -7 24764.6 807.031   6
  -1   4   7 24575.4 551.755   1
  -1   4   7 25599.0 709.247  12
  -1   4   7 24290.2 776.831   3
   1   4  -6 12021.7 518.181   6
  -1   4   6 11864.9 353.920   1
  -1   4   6 11961.0 443.750  12
  -1   4   6 10933.4 480.133   3
   1   4  -5 4676.20 297.542   6
  -1   4   5 5067.70 300.168   3
  -1   4   5 4735.55 211.750   1
  -1   4   5 4928.15 252.991  12
  -1   4   4 9386.92 301.398  12
  -1   4   4 8977.48 342.444   5
   1   4  -4 8719.17 360.791   6
  -1   4   3 68470.0 686.827  12
  -1   4   3 63916.5 818.810   5
   1   4  -3 68991.5 791.396  13
   1   4  -3 65143.8 878.252   6
   1   4  -2 14246.7 364.358   9
  -1   4   2 14432.3 268.430  12
   1   4  -2 14134.5 361.391   6
   1   4  -2 14728.0 300.635  13
  -1   4   2 14150.7 355.833   5
   1   4  -1 30636.2 503.606   9
   1   4  -1 29754.7 469.910   6
   1   4  -1 30272.1 317.406  13
  -1   4   1 30436.3 448.034   4
  -1   4   0 153578. 1044.55   6
   1   4   0 155633. 1021.03   6
   1   4   0 156774. 1061.50  12
   1   4   0 158885. 1187.79   9
   1   4   1 12468.8 240.039   3
  -1   4  -1 12792.6 323.340   6
   1   4   1 12576.9 365.679   9
   1   4   1 12502.1 213.979   5
   1   4   1 13258.4 333.181  12
   1   4   1 13337.8 224.251   1
  -1   4  -1 13153.2 206.721   7
   1   4   2 60014.6 681.371   3
   1   4   2 60832.1 549.421   5
  -1   4  -2 64438.6 840.490  13
  -1   4  -2 61671.4 791.628   6
   1   4   2 63487.6 821.352  12
   1   4   3 4577.15 225.895   3
  -1   4  -3 4389.11 241.441  13
  -1   4  -3 4773.25 248.514   6
   1   4   3 4394.61 243.894  12
   1   4   4 2871.67 205.646   3
  -1   4  -4 2805.75 213.615  13
  -1   4  -4 3058.06 222.438   6
   1   4   4 2711.46 213.575  12
   1   4   5 25699.1 632.204  11
   1   4   5 26329.2 605.260   2
  -1   4  -5 25217.1 682.662  13
  -1   4  -5 25833.4 708.069   6
   1   4   5 25496.5 708.242  12
   1   4   6 20594.1 636.234  11
   1   4   6 20893.6 599.702   2
  -1   4  -6 21607.4 679.389  13
  -1   4  -6 20052.6 683.905   6
   1   4   6 20617.2 697.447  12
   1   4   7 7115.44 449.042  12
   1   4   7 7503.48 423.604  11
   1   4   7 6991.30 168.449  10
   1   4   7 7953.84 412.248   2
  -1   4  -7 7273.71 430.236  13
   1   4   7 7619.97 175.964  10
  -1   4  -7 7659.89 461.695   6
   1   4   8 14995.5 618.425   2
   1   4   8 14701.0 645.093  11
  -1   4  -8 14547.4 647.074  13
   1   4   8 15288.3 699.377  12
  -1   4  -8 14001.1 670.826   6
   1   4   9 1160.32 216.882  11
   1   4   9 894.507 199.535  12
   1   4   9 864.016 167.274   2
  -1   4  -9 1078.08 213.309   6
   1   4  10 958.154 215.734  11
   1   4  10 919.245 205.764  12
   1   4  10 921.629 186.742   2
  -1   4 -10 1212.03 245.868   6
   1   4  11 4386.72 430.017   2
  -1   4 -11 4264.70 454.469   6
   1   4  11 4936.22 476.492  11
  -1   4 -12 155.942 133.510   6
   1   4  12 130.881 156.562  11
  -1   4 -13 1060.12 281.883   6
  -1   4 -13 481.522 191.363  14
   1   4  13 716.774 245.746  11
  -1   4 -14 701.641 233.026   6
  -1   4 -14 288.194 150.426  14
   1   4  14 550.394 215.290  11
  -1   4 -15 216.122 208.328   6
  -1   4 -15 65.2933 115.033  14
   1   4  15 284.563 200.300  11
  -1   5  15-33.7504 99.9100   2
   1   5 -15 27.4940 130.459   6
  -1   5  15-47.6423 205.956  11
  -1   5  14 98.8308 117.849   2
   1   5 -14 400.890 186.779   6
   1   5 -13 2483.04 388.392   6
  -1   5  13 2283.19 351.038   2
   1   5 -13 2306.70 319.636  14
  -1   5  13 2455.95 363.941  11
   1   5 -12 1713.31 313.813   6
  -1   5  12 1441.35 271.617   2
   1   5 -12 1676.47 255.659  14
  -1   5  12 1704.60 303.430  11
  -1   5  11 629.959 179.841   2
   1   5 -11 435.205 157.205   6
  -1   5  10 13538.0 731.282   3
  -1   5  10 12607.6 672.422   2
   1   5 -10 12645.7 714.383   6
   1   5  -9 315.821 142.487   6
  -1   5   9 344.755 146.307   3
  -1   5   9 472.791 149.353   2
  -1   5   9 172.194 83.1460  12
  -1   5   9 313.964 85.5057   1
   1   5  -8 4132.68 366.617   6
  -1   5   8 4187.86 356.351   3
  -1   5   8 4435.40 329.350  12
  -1   5   8 4165.71 233.717   1
   1   5  -7 12980.2 590.697   6
  -1   5   7 11890.3 552.053   3
  -1   5   7 12801.9 507.694  12
  -1   5   7 11515.6 376.593   1
   1   5  -6 2906.40 260.610   6
  -1   5   6 3048.38 261.979   3
  -1   5   6 3560.51 246.024  12
  -1   5   6 3189.56 182.578   1
  -1   5   5 19499.7 564.244   5
   1   5  -5 20039.2 619.250   6
  -1   5   5 20090.3 514.829  12
  -1   5   5 19302.9 595.934   3
   1   5  -4 9052.44 337.457  13
  -1   5   4 9264.74 353.410   5
   1   5  -4 9073.43 378.930   6
  -1   5   4 9039.77 306.299  12
   1   5  -3 33283.8 562.598  13
  -1   5   3 33413.5 614.300   5
   1   5  -3 33360.7 658.885   6
  -1   5   3 34126.3 516.446  12
   1   5  -2 33011.9 582.771   9
  -1   5   2 32229.8 565.496   5
  -1   5   2 32958.2 454.772  12
   1   5  -2 32088.9 462.394  13
   1   5  -2 31716.4 579.458   6
   1   5  -1 113825. 1013.76   6
   1   5  -1 117733. 1052.65   9
  -1   5   1 113620. 933.187   4
   1   5  -1 118455. 696.886  13
  -1   5   0 63405.8 698.767   4
  -1   5   0 64478.1 755.134   6
   1   5   0 64730.1 741.767   6
   1   5   0 62588.7 743.345  12
   1   5   0 65363.4 815.075   9
   1   5   1 13548.2 359.450  12
   1   5   1 13315.4 398.358   9
  -1   5  -1 13700.8 188.643   9
  -1   5  -1 13598.6 363.868   6
  -1   5  -1 13861.1 254.502   7
   1   5   1 13368.3 266.575   3
  -1   5  -2 13233.6 389.989   6
   1   5   2 13048.4 203.876   1
   1   5   2 11787.8 260.394   5
  -1   5  -2 12291.1 386.573  13
   1   5   2 12394.5 376.860  12
   1   5   2 11638.0 311.033   3
   1   5   3 30059.0 588.822   3
   1   5   3 30115.8 489.264   5
   1   5   3 30049.6 643.004  12
  -1   5  -3 29570.7 648.189  13
  -1   5  -3 30648.1 654.675   6
   1   5   4 63737.4 978.843   3
   1   5   4 66716.2 1056.45  12
  -1   5  -4 65086.1 1037.05  13
  -1   5  -4 63948.0 1036.70   6
   1   5   5 9224.99 416.461   3
   1   5   5 9183.43 435.782  12
  -1   5  -5 9380.53 427.517  13
  -1   5  -5 9081.29 431.355   6
  -1   5  -6 8342.53 439.329  13
   1   5   6 8018.11 396.399  11
   1   5   6 8035.58 376.771   2
   1   5   6 8288.79 449.505  12
  -1   5  -6 8327.09 448.484   6
  -1   5  -7 6132.81 403.430  13
   1   5   7 6417.13 392.370  11
   1   5   7 7132.82 389.869   2
   1   5   7 6928.43 444.222  12
  -1   5  -7 6895.67 450.262   6
  -1   5  -8 10278.9 555.496  13
   1   5   8 9978.66 532.808  11
   1   5   8 10229.9 574.750  12
   1   5   8 10265.8 508.375   2
  -1   5  -8 10872.9 595.069   6
   1   5   9 6685.30 472.673  11
   1   5   9 6662.72 504.176  12
   1   5   9 6524.10 441.895   2
  -1   5  -9 6710.29 503.660   6
   1   5  10 2347.33 315.709  11
   1   5  10 2740.01 346.813  12
   1   5  10 2380.81 286.331   2
  -1   5 -10 2721.73 344.561   6
   1   5  11 2410.40 337.941  11
   1   5  11 2412.64 314.096   2
  -1   5 -11 2295.14 348.251   6
   1   5  12 185.483 145.990  11
   1   5  12 78.1864 98.3267   2
  -1   5 -12 154.214 108.022   6
  -1   5 -13 1214.63 268.266  14
   1   5  13 1308.95 295.394  11
  -1   5 -13 1651.72 351.588   6
  -1   5 -14 547.122 199.561  14
   1   5  14 164.935 142.122  11
  -1   5 -14 580.502 254.610   6
  -1   5 -15-89.4567 184.957  14
   1   5  15-74.9235 219.225  11
  -1   5 -15 32.2726 150.841   6
  -1   6  16 1195.19 298.388   2
  -1   6  15 530.760 231.396  11
  -1   6  15 410.680 188.672   2
   1   6 -15 41.7147 167.167   6
  -1   6  14 308.268 187.176  11
  -1   6  14 213.714 146.343   2
   1   6 -14 199.877 115.995   6
  -1   6  13 483.390 173.028  11
   1   6 -13 212.131 109.989  14
   1   6 -13 195.060 117.566   6
  -1   6  13 214.220 152.418   2
   1   6 -12 1659.97 315.214   6
  -1   6  12 1819.10 301.840   2
  -1   6  12 1914.07 322.066  11
  -1   6  11 3595.34 385.194   2
   1   6 -11 4394.17 458.372   6
  -1   6  10 10065.8 572.821  12
  -1   6  10 10383.2 643.352   3
  -1   6  10 10431.2 613.129   2
   1   6 -10 9684.62 637.472   6
  -1   6   9 14019.5 446.316   1
  -1   6   9 14862.3 648.669  12
  -1   6   9 13946.2 699.504   3
   1   6  -9 15357.1 752.852   6
  -1   6   8 5788.02 269.379   1
  -1   6   8 6146.72 389.640  12
  -1   6   8 5700.00 420.627   3
   1   6  -8 5386.96 419.027   6
  -1   6   7 12635.6 391.258   1
  -1   6   7 13970.2 537.153  12
  -1   6   7 14154.7 608.271   3
   1   6  -7 13988.7 623.372   6
  -1   6   6 30538.1 559.518   1
   1   6  -6 30818.7 855.601   6
  -1   6   6 30582.1 828.770   3
  -1   6   6 30637.9 718.810  12
   1   6  -5 10653.1 465.419   6
  -1   6   5 10544.1 421.208   5
   1   6  -5 10724.2 419.112  13
  -1   6   5 10810.0 455.707   3
  -1   6   5 10503.1 381.273  12
  -1   6   4 12794.4 376.651  12
  -1   6   4 11979.5 412.825   5
   1   6  -4 12129.5 399.822  13
   1   6  -4 11395.1 444.031   6
   1   6  -3 97822.9 1122.19   9
  -1   6   3 98271.2 940.925  12
  -1   6   3 92889.2 1076.64   5
   1   6  -3 93343.5 1158.93   6
   1   6  -3 97987.4 991.136  13
   1   6  -2 2097.75 154.746   9
  -1   6   2 2157.03 157.720   5
  -1   6   2 2113.04 128.346  12
   1   6  -2 1993.46 122.829  13
   1   6  -2 1764.55 149.611   6
   1   6  -1 15565.4 283.350  13
  -1   6   1 15433.9 368.022   4
   1   6  -1 16130.2 417.592   9
   1   6  -1 15301.6 406.039   6
   1   6  -1 16781.9 275.057  11
  -1   6   0 11385.9 315.876   4
   1   6   0 11003.4 340.249   6
  -1   6   0 11120.5 345.857   6
   1   6   0 11522.6 344.720  12
   1   6   0 11906.5 190.164  11
   1   6   0 11872.7 371.048   9
   1   6   1 79420.7 936.707  12
  -1   6  -1 81781.7 521.283   9
   1   6   1 78213.8 1018.69   9
  -1   6  -1 78690.7 946.288   6
   1   6   2 12993.1 336.848   3
  -1   6  -2 13119.9 413.362   6
   1   6   2 13419.4 259.360   1
  -1   6  -2 12889.1 226.924   7
   1   6   2 12999.5 301.437   5
   1   6   2 12915.3 407.584  12
  -1   6  -2 12187.7 401.086  13
  -1   6  -3 33054.2 710.857   6
   1   6   3 33435.8 532.424   5
   1   6   3 33054.4 700.534  12
   1   6   3 32518.6 624.477   3
  -1   6  -3 33313.7 711.077  13
   1   6   4 2687.73 205.461   3
   1   6   4 2683.59 222.161  12
  -1   6  -4 2627.47 220.314  13
  -1   6  -4 2686.12 225.209   6
   1   6   5 625.429 118.654   3
  -1   6  -5 641.090 125.578  13
   1   6   5 802.156 137.878  12
  -1   6  -5 534.104 113.728   6
   1   6   6 41755.8 1012.39  12
  -1   6  -6 40948.6 976.609  13
  -1   6  -6 41430.6 1019.21   6
  -1   6  -7 12722.5 585.587  13
   1   6   7 13529.0 564.926  11
   1   6   7 13166.4 617.962  12
   1   6   7 14876.6 562.638   2
  -1   6  -7 12921.8 615.357   6
   1   6   8 1172.51 192.292  11
   1   6   8 890.829 191.215  12
  -1   6  -8 1039.22 202.432  13
   1   6   8 1133.93 179.434   2
  -1   6  -8 1117.51 210.831   6
   1   6   9 1948.48 260.155  11
   1   6   9 1885.27 280.187  12
  -1   6  -9 1955.50 281.871  13
   1   6   9 1932.50 241.870   2
  -1   6  -9 1914.59 277.600   6
   1   6  10 102.898 104.939  11
   1   6  10 125.641 130.291  12
   1   6  10 38.9833 83.0725   2
  -1   6 -10 262.312 122.867   6
   1   6  11 4743.93 471.113  11
   1   6  11 5184.80 510.116  12
   1   6  11 5268.40 457.963   2
  -1   6 -11 5316.88 512.983   6
   1   6  12 17.1827 122.778  11
   1   6  12 1.43187 89.0428   2
  -1   6 -12 92.8773 142.715   6
   1   6  13 496.003 204.231  11
  -1   6 -13 931.507 251.121   6
  -1   6 -14 830.511 250.302  14
   1   6  14 504.369 232.595  11
  -1   6 -14 985.987 275.444   6
  -1   6 -15-22.9599 124.668  14
  -1   6 -15 365.394 189.968   6
   1   6  15 256.618 196.223  11
  -1   7  16 351.682 163.359   2
   1   7 -15 85.6458 151.388   6
  -1   7  15 87.4894 135.730   2
  -1   7  15 128.232 177.179  11
   1   7 -14 856.906 262.419   6
  -1   7  14 960.540 245.535   2
  -1   7  14 715.248 261.243  11
   1   7 -13 4247.45 505.550   6
  -1   7  13 4392.53 479.372   2
  -1   7  13 4955.01 517.654  11
   1   7 -12 1933.38 335.316   6
  -1   7  12 2335.88 342.990   2
  -1   7  12 1678.10 301.827  11
  -1   7  11 373.175 139.214  12
   1   7 -11 58.1445 125.382   6
  -1   7  11 427.327 162.387   2
  -1   7  10 6359.69 458.249  12
   1   7 -10 5588.06 492.085   6
  -1   7  10 5857.79 467.858   2
  -1   7  10 6152.99 509.288   3
  -1   7   9 3593.55 223.171   1
  -1   7   9 3212.68 310.795  12
   1   7  -9 3284.68 353.246   6
  -1   7   9 3590.26 364.599   3
  -1   7   8 3128.03 197.204   1
  -1   7   8 2727.18 263.820  12
   1   7  -8 2426.75 290.724   6
  -1   7   8 2906.95 308.861   3
  -1   7   7 7337.00 298.069   1
  -1   7   7 7852.44 462.807   3
  -1   7   7 7382.68 396.947  12
   1   7  -7 8409.48 498.145   6
   1   7  -6 23120.4 756.981   6
  -1   7   6 23315.9 497.524   1
  -1   7   6 23313.2 693.238   5
  -1   7   6 24055.8 652.092  12
   1   7  -6 23619.7 688.081  13
  -1   7   6 23338.0 740.117   3
  -1   7   5 6719.69 314.297  12
   1   7  -5 6764.55 337.630  13
  -1   7   5 6625.24 340.819   5
   1   7  -5 6250.54 370.036   6
  -1   7   4 31077.7 614.133  12
  -1   7   4 29929.5 672.756   5
   1   7  -4 29940.2 637.916  13
   1   7  -4 30586.4 752.122   6
   1   7  -3 24201.9 577.748   9
  -1   7   3 24019.8 568.753   5
   1   7  -3 23732.4 613.544   6
  -1   7   3 23851.1 495.057  12
   1   7  -3 24000.9 511.330  13
  -1   7   2 20439.1 432.769  12
   1   7  -2 20523.0 505.231   9
   1   7  -2 20007.1 406.502  13
  -1   7   2 20290.2 469.629   4
  -1   7   2 20155.5 508.348   5
   1   7  -2 20586.6 534.585   6
   1   7  -1 48573.1 766.825   9
  -1   7   1 46792.9 674.253   4
   1   7  -1 48516.8 544.458  13
   1   7  -1 46852.1 770.232   6
   1   7   0 41481.9 701.297  12
   1   7   0 41563.7 712.377   6
  -1   7   0 40839.2 714.487   6
  -1   7   0 40999.7 631.274   4
   1   7   0 39897.2 420.754   4
   1   7   0 41785.2 736.801   9
   1   7   1 33040.9 642.263  12
  -1   7  -1 32893.7 656.675   6
  -1   7  -1 33003.8 380.445   9
   1   7   1 32465.3 693.163   9
   1   7   2 2321.02 149.848   3
   1   7   2 2655.33 194.607  12
  -1   7  -2 2465.25 124.051   9
  -1   7  -2 2283.43 185.851   6
   1   7   2 2499.06 144.593   5
  -1   7  -3 7876.02 364.859   6
   1   7   3 7804.31 185.376   1
   1   7   3 7692.98 270.247   5
  -1   7  -3 7402.57 346.813  13
   1   7   3 7948.03 355.939  12
   1   7   3 7326.38 305.396   3
   1   7   4 41274.8 810.348   3
   1   7   4 41644.5 693.937   5
   1   7   4 41434.9 874.247  12
  -1   7  -4 42031.2 880.836  13
  -1   7  -4 40468.4 890.695   6
   1   7   5 6529.11 358.466   3
   1   7   5 6632.28 384.748  12
  -1   7  -5 6422.61 372.506  13
  -1   7  -5 6081.20 371.729   6
   1   7   6 1192.04 182.740   3
  -1   7  -6 1259.00 186.642  13
   1   7   6 1096.35 179.492  12
  -1   7  -6 1259.65 198.689   6
   1   7   7 3121.88 278.928  11
   1   7   7 2778.52 290.910  12
  -1   7  -7 2956.28 298.027  13
  -1   7  -7 3200.78 318.513   6
  -1   7  -8 4668.21 391.134  13
   1   7   8 3971.20 338.025  11
   1   7   8 4699.05 345.463   2
   1   7   8 4209.66 385.611  12
  -1   7  -8 4142.12 383.637   6
  -1   7  -9 5645.62 452.960  13
   1   7   9 4832.62 399.533  11
   1   7   9 4979.56 448.841  12
   1   7   9 5241.68 394.405   2
  -1   7  -9 5375.14 465.594   6
   1   7  10 3631.89 375.338  11
   1   7  10 3179.72 381.865  12
   1   7  10 3572.45 351.365   2
  -1   7 -10 3615.37 410.043   6
   1   7  11 2962.82 372.327  11
   1   7  11 3504.10 419.469  12
   1   7  11 3305.23 364.800   2
  -1   7 -11 3166.92 396.358   6
   1   7  12 628.358 202.062  11
   1   7  12 544.016 204.773  12
   1   7  12 791.262 188.736   2
  -1   7 -12 910.266 244.953   6
   1   7  13 1255.99 279.602  11
  -1   7 -13 1391.03 321.561   6
  -1   7 -14 313.780 178.864  14
   1   7  14 49.3165 159.028  11
  -1   7 -14 174.149 158.695   6
  -1   7 -15-212.602 144.301  14
  -1   7 -15 290.716 191.749   6
   1   7  15 57.7585 149.287  11
  -1   8  16 845.140 232.944   2
   1   8 -15 626.863 271.905   6
  -1   8  15 453.318 186.251   2
  -1   8  15 671.103 230.468  11
   1   8 -14 795.474 259.252   6
  -1   8  14 743.441 234.332   2
  -1   8  14 631.631 227.632  11
   1   8 -13-44.8084 104.658   6
  -1   8  13-139.879 159.850   2
  -1   8  13-42.4842 178.666  11
   1   8 -12 3104.64 415.260   6
  -1   8  12 4188.65 443.218   2
  -1   8  12 3402.45 397.536  11
  -1   8  11 3257.18 358.822  12
   1   8 -11 3551.92 425.127   6
  -1   8  11 3348.28 381.899   2
  -1   8  11 3660.55 418.736   3
  -1   8  10 12144.0 644.288  12
   1   8 -10 11636.1 713.351   6
  -1   8  10 13737.9 759.016   3
  -1   8   9 907.666 178.545  12
   1   8  -9 917.219 205.734   6
  -1   8   9 919.324 207.247   3
  -1   8   8 10272.6 353.061   1
  -1   8   8 10475.5 518.745  12
   1   8  -8 10206.2 593.020   6
  -1   8   8 11112.0 595.050   3
  -1   8   7 32289.2 607.822   1
  -1   8   7 36139.2 1009.94   3
  -1   8   7 34318.4 864.436  12
   1   8  -7 34918.1 1024.93   6
   1   8  -6 12517.4 571.066   6
  -1   8   6 12283.5 507.777   5
  -1   8   6 11968.7 471.703  12
   1   8  -6 11351.7 484.385  13
  -1   8   6 11865.2 537.187   3
  -1   8   5 2116.13 184.668  12
  -1   8   5 2015.45 193.396   5
   1   8  -5 2265.74 204.130  13
   1   8  -5 2412.47 239.896   6
   1   8  -4 1738.99 171.595   9
  -1   8   4 1447.78 140.794  12
  -1   8   4 1411.85 154.176   5
   1   8  -4 1431.95 147.247  13
   1   8  -4 1672.12 186.040   6
   1   8  -3 19328.6 534.218   9
   1   8  -3 18999.7 471.201  13
  -1   8   3 19511.6 537.340   5
  -1   8   3 19704.8 476.762  12
   1   8  -3 19433.4 582.353   6
   1   8  -2 12830.0 343.283  13
  -1   8   2 12943.4 431.315   5
  -1   8   2 13368.8 401.262   4
  -1   8   2 13719.9 384.356  12
   1   8  -2 12580.7 443.514   6
   1   8  -2 13369.8 427.705   9
   1   8  -1 86280.3 788.892  13
   1   8  -1 86755.1 1116.19   6
  -1   8   1 86712.5 963.327   4
   1   8  -1 84787.5 680.961   4
   1   8  -1 88828.3 1100.12   9
   1   8   0 882.628 118.261  12
   1   8   0 804.835 112.874   6
  -1   8   0 755.842 111.370   6
  -1   8   0 874.491 102.328   4
   1   8   0 996.173 75.3050   4
  -1   8   0 922.989 78.6121   9
   1   8   0 900.113 122.490   9
  -1   8  -1 14271.1 463.674   6
   1   8   1 15532.8 463.636  12
  -1   8  -1 15104.1 288.577   9
   1   8   1 14748.6 488.252   9
  -1   8  -2 29737.3 442.010   9
   1   8   2 30296.4 679.972  12
   1   8   2 28674.2 533.672   5
  -1   8  -2 28940.6 689.632   6
   1   8   2 29215.3 548.526   3
  -1   8  -3 18419.0 582.426   6
  -1   8  -3 17691.6 558.355  13
   1   8   3 17260.8 427.057   5
   1   8   3 18494.8 565.455  12
   1   8   3 18020.1 490.130   3
   1   8   4 1271.37 146.097   3
  -1   8  -4 1173.17 161.413   6
   1   8   4 1255.58 69.0547   1
   1   8   4 1291.69 165.616  12
  -1   8  -4 1134.64 165.713  13
   1   8   4 1148.98 122.464   5
  -1   8  -5 10217.9 477.130  13
   1   8   5 10745.5 493.515  12
   1   8   5 11477.6 487.462   3
  -1   8  -5 10474.5 501.311   6
  -1   8  -6 3414.84 301.786  13
   1   8   6 3561.06 309.924  12
   1   8   6 3627.50 302.581   3
  -1   8  -6 3529.79 315.254   6
  -1   8  -7 12864.9 613.290  13
   1   8   7 13861.7 649.719  12
   1   8   7 14945.6 653.065   3
  -1   8  -7 14339.8 670.539   6
   1   8   8 1692.21 228.112  11
   1   8   8 1688.93 251.520  12
  -1   8  -8 1443.81 228.722  13
   1   8   8 1691.81 214.710   2
  -1   8  -8 1892.82 277.234   6
   1   8   9 278.234 119.903  11
  -1   8  -9 226.658 136.695  13
   1   8   9 492.730 160.921  12
   1   8   9 292.873 111.487   2
  -1   8  -9 330.611 128.683   6
   1   8  10 942.015 204.222  11
   1   8  10 1085.62 227.535  12
   1   8  10 1383.49 234.519   2
  -1   8 -10 1333.66 257.261   6
   1   8  11 1258.18 250.854  11
   1   8  11 1148.07 245.938  12
   1   8  11 1287.08 232.086   2
  -1   8 -11 1144.41 251.644   6
   1   8  12 147.435 135.687  11
   1   8  12 354.027 164.628  12
   1   8  12 186.319 114.429   2
  -1   8 -12 260.003 193.607   6
   1   8  13 347.295 183.911  11
  -1   8 -13 457.312 195.600   6
   1   8  14 912.504 269.128  11
  -1   8 -14 1551.45 338.659   6
   1   8  15-94.8346 192.708  11
  -1   8 -15-614.928 235.823  14
   1   9 -15-102.920 154.736   6
  -1   9  15-167.233 192.814   2
  -1   9  15 111.544 159.098  11
   1   9 -14-70.4320 171.556   6
  -1   9  14 36.7627 137.130   2
  -1   9  14 246.514 185.652  11
   1   9 -13 3412.01 469.693   6
  -1   9  13 3377.01 420.532   2
  -1   9  13 3164.96 422.617  11
   1   9 -12 1133.27 272.218   6
  -1   9  12 859.108 211.381  12
  -1   9  12 864.137 217.824   2
   1   9 -11 1384.88 278.267   6
  -1   9  11 1391.86 249.706  12
  -1   9  11 1199.35 248.901   3
  -1   9  11 1591.58 280.913   2
   1   9 -10 4162.86 446.454   6
  -1   9  10 4554.57 405.605  12
  -1   9  10 4380.24 444.569   3
   1   9  -9 1414.24 240.771   6
  -1   9   9 1378.97 213.631  12
  -1   9   9 1352.23 246.763   3
  -1   9   8 633.511 93.5121   1
  -1   9   8 882.938 184.884   3
  -1   9   8 905.556 166.580  12
   1   9  -8 500.172 171.433   6
   1   9  -7 6265.19 446.881   6
  -1   9   7 6232.32 270.834   1
  -1   9   7 5876.39 384.318   5
   1   9  -7 5911.48 388.094  13
  -1   9   7 5661.67 363.584  12
  -1   9   7 6716.82 441.303   3
  -1   9   6 8880.52 477.753   3
   1   9  -6 8262.01 420.849  13
  -1   9   6 8266.99 425.354   5
  -1   9   6 8728.16 414.477  12
   1   9  -6 8938.29 500.306   6
   1   9  -5 41485.6 911.456   9
   1   9  -5 42756.8 878.070  13
  -1   9   5 42907.4 906.951   5
  -1   9   5 43217.0 853.585  12
   1   9  -5 43337.8 1023.94   6
   1   9  -4 28149.6 703.229   9
  -1   9   4 27921.3 696.271   5
   1   9  -4 28008.7 776.212   6
  -1   9   4 29326.4 653.390  12
   1   9  -4 28337.4 654.579  13
   1   9  -3 9086.28 336.810  13
  -1   9   3 9191.21 386.425   5
   1   9  -3 9406.21 385.203   9
   1   9  -3 9602.70 428.931   6
  -1   9   3 9610.90 355.643  12
   1   9  -2 84802.7 929.667  13
  -1   9   2 88349.9 1177.66   5
  -1   9   2 86002.7 1057.53   4
   1   9  -2 85862.3 1126.99   9
   1   9  -2 86651.8 1223.10   6
  -1   9   2 88783.0 1049.15  12
  -1   9   1 1286.45 131.180   4
   1   9  -1 1530.47 100.749   4
   1   9  -1 1762.11 164.834   9
   1   9  -1 1482.38 163.429   6
   1   9  -1 1472.97 114.173  13
  -1   9   0 68679.4 904.403   4
   1   9   0 68208.8 668.849   4
   1   9   0 68902.0 1065.50   6
  -1   9   0 69191.0 1063.00   6
   1   9   0 72075.1 1047.80  12
  -1   9   0 70606.5 729.125   9
   1   9   0 69933.2 1056.35   9
  -1   9  -1 2957.69 232.481   6
   1   9   1 2994.05 233.164   9
  -1   9  -1 3266.23 148.831   9
   1   9   1 3095.16 222.445  12
  -1   9  -2 27920.0 454.848   9
  -1   9  -2 27366.2 703.100   6
   1   9   2 28421.8 687.965  12
   1   9   2 27837.2 556.715   5
   1   9   3 2285.52 214.001  12
  -1   9  -3 2248.04 147.162   9
   1   9   3 2400.60 170.392   5
  -1   9  -3 2483.64 221.937  13
  -1   9  -3 2426.14 227.232   6
   1   9   3 2417.58 186.795   3
  -1   9  -4 5318.80 336.949  13
   1   9   4 5378.69 265.056   5
  -1   9  -4 5226.43 348.044   6
   1   9   4 4747.47 319.223  12
   1   9   4 4953.30 293.979   3
  -1   9  -5 3379.65 286.532  13
   1   9   5 4375.77 263.496   5
   1   9   5 4069.14 317.088  12
   1   9   5 4325.83 304.963   3
  -1   9  -5 3980.13 321.176   6
  -1   9  -6 1046.18 172.827  13
   1   9   6 799.389 161.836  12
   1   9   6 1118.74 179.491   3
  -1   9  -6 1116.06 181.136   6
  -1   9  -7 5866.73 430.044  13
   1   9   7 6103.05 443.740  12
   1   9   7 6763.65 445.177   3
  -1   9  -7 6571.19 469.223   6
   1   9   8 7599.97 467.624  11
  -1   9  -8 7172.13 492.507  13
   1   9   8 7241.43 515.008  12
  -1   9  -8 7061.74 509.367   6
   1   9   9 6039.74 426.485   2
   1   9   9 6044.33 452.897  11
  -1   9  -9 5620.33 462.739  13
   1   9   9 5958.48 490.626  12
  -1   9  -9 5352.68 473.742   6
   1   9  10 417.100 156.127  11
   1   9  10 123.135 99.8403  12
  -1   9 -10 317.148 157.433  13
   1   9  10 347.557 121.749   2
  -1   9 -10 460.035 167.338   6
   1   9  11-130.451 170.932  11
   1   9  11 254.458 129.672  12
  -1   9 -11 212.810 133.786   6
   1   9  12 1373.61 291.307  12
   1   9  12 1191.20 268.726  11
  -1   9 -12 1324.10 288.985   6
   1   9  13 751.743 227.313  12
   1   9  13 992.461 253.560  11
  -1   9 -13 421.871 204.500   6
   1   9  14 420.896 218.251  11
  -1   9 -14 127.988 139.353   6
   1   9  15 499.517 220.493  11
  -1   9 -15 189.393 144.686  14
   1  10 -15 475.046 265.890   6
  -1  10  15 79.4405 115.139   2
  -1  10  15 357.369 210.044  11
   1  10 -14 979.487 270.323   6
  -1  10  14 734.764 232.095   2
  -1  10  14 1236.68 293.856  11
   1  10 -13 544.793 232.697   6
  -1  10  13 537.634 180.942   2
  -1  10  13 609.560 169.256  11
   1  10 -12 2202.08 368.437   6
  -1  10  12 1839.03 290.542  12
  -1  10  12 1953.50 313.355   2
   1  10 -11 2158.92 341.093   6
  -1  10  11 2553.01 326.006  12
  -1  10  11 2126.26 335.811   3
   1  10 -10 512.633 188.656   6
  -1  10  10 454.004 144.960  12
  -1  10  10 602.199 182.689   3
   1  10  -9 1005.88 225.426   6
  -1  10   9 1148.05 197.029  12
  -1  10   9 1048.39 209.709   3
  -1  10   8 7622.15 309.034   1
  -1  10   8 8066.03 524.511   3
  -1  10   8 8205.42 477.228  12
   1  10  -8 8316.81 558.989   6
   1  10  -7 5160.29 418.027   6
  -1  10   7 4621.84 243.917   1
  -1  10   7 5398.56 378.498   5
  -1  10   7 5146.69 353.580  12
   1  10  -7 5508.32 384.798  13
  -1  10   7 4741.63 379.371   3
  -1  10   6 3039.18 290.815   3
  -1  10   6 3164.36 259.903  12
  -1  10   6 2988.08 268.407   5
   1  10  -6 2855.57 259.239  13
   1  10  -6 2884.61 301.899   6
   1  10  -5 1904.19 204.647   9
  -1  10   5 2144.57 202.438  12
  -1  10   5 1612.17 189.604   5
   1  10  -5 1833.27 190.833  13
   1  10  -5 1705.84 220.445   6
   1  10  -4 10502.8 444.524   9
  -1  10   4 10586.8 451.648   5
   1  10  -4 10806.9 502.323   6
   1  10  -4 10705.3 416.366  13
  -1  10   4 10995.2 422.948  12
  -1  10   3 10085.6 387.146  12
  -1  10   3 10501.0 434.019   5
   1  10  -3 10488.1 421.773   9
   1  10  -3 10718.0 380.121  13
   1  10  -3 9248.48 443.651   6
   1  10  -2 7296.52 377.847   6
   1  10  -2 8068.99 360.929   9
  -1  10   2 7821.66 367.990   5
  -1  10   2 7764.45 331.898   4
   1  10  -2 7321.47 286.521  13
  -1  10   2 7262.44 322.590  12
  -1  10   1 8281.51 330.742   4
   1  10  -1 8735.55 254.356   4
   1  10  -1 8502.82 376.134   9
   1  10  -1 8475.69 283.523  13
   1  10  -1 8684.77 400.753   6
  -1  10   0 3548.83 259.047   6
   1  10   0 3170.93 248.102   6
   1  10   0 3082.88 234.241   9
   1  10   0 3172.64 156.330   4
  -1  10   0 2904.10 196.944   4
   1  10   0 3400.54 250.385  12
  -1  10  -1 34819.8 809.444   6
   1  10   1 34465.3 812.529   9
  -1  10  -1 35188.7 527.223   9
   1  10   1 35748.4 782.667  12
  -1  10  -2 13067.4 329.251   9
   1  10   2 12786.9 405.634   5
  -1  10  -2 12397.4 499.420   6
   1  10   3 54725.2 1036.70  12
  -1  10  -3 54246.3 1033.73  13
   1  10   3 52974.0 835.114   5
  -1  10  -3 54367.7 1090.62   6
   1  10   3 53817.7 896.164   3
  -1  10  -4 10757.1 491.541  13
   1  10   4 10880.5 395.356   5
  -1  10  -4 10992.5 517.433   6
  -1  10  -4 10752.4 368.658   9
   1  10   4 10578.7 488.695  12
   1  10   4 10870.4 443.631   3
  -1  10  -5 20262.7 743.553   6
   1  10   5 21170.4 296.894   1
   1  10   5 21321.0 586.971   5
   1  10   5 21945.4 737.794  12
  -1  10  -5 20464.5 706.359  13
   1  10   5 20480.1 668.564   3
  -1  10  -6 13841.9 621.064  13
   1  10   6 14246.0 631.793  12
   1  10   6 14442.1 609.540   3
  -1  10  -6 14809.4 668.131   6
  -1  10  -7 7054.93 475.366  13
   1  10   7 7669.26 501.743  12
   1  10   7 7388.01 475.275   3
  -1  10  -7 6851.53 491.744   6
   1  10   8 1546.02 252.596  12
  -1  10  -8 1410.20 239.335  13
  -1  10  -8 1137.36 240.010   6
   1  10   9 593.302 151.780  11
  -1  10  -9 752.388 197.281  13
   1  10   9 441.114 152.011  12
   1  10   9 641.852 161.163   2
  -1  10  -9 860.094 205.031   6
   1  10  10 3727.81 358.725   2
   1  10  10 3261.13 363.451  11
  -1  10 -10 2887.84 370.140  13
   1  10  10 3644.94 422.348  12
  -1  10 -10 3700.97 426.517   6
   1  10  11 974.749 220.098  11
   1  10  11 706.083 212.376  12
   1  10  11 854.449 186.882   2
  -1  10 -11 905.625 251.380   6
   1  10  12 203.841 124.465  12
   1  10  12 150.641 148.963  11
  -1  10 -12 39.9427 129.874   6
   1  10  13-93.7418 171.402  12
   1  10  13 203.839 138.373  11
  -1  10 -13-41.9357 141.509   6
   1  10  14 831.177 254.565  11
  -1  10 -14 373.196 202.454   6
   1  10  15 278.452 187.039  11
  -1  10 -15 328.785 156.912  14
  -1  11  15 312.440 180.812  11
   1  11 -14 341.390 221.027   6
  -1  11  14 93.4008 100.779   2
  -1  11  14 246.865 166.085  11
   1  11 -13 998.575 260.313   6
  -1  11  13 1124.11 257.985   2
  -1  11  13 988.178 262.623  11
  -1  11  12-3.10835 124.811   2
  -1  11  12 215.352 155.859   3
   1  11 -12 97.0482 143.539   6
  -1  11  11 776.826 219.749   3
  -1  11  11 456.915 146.031  12
   1  11 -11 532.506 203.237   6
  -1  11  10 991.759 227.945   3
  -1  11  10 1185.89 219.864  12
   1  11 -10 1128.02 249.375   6
  -1  11   9 9612.27 623.678   3
  -1  11   9 9362.93 555.275  12
   1  11  -9 11123.8 694.458   6
  -1  11   8 540.290 156.597   3
  -1  11   8 280.398 104.720  12
   1  11  -8 452.068 146.179   6
   1  11  -7 8418.75 535.603   6
  -1  11   7 8179.00 508.116   3
  -1  11   7 7736.80 458.320   5
   1  11  -7 7125.69 438.214  13
  -1  11   7 7040.94 424.522  12
  -1  11   6 13824.5 622.947   3
   1  11  -6 13832.6 584.146   9
   1  11  -6 13910.7 567.640  13
  -1  11   6 13026.1 561.131   5
  -1  11   6 14704.6 576.005  12
   1  11  -6 14172.8 666.514   6
   1  11  -5 2697.08 243.914   9
  -1  11   5 2580.67 243.191   5
   1  11  -5 3068.93 298.186   6
  -1  11   5 2922.00 247.312  12
   1  11  -5 2591.20 229.758  13
   1  11  -4 17322.5 542.534  13
  -1  11   4 18621.3 615.959   5
   1  11  -4 18149.7 597.091   9
  -1  11   4 17694.7 566.588  12
   1  11  -4 17831.1 670.907   6
   1  11  -3 1274.24 140.179  13
  -1  11   3 1464.08 171.536   5
   1  11  -3 1486.37 168.434   9
   1  11  -3 1456.85 192.312   6
  -1  11   3 1413.83 158.489  12
   1  11  -2 5339.06 257.210  13
  -1  11   2 5342.20 289.761   4
  -1  11   2 5415.68 323.534   5
   1  11  -2 5492.45 313.804   9
   1  11  -2 5282.77 339.640   6
  -1  11   2 5508.63 296.771  12
   1  11  -1 27367.1 541.766  13
  -1  11   1 29418.9 644.456   4
   1  11  -1 28260.1 489.146   4
   1  11  -1 29825.1 732.997   9
   1  11  -1 28449.0 760.836   6
  -1  11   1 29537.1 691.619  12
  -1  11   0 10107.4 379.594   4
   1  11   0 9653.32 288.458   4
   1  11   0 9847.78 433.484   9
   1  11   0 10398.5 465.405   6
  -1  11   0 9956.52 458.348   6
   1  11   0 10585.8 450.129  12
  -1  11  -1 1627.31 163.753   4
  -1  11  -1 1751.06 127.181   9
   1  11   1 1594.05 187.397   9
   1  11   1 1539.86 179.700  12
  -1  11  -1 1688.41 191.909   6
  -1  11  -2 9651.75 299.056   9
   1  11   2 9613.24 372.089   5
   1  11   2 10303.6 453.188  12
  -1  11  -2 9662.77 461.516   6
  -1  11  -3 445.758 117.727   6
  -1  11  -3 558.071 79.4662   9
  -1  11  -3 419.465 113.176  13
   1  11   3 507.200 94.3062   5
   1  11   3 703.797 141.114  12
   1  11   3 494.815 93.8037   3
  -1  11  -4 3025.98 290.945   6
  -1  11  -4 2945.83 197.694   9
   1  11   4 2727.39 208.652   5
   1  11   4 2928.25 238.072   3
   1  11   4 2585.82 252.081  12
  -1  11  -4 2818.80 262.964  13
  -1  11  -5 6647.78 415.969  13
   1  11   5 7896.01 368.916   5
  -1  11  -5 7650.07 470.440   6
   1  11   5 7161.00 436.136  12
   1  11   5 7331.85 410.657   3
  -1  11  -6 2189.81 258.774  13
   1  11   6 2170.25 217.298   5
  -1  11  -6 2394.53 291.612   6
   1  11   6 2184.72 249.587   3
   1  11   6 2151.35 262.478  12
  -1  11  -7 313.675 134.861   6
  -1  11  -7 140.252 106.563  13
   1  11   7 452.467 144.085  12
   1  11   7 388.892 131.778   3
  -1  11  -8 6344.51 482.344  13
   1  11   8 7033.08 513.642  12
   1  11   8 6890.45 500.514   3
  -1  11  -8 6654.79 522.392   6
  -1  11  -9 972.093 221.500  13
   1  11   9 1003.62 218.067  12
   1  11   9 846.531 180.782  11
  -1  11  -9 784.975 221.047   6
   1  11  10 253.154 137.797  11
   1  11  10 226.327 146.919  12
  -1  11 -10 240.071 141.210  13
   1  11  10 214.059 134.600   2
  -1  11 -10 261.537 137.425   6
   1  11  11 996.628 245.789  12
   1  11  11 701.887 204.433  11
  -1  11 -11 636.545 226.964   6
   1  11  12 681.697 217.851  12
   1  11  12 477.662 179.900  11
  -1  11 -12 557.727 219.712   6
   1  11  13 584.199 209.383  12
   1  11  13 452.341 190.915  11
  -1  11 -13 268.224 169.025   6
   1  11  14 457.720 220.027  11
  -1  11 -14 185.907 196.435   6
   1  11  15-317.895 268.665  11
  -1  12  15 348.459 158.485  11
  -1  12  14 295.904 185.951  11
  -1  12  14 61.9606 154.963   2
   1  12 -14 373.637 221.392   6
  -1  12  13 709.641 223.582  11
  -1  12  13 766.319 218.856   2
   1  12 -13 466.770 201.031   6
  -1  12  12 1156.29 275.782   3
  -1  12  12 775.910 198.535   2
   1  12 -12 1268.92 305.675   6
  -1  12  11 3279.08 411.352   3
  -1  12  11 2458.31 321.790  12
   1  12 -11 2912.22 415.324   6
  -1  12  10 2950.57 380.156   3
  -1  12  10 2429.26 310.947  12
   1  12 -10 2398.77 352.543   6
  -1  12   9 249.399 146.368   3
   1  12  -9 367.639 151.069   6
  -1  12   9 479.429 154.125  12
  -1  12   8 817.571 180.405   3
   1  12  -8 868.284 176.213   9
  -1  12   8 711.494 162.761   5
   1  12  -8 906.552 194.603   6
  -1  12   8 937.728 175.576  12
   1  12  -8 868.513 181.162  13
  -1  12   7 7054.45 481.053   3
   1  12  -7 6426.30 429.573   9
   1  12  -7 5811.47 402.271  13
  -1  12   7 6699.68 433.273   5
   1  12  -7 6065.54 474.833   6
  -1  12   7 6704.61 423.588  12
   1  12  -6 5023.36 362.655   9
   1  12  -6 5507.58 367.487  13
  -1  12   6 5196.63 365.886   5
   1  12  -6 6246.93 456.017   6
  -1  12   6 5403.60 359.131  12
   1  12  -5 77.5614 73.9040  13
   1  12  -5 243.490 92.8269   9
   1  12  -5 192.110 105.054   6
  -1  12   5 217.507 82.6448  12
  -1  12   5 286.472 101.354   5
   1  12  -4 2910.97 248.774   9
  -1  12   4 2929.20 260.795   5
   1  12  -4 2546.67 220.158  13
  -1  12   4 3213.95 253.224  12
   1  12  -4 2620.13 274.486   6
   1  12  -3 5966.31 342.888   9
   1  12  -3 5643.89 296.932  13
  -1  12   3 5396.56 339.813   5
   1  12  -3 5135.91 362.505   6
  -1  12   3 5129.91 310.840  12
   1  12  -2 317.178 103.831   6
   1  12  -2 320.264 73.4266  13
   1  12  -2 372.814 95.7598   9
   1  12  -2 422.677 75.1351   4
  -1  12   2 424.579 105.561  12
  -1  12   2 457.513 98.8392   4
   1  12  -1 14838.4 420.203  13
  -1  12   1 15645.2 492.457   4
   1  12  -1 15586.3 382.066   4
   1  12  -1 15519.7 552.564   9
   1  12  -1 15500.5 593.652   6
  -1  12   1 16161.3 541.643  12
  -1  12   0 4399.22 260.320   4
   1  12   0 4419.00 208.845   4
   1  12   0 4419.44 307.156   9
   1  12   0 4568.90 324.530   6
  -1  12   0 4460.73 326.299   6
   1  12   0 4080.87 302.047  12
  -1  12  -1 12178.7 442.047   4
   1  12   1 12359.3 528.489   9
  -1  12  -1 12175.9 354.536   9
   1  12   1 12386.4 520.762  12
  -1  12  -1 12207.6 535.386   6
  -1  12  -2 26840.4 528.303   9
   1  12   2 27759.4 669.844   5
   1  12   2 26416.2 768.944  12
  -1  12  -2 26563.3 801.740   6
   1  12   3 228.661 69.5410   3
  -1  12  -3 364.460 72.3295   9
   1  12   3 334.259 90.7876   5
  -1  12  -3 226.531 114.363   6
  -1  12  -3 341.380 104.818  13
   1  12   3 446.489 115.063  12
   1  12   4 825.977 158.938  12
  -1  12  -4 1037.90 186.072   6
  -1  12  -4 1063.38 121.670   9
   1  12   4 889.682 120.181   5
  -1  12  -4 713.934 138.766  13
   1  12   4 1204.89 160.081   3
  -1  12  -5 1867.05 242.236   6
  -1  12  -5 1861.11 175.353   9
   1  12   5 2078.52 199.919   5
   1  12   5 1729.40 208.329   3
  -1  12  -5 2012.25 241.455  13
   1  12   5 1694.82 230.794  12
  -1  12  -6 8302.41 501.047  13
   1  12   6 8572.81 427.034   5
   1  12   6 8076.51 472.144   3
   1  12   6 8662.71 521.179  12
  -1  12  -6 7704.78 515.495   6
   1  12   7 2522.70 291.182   3
  -1  12  -7 2264.41 282.900  13
   1  12   7 2457.30 305.773  12
  -1  12  -7 2537.72 323.138   6
   1  12   8 2101.93 286.900   3
   1  12   8 1837.33 285.656  12
  -1  12  -8 1836.87 271.894  13
  -1  12  -8 2148.38 303.245   6
   1  12   9 296.677 114.937  11
   1  12   9 90.2423 103.874  12
  -1  12  -9 288.061 156.851  13
  -1  12  -9 382.451 168.496   6
   1  12  10 1317.48 236.623  11
   1  12  10 1094.74 207.413   2
  -1  12 -10 1068.03 243.087  13
   1  12  10 851.879 224.368  12
  -1  12 -10 957.903 229.949   6
   1  12  11 760.296 198.744  11
   1  12  11 339.737 173.632  12
  -1  12 -11 651.168 214.925   6
   1  12  12-73.7920 151.240  11
   1  12  12-28.7629 140.895  12
  -1  12 -12 342.508 204.911   6
   1  12  13 156.194 159.037  11
   1  12  13 404.948 180.117  12
  -1  12 -13-51.3303 150.455   6
   1  12  14 754.713 263.489  11
   1  12  14-2.24238 178.271  12
  -1  12 -14 719.118 261.208   6
  -1  13  15 56.4865 137.414  11
  -1  13  14 599.119 227.775  11
   1  13 -14 502.270 212.288   6
  -1  13  13 1228.67 274.395   2
  -1  13  13 1295.46 293.565  11
   1  13 -13 990.292 272.444   6
  -1  13  12 282.133 135.687   3
  -1  13  12 617.508 183.920   2
   1  13 -12 554.294 214.946   6
  -1  13  11 0.28410 138.663   3
   1  13 -11 98.4659 152.267   6
  -1  13  10 1615.19 293.888   3
   1  13 -10 1574.11 301.812   6
  -1  13  10 1364.04 248.481  12
  -1  13   9 3237.02 372.701   3
   1  13  -9 3370.38 364.147   9
   1  13  -9 3046.77 392.310   6
  -1  13   9 3134.52 342.880  12
  -1  13   8 5162.60 445.556   3
   1  13  -8 4932.16 403.308   9
   1  13  -8 4267.53 379.857  13
  -1  13   8 4443.65 382.688   5
   1  13  -8 4975.05 467.374   6
  -1  13   8 4364.79 372.699  12
  -1  13   7 1578.65 242.997   3
   1  13  -7 1608.49 225.627   9
  -1  13   7 1629.10 230.026   5
   1  13  -7 1524.75 221.336  13
  -1  13   7 1218.46 193.423  12
   1  13  -7 1380.08 246.470   6
   1  13  -6 2895.07 280.999   9
   1  13  -6 2801.17 272.689  13
  -1  13   6 3012.48 287.097   5
   1  13  -6 3186.62 334.431   6
  -1  13   6 3053.22 284.083  12
   1  13  -5 26668.3 762.456  13
  -1  13   5 28269.4 841.026   5
  -1  13   5 28737.7 812.841  12
   1  13  -5 28416.0 822.933   9
   1  13  -5 28948.8 960.663   6
   1  13  -4 6191.87 344.098  13
  -1  13   4 7149.77 414.872   5
  -1  13   4 6913.45 381.762  12
   1  13  -4 6263.36 372.629   9
   1  13  -4 6764.01 450.730   6
   1  13  -3 6925.74 339.208  13
  -1  13   3 7427.15 417.116   5
  -1  13   3 7310.14 384.390  12
   1  13  -3 7515.53 398.444   9
   1  13  -3 6880.97 437.518   6
   1  13  -2 2012.72 174.654  13
   1  13  -2 2142.48 159.403   4
   1  13  -2 1993.13 236.258   6
   1  13  -2 1871.88 204.077   9
  -1  13   2 2250.81 213.567  12
   1  13  -1 6264.73 286.089  13
   1  13  -1 6505.92 409.349   6
   1  13  -1 6744.72 384.874   9
   1  13  -1 6883.72 406.423  12
  -1  13   1 6233.92 356.764  12
  -1  13   1 6857.41 344.767   4
   1  13  -1 6272.82 258.813   4
  -1  13   0 9939.26 501.421   6
   1  13   0 9689.81 493.110   6
   1  13   0 8789.15 445.732   9
   1  13   0 9687.98 473.814  12
   1  13   0 9454.30 320.121   4
  -1  13   0 9715.61 401.848   4
  -1  13  -1 1793.62 223.193   6
   1  13   1 1870.76 218.698  12
  -1  13  -1 1965.97 191.133   4
  -1  13  -1 1724.00 146.335   9
   1  13   1 1908.40 216.116   9
   1  13   2 6697.69 350.302   5
  -1  13  -2 6632.51 275.495   9
  -1  13  -2 6560.74 431.387   6
   1  13   2 6929.62 409.859  12
   1  13   3 6647.63 418.277  12
  -1  13  -3 6094.96 384.881  13
   1  13   3 6682.35 346.879   5
  -1  13  -3 6532.24 284.655   9
  -1  13  -3 7056.86 446.508   6
   1  13   3 6926.81 355.499   3
   1  13   4 4160.31 341.830  12
  -1  13  -4 4457.49 253.414   9
  -1  13  -4 4147.05 333.905  13
   1  13   4 4573.00 292.524   5
  -1  13  -4 4278.32 364.100   6
   1  13   4 4309.66 303.625   3
  -1  13  -5 2242.58 197.455   9
  -1  13  -5 2505.27 297.976   6
   1  13   5 2414.30 222.546   5
  -1  13  -5 1946.61 240.908  13
   1  13   5 2236.69 264.956  12
   1  13   5 2275.47 239.370   3
  -1  13  -6 246.156 83.2941   9
   1  13   6 300.509 120.754   3
   1  13   6 285.387 89.7866   5
   1  13   6 371.341 143.097  12
  -1  13  -6 217.152 98.9199  13
  -1  13  -6 128.725 124.505   6
   1  13   7 796.696 165.827   3
  -1  13  -7 930.247 157.532   9
  -1  13  -7 771.182 192.258  13
   1  13   7 780.503 185.649  12
  -1  13  -7 732.290 189.793   6
   1  13   8 84.7773 116.846  12
  -1  13  -8 265.449 143.058  13
  -1  13  -8 234.422 129.411   6
   1  13   8 23.1591 81.2164   3
  -1  13  -9 773.403 198.510  13
   1  13   9 1175.18 249.105  12
  -1  13  -9 980.295 244.357   6
   1  13   9 1074.86 199.661  11
   1  13  10 382.135 156.241  12
  -1  13 -10 301.588 155.448  13
  -1  13 -10 401.440 179.467   6
   1  13  10 154.309 113.151  11
   1  13  11-70.5222 155.489  12
  -1  13 -11 177.464 138.258  13
  -1  13 -11 104.256 153.357   6
   1  13  11 108.262 120.219  11
   1  13  12 934.726 266.799  12
  -1  13 -12 1201.34 305.592   6
   1  13  12 1185.29 250.995  11
   1  13  13-210.509 183.700  12
   1  13  13-0.30638 123.583  11
  -1  13 -13-236.700 172.665   6
  -1  14  14-345.950 180.506  11
  -1  14  13 916.999 240.525  11
   1  14 -13 1156.22 311.012   6
  -1  14  13 900.888 240.195   2
   1  14 -12 366.173 192.968   6
   1  14 -12-39.5281 167.713   9
  -1  14  12 355.767 172.636   3
   1  14 -11 990.052 259.218   6
   1  14 -11 905.554 225.769   9
  -1  14  11 1580.04 318.807   3
   1  14 -10 331.295 138.037   9
   1  14 -10 203.552 121.274   6
  -1  14  10 276.609 117.124  12
  -1  14  10 437.884 161.402   3
   1  14  -9 558.801 159.269   9
  -1  14   9 629.417 187.732   3
   1  14  -9 832.680 223.232   6
  -1  14   9 538.018 156.438  12
   1  14  -8 1146.36 207.172   9
  -1  14   8 1233.69 222.741   3
  -1  14   8 986.067 202.132   5
   1  14  -8 1144.41 237.561   6
  -1  14   8 992.541 196.729  12
   1  14  -8 921.936 201.407  13
   1  14  -7 530.332 139.473   9
  -1  14   7 465.509 137.689   3
  -1  14   7 746.363 171.473   5
   1  14  -7 582.139 192.784   6
   1  14  -7 693.912 154.965  13
  -1  14   7 625.563 148.929  12
  -1  14   6 2377.15 269.521   5
   1  14  -6 1948.79 233.304   9
   1  14  -6 2110.79 296.458   6
  -1  14   6 2172.52 246.240  12
   1  14  -6 1784.23 224.937  13
   1  14  -5 1190.65 173.579  13
   1  14  -5 1270.71 192.662   9
   1  14  -5 1356.00 223.684   6
  -1  14   5 1252.27 187.949  12
  -1  14   5 1249.76 195.686   5
   1  14  -4 4522.81 303.725  13
  -1  14   4 4692.48 353.395   5
   1  14  -4 4798.52 339.281   9
  -1  14   4 4047.60 312.656  12
   1  14  -4 4364.07 378.938   6
   1  14  -3 9068.97 399.620  13
  -1  14   3 9547.22 488.036   5
   1  14  -3 9349.24 462.012   9
   1  14  -3 9649.52 540.885   6
  -1  14   3 9127.23 452.162  12
   1  14  -2 15906.5 599.727   9
   1  14  -2 15521.1 436.369   4
   1  14  -2 14570.3 480.779  13
  -1  14   2 16000.1 590.685  12
   1  14  -2 14644.2 643.685   6
   1  14  -1 10119.6 481.786   9
   1  14  -1 9799.03 376.022  13
  -1  14   1 9673.17 417.890   4
   1  14  -1 10964.2 352.504   4
  -1  14   1 10476.1 485.570  12
   1  14  -1 10188.2 520.425  12
   1  14  -1 10401.1 538.516   6
   1  14   0 1281.33 184.594   9
   1  14   0 1411.29 201.070  12
  -1  14   0 1035.96 147.448   4
   1  14   0 1447.20 213.514   6
  -1  14   0 1341.08 207.517   6
  -1  14  -1 20551.6 755.652   6
   1  14   1 21193.2 731.874  12
  -1  14  -1 20191.5 507.760   9
   1  14   1 20578.5 725.800   9
  -1  14  -1 19496.5 599.152   4
  -1  14  -2 33794.5 815.878   4
   1  14   2 35618.0 837.555   5
   1  14   2 37530.0 983.483  12
  -1  14  -2 36478.0 674.654   9
  -1  14  -2 34923.4 1009.54   6
  -1  14  -3 2050.01 167.586   9
  -1  14  -3 1557.32 211.459  13
   1  14   3 1710.36 189.923   5
   1  14   3 1967.04 243.484  12
  -1  14  -3 1832.96 239.418   6
  -1  14  -4 508.040 149.984   6
  -1  14  -4 538.581 130.893  13
  -1  14  -4 412.312 82.9829   9
   1  14   4 497.278 110.652   3
   1  14   4 547.142 119.826   5
   1  14   4 577.187 146.058  12
   1  14   5 6034.00 441.466  12
  -1  14  -5 5793.27 318.470   9
  -1  14  -5 5982.05 427.017  13
   1  14   5 6316.24 368.275   5
  -1  14  -5 6430.66 480.208   6
   1  14   5 6313.17 399.604   3
  -1  14  -6 3632.18 385.700   6
  -1  14  -6 3396.56 263.453   9
   1  14   6 3466.34 288.181   5
   1  14   6 3766.57 334.585   3
  -1  14  -6 3120.12 331.865  13
   1  14   6 3759.86 370.943  12
  -1  14  -7 7418.77 519.878  13
   1  14   7 7647.21 511.176   3
   1  14   7 8421.64 568.380  12
  -1  14  -7 7776.78 577.291   6
   1  14   8 450.613 156.022   3
  -1  14  -8 197.072 119.269  13
   1  14   8 180.853 123.219  12
  -1  14  -8 0.99072 109.521   6
   1  14   9 31.2420 69.5476  11
  -1  14  -9 3.03519 124.186  13
   1  14   9 347.328 157.083  12
  -1  14  -9 93.0791 144.086   6
   1  14  10 2382.50 316.627  11
  -1  14 -10 1922.57 323.658  13
   1  14  10 2063.29 346.786  12
  -1  14 -10 2270.85 367.022   6
   1  14  11 757.920 197.860  11
   1  14  11 816.155 252.719  12
  -1  14 -11 603.225 221.024  13
  -1  14 -11 191.902 167.005   6
   1  14  12 274.401 150.747  12
  -1  14 -12 94.6960 140.334   6
   1  14  13 593.437 216.663  12
  -1  14 -13 10.8607 146.608   6
  -1  15  14 199.255 135.225  11
  -1  15  13 141.418 139.241  11
   1  15 -13 631.311 248.125   6
   1  15 -12 777.083 249.690   6
  -1  15  12 337.888 157.078   3
   1  15 -11 657.940 218.277   6
  -1  15  11 654.504 220.143   3
  -1  15  10 425.336 162.162   3
   1  15 -10 612.964 213.686   6
  -1  15  10 797.451 196.212  12
   1  15 -10 782.091 190.057   9
  -1  15   9 2483.03 339.319   3
   1  15  -9 2009.25 290.601   9
   1  15  -9 2293.93 356.149   6
  -1  15   9 2167.30 296.170  12
  -1  15   8 104.919 96.5129   3
  -1  15   8 105.815 113.395   5
   1  15  -8 88.3156 77.6042   9
   1  15  -8 207.913 150.560   6
   1  15  -8 141.366 82.2337  13
  -1  15   8 127.787 96.7741  12
  -1  15   7 239.379 118.543   3
   1  15  -7 320.042 119.382   9
   1  15  -7 274.003 120.799  13
  -1  15   7 232.687 113.430  12
   1  15  -7 380.055 141.760   6
  -1  15   7 480.278 147.307   5
   1  15  -6 4314.77 347.425  13
  -1  15   6 4672.54 378.643   5
  -1  15   6 4629.53 369.011  12
   1  15  -6 4066.96 345.381   9
   1  15  -6 4844.40 446.260   6
   1  15  -5 2787.77 266.924  13
  -1  15   5 2657.28 282.097   5
  -1  15   5 2655.70 278.072  12
   1  15  -5 2948.10 284.859   9
   1  15  -5 3202.98 355.289   6
   1  15  -4 3347.22 271.040  13
  -1  15   4 3133.57 303.448   5
  -1  15   4 3103.33 290.958  12
   1  15  -4 3380.50 295.252   9
   1  15  -4 2823.61 316.690   6
   1  15  -3 2194.63 208.475  13
   1  15  -3 2293.49 187.536   4
  -1  15   3 2031.73 242.398   5
  -1  15   3 2098.20 233.297  12
   1  15  -3 1956.16 223.596   9
   1  15  -3 2350.87 286.112   6
   1  15  -2 10174.0 415.610  13
   1  15  -2 11552.4 391.158   4
   1  15  -2 11151.6 590.095   6
   1  15  -2 10512.8 503.972   9
  -1  15   2 11384.8 522.396  12
   1  15  -1 28305.5 657.377  13
   1  15  -1 31649.0 985.630   6
  -1  15   1 29367.0 755.727   4
   1  15  -1 29382.0 604.567   4
   1  15  -1 29511.9 850.004   9
   1  15  -1 31342.2 944.756  12
  -1  15   1 30181.1 855.753  12
   1  15   0 7758.03 483.998   6
  -1  15   0 7951.27 493.720   6
  -1  15   0 7799.46 384.554   4
   1  15   0 7518.67 444.600   9
   1  15   0 8241.78 481.196  12
  -1  15  -1 5559.42 419.057   6
  -1  15  -1 6048.62 345.908   4
  -1  15  -1 5539.89 282.142   9
   1  15   1 5514.61 392.480   9
   1  15   1 5627.80 399.101  12
   1  15   2 5224.76 342.467   5
  -1  15  -2 5036.85 324.911   4
   1  15   2 4914.22 395.399  12
  -1  15  -2 4592.93 395.204   6
  -1  15  -2 4898.91 260.609   9
  -1  15  -3 11021.3 544.159  13
   1  15   3 12379.1 513.606   5
   1  15   3 12323.1 608.700  12
  -1  15  -3 11997.4 630.028   6
  -1  15  -3 11559.9 406.011   9
  -1  15  -4 3841.22 344.510  13
   1  15   4 3880.87 298.135   5
  -1  15  -4 3994.94 379.112   6
   1  15   4 4380.71 376.320  12
   1  15   4 4270.71 314.728   3
  -1  15  -5 6995.58 468.076  13
   1  15   5 7848.22 421.176   5
   1  15   5 7962.67 464.103   3
  -1  15  -5 7804.26 546.140   6
   1  15   5 7206.11 497.482  12
  -1  15  -6 284.042 131.098  13
   1  15   6 280.419 106.395   5
  -1  15  -6 392.133 146.850   6
   1  15   6 335.861 130.827  12
   1  15   6 544.658 146.686   3
   1  15   7 1527.82 214.091   5
   1  15   7 1107.48 218.893  12
  -1  15  -7 1096.83 211.669  13
   1  15   7 1578.40 234.670   3
  -1  15  -7 1565.99 287.023   6
   1  15   8 2050.98 303.586  12
  -1  15  -8 1787.28 290.062  13
   1  15   8 2276.78 293.894   3
  -1  15  -8 1960.59 328.223   6
   1  15   9 188.768 101.914  11
  -1  15  -9 235.503 153.150  13
   1  15   9 249.589 155.184  12
   1  15   9 327.676 136.394   3
  -1  15  -9 336.825 151.428   6
   1  15  10 185.836 114.638  11
   1  15  10 4.83724 129.977  12
  -1  15 -10 252.714 162.318  13
  -1  15 -10 75.9442 151.939   6
   1  15  11 139.570 162.403  12
  -1  15 -11 8.71773 157.173  13
  -1  15 -11-43.1244 172.047   6
   1  15  12 517.425 242.363  12
  -1  15 -12 455.152 233.624   6
   1  15  13 185.875 165.352  12
  -1  15 -13 76.9235 152.233   6
  -1  16  14-191.646 155.680  11
   1  16 -13 176.739 148.728   6
  -1  16  13 88.5433 123.925  11
  -1  16  12 1008.01 241.116   3
   1  16 -12 155.939 170.243   6
  -1  16  11 752.642 214.982   3
   1  16 -11 665.279 225.158   6
  -1  16  10 305.827 141.661   3
   1  16 -10 365.578 186.821   6
  -1  16   9 1467.01 262.326  12
   1  16  -9 1091.66 212.566   9
  -1  16   9 1117.01 243.438   3
   1  16  -9 1476.17 288.832   6
  -1  16   8 470.270 158.883   3
   1  16  -8 341.884 118.805   9
   1  16  -8 377.908 164.948   6
  -1  16   8 351.793 125.753   5
   1  16  -8 486.102 157.882  13
  -1  16   8 602.107 168.934  12
   1  16  -7 2485.52 290.394   9
  -1  16   7 2118.59 269.268  12
   1  16  -7 2527.54 338.850   6
  -1  16   7 2571.21 304.113   5
   1  16  -7 2333.64 277.519  13
  -1  16   7 2110.23 283.592   3
   1  16  -6 4922.01 389.959   9
  -1  16   6 5237.54 411.251  12
  -1  16   6 5461.05 419.620   5
   1  16  -6 5439.13 392.021  13
   1  16  -6 5941.94 498.692   6
  -1  16   5 984.321 189.998   5
   1  16  -5 772.718 160.312   9
  -1  16   5 925.027 177.207  12
   1  16  -5 1042.89 225.752   6
   1  16  -5 794.946 158.574  13
  -1  16   4 8827.62 499.749  12
   1  16  -4 8785.61 570.473   6
  -1  16   4 8791.56 509.899   5
   1  16  -4 8476.08 476.402   9
   1  16  -4 8674.34 437.530  13
  -1  16   3 3043.26 289.669  12
   1  16  -3 2395.64 300.175   6
  -1  16   3 2657.41 290.617   5
   1  16  -3 2673.00 208.916   4
   1  16  -3 2639.56 234.596  13
   1  16  -3 2515.23 264.806   9
   1  16  -2 5287.95 426.773   6
   1  16  -2 5247.81 274.347   4
  -1  16   2 5080.48 388.352   5
  -1  16   2 5089.94 382.359  12
   1  16  -2 5051.89 302.877  13
   1  16  -2 5586.58 382.949   9
   1  16  -1 1812.37 232.033   9
  -1  16   1 1745.39 243.397  12
   1  16  -1 1843.87 255.578  12
   1  16  -1 1961.77 172.715   4
  -1  16   1 1714.90 210.701   4
   1  16  -1 2021.07 276.772   6
   1  16  -1 1662.59 175.167  13
  -1  16   0 1893.18 261.968   6
   1  16   0 2629.75 270.055   9
  -1  16   0 2137.99 216.700   4
   1  16   0 2620.35 286.260  12
  -1  16  -1 2984.33 330.617   6
   1  16   1 2677.89 295.631  12
  -1  16  -1 2846.17 208.545   9
   1  16   1 2863.19 293.312   9
  -1  16  -1 2794.04 248.422   4
   1  16   2 7541.74 422.847   5
  -1  16  -2 7650.41 411.111   4
  -1  16  -2 7683.61 516.153   6
   1  16   2 7539.80 487.347  12
  -1  16  -2 6706.16 425.407  13
  -1  16  -3 682.791 179.311   6
   1  16   3 556.033 129.188   5
   1  16   3 660.963 165.280  12
  -1  16  -3 586.010 145.426  13
   1  16   4 259.896 90.6216   3
  -1  16  -4 85.4968 107.306   6
  -1  16  -4 186.094 104.445  13
   1  16   4 212.230 114.983  12
   1  16   4 204.632 96.7114   5
   1  16   5 567.067 130.345   3
  -1  16  -5 712.326 170.325  13
  -1  16  -5 915.554 216.987   6
   1  16   5 797.479 148.446   5
   1  16   5 971.655 215.820  12
   1  16   6 3563.61 380.775  12
   1  16   6 4516.60 378.532   3
   1  16   6 4281.30 336.254   5
  -1  16  -6 4212.55 431.779   6
  -1  16  -6 3516.51 357.594  13
   1  16   7 298.500 130.216   3
  -1  16  -7 192.222 101.581   6
   1  16   7 301.139 110.793   5
   1  16   7 276.159 158.739  12
  -1  16  -7 91.1477 102.743  13
  -1  16  -8 272.782 162.790   6
   1  16   8 426.846 152.584   3
  -1  16  -8 549.965 180.915  13
   1  16   8 327.451 144.900  12
  -1  16  -9 652.956 218.215   6
   1  16   9 862.896 203.584   3
  -1  16  -9 429.076 170.623  13
  -1  16 -10 319.343 167.954   6
  -1  16 -10 458.370 181.462  13
   1  16  10 213.621 178.165  12
  -1  16 -11 666.981 227.613   6
  -1  16 -11 637.544 211.246  13
   1  16  11 748.701 253.973  12
  -1  16 -12 341.341 174.291   6
   1  16  12 858.895 240.415  12
   1  17 -12 175.567 171.355   6
  -1  17  12 1129.18 258.240   3
   1  17 -11 209.112 177.113   6
  -1  17  11 961.638 239.386   3
   1  17 -10 912.512 261.623   6
  -1  17  10 562.042 192.861   3
  -1  17   9 440.026 147.102   3
   1  17  -9 548.402 200.358   6
  -1  17   9 801.625 201.262   5
  -1  17   9 444.431 162.334  12
  -1  17   8 1789.30 288.314   3
   1  17  -8 2469.99 314.494  13
  -1  17   8 2239.20 299.750  12
  -1  17   8 2510.49 320.512   5
   1  17  -8 2181.67 346.318   6
   1  17  -7 348.719 167.783   6
   1  17  -7 301.407 114.070   9
  -1  17   7 234.897 120.507   3
   1  17  -7 350.226 133.782  13
  -1  17   7 409.879 131.393  12
  -1  17   7 415.960 130.665   5
  -1  17   6 807.904 181.245   5
   1  17  -6 547.234 137.038   9
   1  17  -6 560.128 182.824   6
  -1  17   6 429.567 137.428  12
   1  17  -6 566.603 147.154  13
   1  17  -5 4697.91 373.075   9
  -1  17   5 4678.65 389.698  12
  -1  17   5 5412.11 423.999   5
   1  17  -5 4395.71 341.248  13
   1  17  -5 4751.09 448.942   6
   1  17  -4 971.945 225.286   6
  -1  17   4 727.514 170.234   5
   1  17  -4 502.090 130.522   9
   1  17  -4 721.001 118.332   4
  -1  17   4 794.403 169.038  12
   1  17  -4 842.704 153.302  13
  -1  17   3 5605.18 410.050  12
  -1  17   3 5219.59 404.421   5
   1  17  -3 5319.59 296.448   4
   1  17  -3 4438.23 416.531   6
   1  17  -3 4762.72 319.606  13
   1  17  -3 4952.60 371.227   9
   1  17  -2 3882.65 332.656   9
   1  17  -2 3866.12 246.412   4
  -1  17   2 3379.84 332.969   5
   1  17  -2 3620.47 377.543   6
   1  17  -2 3836.41 275.495  13
   1  17  -2 3726.73 360.635  12
  -1  17   2 3455.39 318.853  12
   1  17  -1 4116.29 345.997   9
  -1  17   1 3992.25 304.259   4
   1  17  -1 4332.35 255.478   4
   1  17  -1 4150.52 391.516   6
   1  17  -1 4494.39 391.167  12
  -1  17   1 4279.13 359.999  12
   1  17  -1 3763.12 261.819  13
  -1  17   0 2293.07 231.379   4
   1  17   0 2683.80 285.305   9
   1  17   0 2548.50 295.063  12
  -1  17   0 2394.00 277.309  12
   1  17   1 1760.18 246.131   9
  -1  17  -1 1831.28 273.511   6
   1  17   1 2523.86 291.532  12
  -1  17  -1 2087.30 220.769   4
  -1  17  -2 1380.54 189.810   4
   1  17   2 1365.03 198.104   5
  -1  17  -2 1157.72 230.744   6
   1  17   2 1599.41 247.492  12
  -1  17  -2 1042.86 186.087  13
  -1  17  -3 907.655 163.730   4
  -1  17  -3 748.674 192.241   6
   1  17   3 985.155 172.685   5
   1  17   3 947.134 199.833  12
  -1  17  -3 764.395 176.704  13
   1  17   4 1066.50 168.021   3
  -1  17  -4 1085.30 234.988   6
  -1  17  -4 1228.25 218.049  13
   1  17   4 1056.92 206.909  12
   1  17   4 1074.50 176.433   5
   1  17   5 7.81875 56.6046   3
  -1  17  -5 112.238 117.309   6
  -1  17  -5 84.9383 99.6226  13
   1  17   5 10.0207 100.633  12
   1  17   5 56.2264 86.2558   5
   1  17   6 540.965 145.400   3
  -1  17  -6 561.253 196.044   6
  -1  17  -6 457.330 158.916  13
   1  17   6 763.901 199.428  12
   1  17   6 340.695 111.416   5
  -1  17  -7 658.639 213.073   6
   1  17   7 748.047 186.402   3
   1  17   7 700.688 157.338   5
   1  17   7 802.462 207.705  12
  -1  17  -7 917.016 214.533  13
   1  17   8-31.3964 81.0502   3
  -1  17  -8-82.2396 158.270   6
  -1  17  -8-90.6267 122.657  13
   1  17   8 114.887 138.201  12
   1  17   9 168.385 128.388   3
  -1  17  -9 284.064 142.473   6
  -1  17  -9 106.573 128.281  13
   1  17   9 314.959 169.265  12
  -1  17 -10 639.706 218.588   6
  -1  17 -10 742.521 235.700  13
   1  17  10 593.957 217.172  12
  -1  17 -11 430.153 248.146   6
   1  17  11 407.886 191.874  12
  -1  17 -11 108.315 122.992  13
  -1  17 -12 433.282 186.524   6
   1  17  12 437.440 220.642  12
  -1  18  12-175.334 198.159   3
   1  18 -12 322.201 223.361   6
  -1  18  11 683.931 221.696   3
   1  18 -11 326.296 177.618   6
  -1  18  10 940.574 249.468   3
   1  18 -10 717.714 248.518   6
   1  18  -9 161.261 130.958   6
  -1  18   9 290.504 149.320   3
  -1  18   9 359.252 144.501   5
  -1  18   9 194.821 96.8381  12
   1  18  -8 661.939 214.141   6
  -1  18   8 378.133 143.581   5
  -1  18   8 243.070 105.927  12
   1  18  -8 727.397 184.520  13
  -1  18   8 663.731 182.744   3
  -1  18   7 1161.80 229.309   3
   1  18  -7 887.155 187.708  13
  -1  18   7 804.569 194.283   5
  -1  18   7 1030.28 209.698  12
   1  18  -7 1263.80 261.675   6
  -1  18   6 3213.97 337.839  12
  -1  18   6 3806.33 373.792   5
   1  18  -6 3337.39 328.681  13
   1  18  -6 3582.70 412.007   6
   1  18  -5 416.682 129.158   9
  -1  18   5 194.076 117.149   5
   1  18  -5 298.946 94.7879  13
  -1  18   5 333.167 134.259  12
   1  18  -5 360.418 164.853   6
   1  18  -4 774.995 198.975   6
   1  18  -4 525.228 138.656   9
   1  18  -4 535.996 117.677   4
   1  18  -4 518.431 119.546  13
  -1  18   4 751.616 165.014  12
  -1  18   4 617.859 172.006   5
   1  18  -3 1251.84 241.240   6
   1  18  -3 1038.96 179.256   9
   1  18  -3 937.311 136.391   4
   1  18  -3 918.411 152.364  13
  -1  18   3 1049.40 193.202  12
  -1  18   3 1112.71 205.979   5
  -1  18   2 1286.11 223.280   5
   1  18  -2 1007.11 132.195   4
   1  18  -2 1523.06 218.492   9
   1  18  -2 1382.85 242.998   6
   1  18  -2 1018.89 227.306  12
  -1  18   2 1214.52 219.663  12
   1  18  -2 1070.44 155.121  13
   1  18  -1 3337.23 321.838   9
   1  18  -1 3666.27 387.429   6
   1  18  -1 3129.49 246.892  13
   1  18  -1 3727.32 245.792   4
  -1  18   1 3639.08 293.661   4
   1  18  -1 3858.17 371.324  12
  -1  18   1 3730.47 351.244  12
   1  18   0 1790.68 242.995   9
  -1  18   0 2203.36 234.854   4
   1  18   0 2270.17 298.312  12
  -1  18   0 2180.37 269.666  12
   1  18   0 1783.21 185.786  13
   1  18   1 2268.85 292.898  12
  -1  18  -1 2629.30 332.496   6
  -1  18  -1 2348.42 242.451   4
  -1  18  -2 3675.16 310.789   4
   1  18   2 3509.64 320.153   5
  -1  18  -2 3759.67 406.439   6
   1  18   2 4009.61 388.556  12
  -1  18  -2 3458.59 324.368  13
  -1  18  -3 2932.30 283.675   4
   1  18   3 2803.48 282.980   5
  -1  18  -3 2492.14 335.134   6
  -1  18  -3 2627.94 291.883  13
   1  18   3 3155.49 356.500  12
  -1  18  -4 580.361 171.996   6
   1  18   4 603.028 134.267   3
   1  18   4 747.154 215.832  12
   1  18   4 653.929 147.793   5
  -1  18  -4 563.506 160.489  13
  -1  18  -5 78.3118 128.801   6
  -1  18  -5 64.0286 92.6004  13
   1  18   5 22.0497 59.5889   3
   1  18   5 256.287 136.879  12
   1  18   5 46.4666 83.2189   5
   1  18   6 2759.57 348.247  12
   1  18   6 3057.47 321.988   3
   1  18   6 2760.95 286.839   5
  -1  18  -6 2453.14 359.318   6
  -1  18  -6 2997.01 344.084  13
  -1  18  -7 636.505 206.193   6
   1  18   7 660.077 182.108   3
   1  18   7 487.214 177.572  12
  -1  18  -7 203.288 115.602  13
  -1  18  -8-11.3723 148.206   6
   1  18   8 246.454 135.793   3
   1  18   8 153.616 110.339  12
  -1  18  -8 29.7571 102.083  13
  -1  18  -9 209.538 172.179   6
   1  18   9-52.6232 154.600   3
   1  18   9-177.661 138.533  12
  -1  18  -9 80.2451 103.073  13
  -1  18 -10-25.4217 152.610   6
   1  18  10 445.577 199.611  12
  -1  18 -10 44.5280 130.209  13
  -1  18 -11-174.612 154.031   6
  -1  18 -11 133.450 142.284  13
   1  18  11-79.4290 124.470  12
  -1  19  12 294.406 142.480   3
  -1  19  11 284.368 155.943   3
   1  19 -11 216.556 207.226   6
  -1  19  10 426.299 179.783   3
   1  19 -10 87.1184 127.314   6
  -1  19   9 301.988 142.339   3
   1  19  -9 157.736 162.888   6
  -1  19   9 400.146 162.638   5
  -1  19   8 118.312 86.0987   3
   1  19  -8 37.6181 92.7491  13
  -1  19   8 123.091 125.184  12
   1  19  -8 244.852 163.836   6
  -1  19   8 40.7405 124.255   5
  -1  19   7 134.992 106.806   3
   1  19  -7 39.2433 137.047   6
  -1  19   7 290.957 117.851   5
  -1  19   7 168.362 116.043  12
   1  19  -7 106.186 101.552  13
   1  19  -6 1155.45 253.215   6
  -1  19   6 871.668 204.675   5
  -1  19   6 833.149 198.574  12
   1  19  -6 724.077 163.894  13
   1  19  -5 1524.66 278.701   6
  -1  19   5 1624.35 255.887   5
  -1  19   5 1794.96 262.937  12
   1  19  -5 1653.91 224.205  13
   1  19  -4 1857.66 300.831   6
   1  19  -4 1315.60 187.574  13
  -1  19   4 1525.91 242.441   5
  -1  19   4 1392.20 236.226  12
   1  19  -3 548.250 134.256   9
   1  19  -3 626.259 187.236   6
   1  19  -3 729.984 141.330  13
  -1  19   3 714.185 169.060   5
  -1  19   3 720.879 169.622  12
   1  19  -2 465.941 140.877   9
   1  19  -2 383.670 102.223  13
  -1  19   2 328.777 129.274   5
  -1  19   2 431.883 144.937  12
   1  19  -2 331.666 154.976  12
   1  19  -2 205.147 136.460   6
   1  19  -1 4541.46 386.377   9
  -1  19   1 5229.28 421.638  12
   1  19  -1 5452.69 464.122  12
  -1  19   1 5061.08 363.345   4
   1  19  -1 5806.88 500.210   6
   1  19   0 1756.83 250.716   9
  -1  19   0 1368.11 193.603   4
  -1  19   0 2113.58 293.762  12
   1  19   0 2157.16 288.849  12
  -1  19  -1 1978.14 305.734   6
   1  19   1 1786.69 276.133  12
  -1  19  -1 1886.31 225.737   4
  -1  19  -2 307.408 102.059   4
  -1  19  -2 365.948 166.306   6
   1  19   2 231.245 141.679  12
  -1  19  -2 368.055 135.803  13
   1  19   2 291.919 119.006   5
  -1  19  -3 1767.57 292.687   6
   1  19   3 2279.01 266.514   5
  -1  19  -3 2123.38 244.407   4
   1  19   3 2072.96 302.741  12
  -1  19  -3 2164.51 273.389  13
  -1  19  -4 1400.74 270.837   6
  -1  19  -4 715.871 176.954  13
   1  19   4 1157.69 184.799   3
  -1  19  -4 987.761 180.391   4
   1  19   4 1239.13 243.324  12
   1  19   4 931.878 185.395   5
  -1  19  -5 727.782 208.721   6
  -1  19  -5 628.339 178.141  13
   1  19   5 839.834 173.953   3
   1  19   5 895.454 219.099  12
   1  19   5 825.092 169.335   5
  -1  19  -6-24.2024 114.609   6
  -1  19  -6 32.3164 101.062  13
   1  19   6 43.4500 72.0975   3
   1  19   6 57.8012 123.428  12
   1  19   6-14.5769 77.0299   5
  -1  19  -7 285.654 141.561   6
   1  19   7 295.784 121.421   3
  -1  19  -7 287.172 144.000  13
   1  19   7 385.716 171.254  12
  -1  19  -8 478.994 186.545   6
   1  19   8 722.062 188.951   3
  -1  19  -8 603.525 187.710  13
   1  19   8 1104.13 274.980  12
  -1  19  -9 323.322 170.964   6
  -1  19  -9 422.051 185.693  13
   1  19   9 721.279 222.893  12
  -1  19 -10 123.564 175.542   6
   1  19  10 317.763 149.059  12
  -1  19 -10 162.812 149.609  13
  -1  19 -11 31.5696 143.715   6
  -1  19 -11 67.1888 103.100  13
   1  19  11 72.6862 110.050  12
  -1  20  12 6.94389 161.719   3
  -1  20  11 241.986 159.077   3
   1  20 -11 186.728 159.850   6
  -1  20  10-99.7602 147.722   3
   1  20 -10 69.3146 159.968   6
  -1  20   9-140.817 132.956   3
   1  20  -9 54.2103 108.985   6
  -1  20   9 138.568 124.638   5
   1  20  -8 1055.54 211.873  13
  -1  20   8 939.846 229.473  12
  -1  20   8 1866.24 313.444   3
  -1  20   8 1473.10 262.400   5
   1  20  -8 1407.82 301.039   6
   1  20  -7 694.434 214.985   6
   1  20  -7 598.060 162.393  13
  -1  20   7 904.303 214.837   3
  -1  20   7 1171.23 243.221  12
  -1  20   7 930.339 209.142   5
   1  20  -6 236.287 161.014   6
   1  20  -6 310.065 139.594  13
  -1  20   6 138.372 109.687   3
  -1  20   6 204.956 132.694  12
  -1  20   6 174.215 116.489   5
   1  20  -5 492.708 139.376  13
  -1  20   5 733.204 203.862   5
   1  20  -5 573.251 207.481   6
  -1  20   5 645.489 188.210  12
  -1  20   4 432.002 159.073   5
   1  20  -4 542.546 172.397   6
  -1  20   4 382.310 146.469  12
  -1  20   3 749.738 185.109   5
  -1  20   3 881.814 191.433  12
   1  20  -3 852.513 216.405  12
   1  20  -3 849.353 219.619   6
  -1  20   2 2135.31 282.615  12
   1  20  -2 2418.92 326.156  12
  -1  20   2 1871.07 285.187   5
   1  20  -2 1831.79 308.343   6
   1  20  -1 699.159 173.177   9
  -1  20   1 698.977 177.641  12
   1  20  -1 534.762 168.481  12
   1  20   0 451.406 130.501   9
   1  20   0 510.383 184.985  12
  -1  20   0 429.123 151.555  12
  -1  20   0 365.301 123.631   4
  -1  20  -1 1761.83 287.438   6
  -1  20  -1 1933.71 276.726  12
   1  20   1 1920.92 290.113  12
  -1  20  -1 1662.62 221.626   4
  -1  20  -2 1728.39 226.283   4
   1  20   2 2225.60 279.911   5
   1  20   2 1976.40 299.026  12
  -1  20  -2 1644.62 242.083  13
  -1  20  -2 1985.57 321.655   6
   1  20   3 3993.43 418.767  12
  -1  20  -3 4173.00 449.061   6
  -1  20  -3 3752.00 338.253   4
   1  20   3 3793.92 356.114   5
  -1  20  -3 3762.77 369.499  13
   1  20   4 916.016 185.637   5
   1  20   4 1378.33 268.021  12
  -1  20  -4 1129.07 211.466  13
  -1  20  -4 1018.55 182.785   4
  -1  20  -4 1115.08 258.234   6
   1  20   5 2158.08 265.856   5
   1  20   5 1981.21 311.844  12
  -1  20  -5 1850.16 261.161   4
  -1  20  -5 2379.61 360.093   6
  -1  20  -5 1880.13 283.400  13
  -1  20  -6 1304.69 284.152   6
   1  20   6 1194.44 255.261  12
  -1  20  -6 1617.97 269.764  13
  -1  20  -7 522.154 204.613   6
  -1  20  -7 656.567 193.554  13
   1  20   7 401.358 189.340  12
  -1  20  -8-51.9863 131.412   6
  -1  20  -8-109.799 139.117  13
   1  20   8 50.4054 99.4733  12
  -1  20  -9 205.930 186.788   6
   1  20   9 53.7285 109.958  12
  -1  20  -9-7.52541 122.121  13
  -1  20 -10 114.705 150.023   6
   1  20  10-62.3815 138.509  12
  -1  20 -10 76.9931 142.415  13
  -1  20 -11 75.5997 121.768  13
   1  20  11-124.732 141.715  12
  -1  21  12 171.546 182.623   3
  -1  21  11 0.68721 109.781   3
   1  21 -10-15.3004 163.929   6
  -1  21  10 210.706 113.325   3
  -1  21   9-109.573 152.453   5
   1  21  -9 236.887 157.598   6
  -1  21   9 60.2764 100.042   3
  -1  21   8 1006.81 239.776   5
  -1  21   8 1458.71 275.507   3
   1  21  -8 1139.27 321.349   6
  -1  21   7 258.760 134.256   5
  -1  21   7 64.6717 101.349   3
   1  21  -7 296.427 157.775   6
  -1  21   7 431.228 163.864  12
  -1  21   6 993.144 214.049   5
  -1  21   6 1173.22 245.360  12
  -1  21   6 1297.97 254.819   3
   1  21  -6 997.987 265.664   6
  -1  21   5 3046.48 356.616  12
  -1  21   5 3094.76 358.626   5
   1  21  -5 2773.45 389.654   6
  -1  21   4 1092.68 232.689  12
  -1  21   4 1098.46 217.364   5
   1  21  -4 912.894 219.954   6
   1  21  -3 1182.37 254.665  12
  -1  21   3 592.577 183.753  12
   1  21  -3 1124.00 248.470   6
  -1  21   3 774.041 192.900   5
  -1  21   2 788.049 200.883   5
  -1  21   2 845.621 200.393  12
   1  21  -2 385.021 200.578  12
   1  21  -2 371.438 164.872   6
  -1  21   1 867.534 193.553  12
   1  21  -1 873.815 210.881  12
  -1  21   0 3320.38 310.375   4
   1  21   0 3558.69 395.411  12
  -1  21   0 2841.76 345.533  12
  -1  21  -1 389.455 169.955   6
  -1  21  -1 356.447 162.505  12
   1  21   1 178.559 134.588  12
  -1  21  -1 326.556 123.079   4
  -1  21  -1 218.868 122.154  13
  -1  21  -2 350.457 171.251   6
   1  21   2 371.133 153.738  12
   1  21   2 436.099 138.169   5
  -1  21  -2 320.887 112.816   4
  -1  21  -2 380.688 143.186  13
   1  21   3 202.720 103.022   5
   1  21   3 380.113 166.731  12
  -1  21  -3 394.887 149.044  13
  -1  21  -3 281.945 89.8268   4
  -1  21  -3 370.697 165.370   6
   1  21   4 859.316 177.986   5
   1  21   4 759.011 217.420  12
  -1  21  -4 880.152 174.701   4
  -1  21  -4 1059.13 249.364   6
  -1  21  -4 757.371 177.192  13
   1  21   5 75.2300 111.195  12
  -1  21  -5 32.3559 108.649   4
  -1  21  -5 54.1283 114.816   6
  -1  21  -5-81.7685 101.477  13
  -1  21  -6 473.331 205.205   6
   1  21   6 70.4675 115.235  12
  -1  21  -6 323.442 141.545  13
  -1  21  -7 120.783 174.980   6
   1  21   7 369.008 159.438  12
  -1  21  -7 129.502 106.499  13
  -1  21  -8 424.689 213.531   6
  -1  21  -8 64.9766 117.994  13
   1  21   8 755.826 230.553  12
  -1  21  -9 891.756 285.736   6
   1  21   9 724.516 228.194  12
  -1  21  -9 782.124 241.625  13
  -1  21 -10-203.336 157.147   6
  -1  21 -10-114.498 141.140  13
  -1  21 -11 123.055 149.314  13
  -1  22  10 1069.06 276.761   3
   1  22 -10 380.476 211.609   6
  -1  22   9 48.7587 145.821   3
   1  22  -9 266.362 162.042   6
  -1  22   8 312.194 167.333   5
   1  22  -8 299.293 178.720   6
  -1  22   8 255.441 147.248   3
  -1  22   7 371.018 166.669   5
   1  22  -7 266.975 174.436   6
  -1  22   7-78.3485 141.168   3
  -1  22   7 125.449 108.256  12
  -1  22   6 514.050 161.812   5
   1  22  -6 238.183 149.627   6
  -1  22   6 325.539 149.751   3
  -1  22   6 194.586 142.126  12
  -1  22   5 527.835 171.594  12
  -1  22   5 493.028 159.420   5
   1  22  -5 680.871 217.397   6
   1  22  -4 642.296 224.866  12
  -1  22   4 709.574 185.936  12
  -1  22   4 543.564 177.269   5
   1  22  -4 891.761 246.781   6
  -1  22   3 477.284 179.897  12
   1  22  -3 588.972 203.993  12
   1  22  -3 660.593 203.693   6
  -1  22   3 662.970 194.689   5
  -1  22   2 164.622 124.925   5
  -1  22   2 80.2850 110.925  12
   1  22  -2 330.937 177.707  12
   1  22  -2 51.4777 104.728   6
  -1  22   1 500.182 164.704  12
   1  22  -1 423.575 183.737  12
  -1  22   0 1156.03 254.828  12
   1  22   0 1359.31 263.264  12
  -1  22   0 1111.30 190.627   4
   1  22   1 279.864 147.822  12
  -1  22  -1 82.8475 114.849  12
  -1  22  -1 380.277 130.777   4
  -1  22  -1 365.036 131.321  13
  -1  22  -2 63.2930 140.903   6
   1  22   2 274.051 115.573  12
   1  22   2 478.568 148.404   5
  -1  22  -2 405.951 139.437   4
  -1  22  -2 362.963 131.792  13
   1  22   3 406.658 145.448   5
   1  22   3 163.982 148.486  12
  -1  22  -3 204.099 104.285  13
  -1  22  -3 345.577 120.795   4
  -1  22  -3 212.381 149.424   6
   1  22   4-8.39220 97.0574   5
   1  22   4 111.368 142.420  12
  -1  22  -4 122.667 114.012   4
  -1  22  -4-146.734 170.172   6
  -1  22  -4-21.4486 114.590  13
  -1  22  -5 412.348 150.940  13
  -1  22  -5 722.715 235.879   6
   1  22   5 350.511 156.087  12
  -1  22  -6 175.239 113.917  13
  -1  22  -6 635.624 229.814   6
   1  22   6 438.461 169.555  12
  -1  22  -7 418.289 180.788   6
  -1  22  -7 305.354 172.516  13
   1  22   7 62.2131 118.604  12
  -1  22  -8 52.9397 184.200   6
  -1  22  -8 537.035 195.596  13
   1  22   8 425.162 172.791  12
  -1  22  -9 86.8103 129.163   6
  -1  22  -9 102.969 101.262  13
   1  22   9 79.0335 166.327  12
   1  22  10 353.502 182.655  12
  -1  22 -10-125.429 126.254  13
   1  23  -9 286.854 197.788   6
   1  23  -8 253.970 178.194   6
   1  23  -7 410.661 195.812   6
  -1  23   7 586.550 177.586   5
  -1  23   6 630.401 186.590  12
   1  23  -6 738.034 252.456   6
  -1  23   6 442.334 159.328   5
  -1  23   5-14.5100 105.207  12
   1  23  -5-84.4158 164.835   6
  -1  23   5 137.186 141.237   5
   1  23  -4 508.607 187.801  12
  -1  23   4 547.522 174.479  12
  -1  23   4 598.134 189.466   5
   1  23  -4 875.781 258.353   6
   1  23  -3 334.729 196.023   6
   1  23  -3 518.328 191.181  12
  -1  23   3 363.818 162.977  12
  -1  23   3 494.056 184.475   5
   1  23  -2 273.035 172.358   6
  -1  23   2 350.012 129.790  12
   1  23  -2 342.246 175.016  12
  -1  23   2 682.706 207.121   5
  -1  23   1 1033.04 240.027  12
   1  23  -1 821.343 242.878  12
   1  23   0 383.618 169.932  12
  -1  23   0 593.751 220.683  12
   1  23   1 588.501 197.403  12
  -1  23  -1 726.704 228.375  12
   1  23   1 693.811 188.298   5
  -1  23  -2 584.722 208.564   6
   1  23   2 499.197 172.016   5
  -1  23  -2 331.013 159.898  12
   1  23   2 632.954 217.462  12
  -1  23  -3 199.944 112.581  13
   1  23   3 94.1605 126.141  12
   1  23   3 207.775 107.850   5
  -1  23  -3 74.0256 128.776   6
  -1  23  -4 335.662 130.709  13
  -1  23  -4 780.523 237.953   6
   1  23   4 768.617 242.155  12
  -1  23  -5 302.044 131.537  13
  -1  23  -5 278.293 191.261   6
   1  23   5 94.9728 123.350  12
  -1  23  -6 16.2404 135.071  13
  -1  23  -6-98.6849 178.852   6
   1  23   6 285.807 165.012  12
  -1  23  -7-54.3712 142.086   6
   1  23   7-86.9295 90.9722  12
  -1  23  -7 237.094 152.292  13
  -1  23  -8 126.143 123.934   6
  -1  23  -8 302.388 156.326  13
   1  23   8 195.285 149.031  12
  -1  23  -9 420.644 181.233  13
   1  23   9 159.479 126.633  12
  -1  23 -10-346.092 175.825  13
   1  24  -8-153.584 156.433   6
   1  24  -7-1.48703 123.967   6
  -1  24   7 192.545 142.450   5
  -1  24   6-65.6444 120.841  12
   1  24  -6 167.983 115.908   6
  -1  24   6-27.1018 119.012   5
   1  24  -5 109.166 146.808  12
  -1  24   5 257.033 152.172  12
   1  24  -5 220.688 182.465   6
  -1  24   5-86.5390 162.875   5
   1  24  -4 216.320 166.657  12
  -1  24   4 209.766 158.067  12
  -1  24   4 161.218 121.033   5
   1  24  -4 413.100 194.167   6
  -1  24   3 757.071 206.678   5
   1  24  -3 1007.72 261.812  12
  -1  24   3 962.171 237.076  12
   1  24  -3 1237.44 306.599   6
  -1  24   2 54.6207 95.3246   5
   1  24  -2 20.2374 125.625  12
  -1  24   2 144.666 136.505  12
  -1  24   1-73.0174 121.660   5
  -1  24   1 194.536 155.205  12
   1  24  -1 174.717 149.105  12
   1  24   0 1337.51 290.336  12
  -1  24   0 1100.56 253.644  12
   1  24   1 2649.60 348.539   5
  -1  24  -1 3122.13 398.108  12
   1  24   1 2718.49 388.040  12
   1  24   2 355.337 160.793   5
   1  24   2 0.28500 178.561  12
  -1  24  -2 405.311 168.761  12
   1  24   3 240.012 145.827  12
  -1  24  -3 243.337 176.527   6
  -1  24  -4-5.05196 135.377   6
   1  24   4 5.96449 150.363  12
  -1  24  -5-2.42990 124.238   6
   1  24   5 33.6737 135.469  12
  -1  24  -6 272.267 145.126   6
   1  24   6 398.268 184.373  12
   1  24   7 401.658 197.697  12
  -1  24  -7 92.3029 127.080   6
   1  24   8 104.112 120.485  12
  -1  24  -8 72.3629 120.646   6
   1  24   9 19.0390 92.1505  12
   1  25  -7 15.9710 184.578   6
   1  25  -6-134.664 176.358  12
   1  25  -6 167.666 190.664   6
  -1  25   6-20.3276 101.425   5
   1  25  -5 54.1535 181.406  12
  -1  25   5 17.4914 150.761  12
  -1  25   5 112.934 136.384   5
   1  25  -5-75.0588 158.677   6
  -1  25   4-103.944 126.694   5
  -1  25   4 241.083 180.923  12
   1  25  -4 35.2380 148.572  12
   1  25  -4-57.4498 169.249   6
  -1  25   3 315.810 166.183   5
  -1  25   3 205.283 162.385  12
   1  25  -3 406.369 180.607  12
   1  25  -3 289.281 186.919   6
  -1  25   2 61.2233 120.663   5
   1  25  -2 614.213 215.544  12
  -1  25   2 463.919 206.564  12
  -1  25   1-143.327 183.370   5
  -1  25   1-111.545 154.031  12
   1  25  -1 46.3586 145.610  12
  -1  25   0 585.211 184.392  12
   1  25   0 1020.38 256.746  12
   1  25   1 147.926 128.160   5
   1  25   1 129.227 151.866  12
  -1  25  -1 190.301 141.435  12
   1  25   2 105.438 126.327  12
  -1  25  -2 78.0002 123.260  12
  -1  25  -3 218.445 172.355  12
   1  25   3 111.403 139.687  12
  -1  25  -3 508.458 221.092   6
  -1  25  -4 1116.70 275.083   6
   1  25   4 987.216 267.807  12
  -1  25  -5 2.94456 123.136   6
   1  25   5-184.412 170.876  12
  -1  25  -6 58.1882 173.456   6
   1  25   6 703.032 244.127  12
  -1  25  -7 144.888 137.177   6
   1  25   7-123.689 182.941  12
   1  25   8-433.934 201.033  12
   1  26  -6 489.353 225.536   6
   1  26  -6 92.4921 142.619  12
  -1  26   5 227.728 135.558  12
   1  26  -5-106.191 175.997  12
  -1  26   5-124.362 113.272   5
   1  26  -5 145.017 165.754   6
  -1  26   4-41.3584 115.807   5
  -1  26   4-76.4134 127.729  12
   1  26  -4-31.4861 135.290  12
   1  26  -4 180.083 198.555   6
  -1  26   3 1055.94 263.144   5
  -1  26   3 903.695 235.406  12
   1  26  -3 1179.08 280.135  12
  -1  26   2 81.0175 90.7927   5
  -1  26   2 219.182 136.697  12
  -1  26   1 42.8555 127.892   5
  -1  26   1-84.7128 146.581  12
   1  26  -1 42.1734 129.784  12
   1  26   0 146.487 150.145  12
  -1  26   0 16.8838 108.695  12
   1  26   1 250.618 195.523  12
  -1  26  -1 206.268 146.185  12
  -1  26  -2-225.901 177.391  12
   1  26   2 171.055 173.521  12
  -1  26  -3 26.2224 177.780  12
   1  26   3-58.5540 161.971  12
  -1  26  -3 280.523 147.460   6
  -1  26  -4 324.443 216.013  12
   1  26   4-57.6331 172.591  12
   1  26   5 408.772 198.999  12
  -1  26  -5 407.316 239.635   6
   1  26   6-72.0041 183.055  12
   1  26   7 194.206 162.419  12
   1  27  -5-119.776 198.048   6
   1  27  -4 132.261 159.944  12
   1  27  -4 54.7013 114.600   6
  -1  27   3-6.43178 135.595  12
   1  27  -3 94.2651 118.261  12
  -1  27   3-80.9010 144.522   5
  -1  27   2 109.293 154.351  12
   1  27  -2 357.902 167.945  12
  -1  27   2 485.362 187.306   5
  -1  27   1-54.3575 147.284  12
   1  27  -1-51.6940 165.835  12
  -1  27   1 10.8949 140.578   5
   1  27   0 369.777 195.153  12
  -1  27   0-4.62805 149.418  12
   1  27   0 546.231 160.295   5
  -1  27   0 163.210 144.361   5
   1  27   1-269.080 162.185  12
  -1  27  -1 94.2854 136.249  12
  -1  27  -2-13.5222 125.755  12
   1  27   2 195.503 142.952  12
   1  27   3-63.2670 99.8917  12
  -1  27  -3 51.5584 116.053  12
  -1  27  -4 78.3039 154.171  12
  -1  27  -4 140.981 155.949   6
   1  27   5-197.579 220.664  12
  -1  28   4-294.798 197.705   5
  -1  28   4 152.618 101.903  12
  -1  28   3 141.513 147.670   5
  -1  28   3 215.088 180.766  12
  -1  28   2 357.947 180.440   5
  -1  28   2-189.482 134.918  12
   1  28  -2 124.106 182.716  12
  -1  28   1 30.4124 125.220   5
  -1  28   1-69.0222 151.998  12
   1  28  -1 225.750 191.879  12
  -1  28   0 3.00367 140.933   5
  -1  28   0 293.189 183.233  12
   1  28   0 141.852 144.877  12
  -1  28  -1 89.6631 141.176  12
   1  28   1 372.609 186.490  12
   1  28   2 146.466 143.683  12
  -1  28  -2-86.1284 136.733  12
   1  28   3 213.276 194.918  12
  -1  29   3 113.508 102.627   5
  -1  29   3 187.833 155.931  12
  -1  29   2-187.103 217.550   5
  -1  29   2 28.9374 173.608  12
  -1  29   1 263.298 186.060   5
  -1  29   1 429.652 235.304  12
  -1  29   0 80.0905 168.471   5
  -1  29   0 76.3679 173.330  12
   2 -29  -1-73.1229 172.555  10
  -2 -29   0-78.0528 214.167   7
   2 -29   0-25.1438 202.037  10
  -2 -29  -1 101.358 167.116   7
  -2 -28   4 230.605 156.725  10
  -2 -28   3-618.583 241.964  10
  -2 -28   2-466.125 225.516  10
   2 -28  -2 150.485 157.740   8
   2 -28  -1 521.209 233.475  10
   2 -28  -1 197.455 143.000   8
   2 -28   0 226.717 204.326  10
  -2 -28   0 272.426 147.613   7
   2 -28   0 191.347 164.715   8
   2 -28   1-101.531 122.575  10
  -2 -28  -1-71.0080 133.011   7
   2 -28   1 204.468 209.674   8
   2 -28   2 203.141 156.085  10
  -2 -28  -2-119.489 164.271   7
   2 -28   2 395.156 186.127   8
  -2 -28  -3-99.2249 189.555   7
   2 -28   3 81.7615 129.487   8
  -2 -27   5 453.042 199.840  10
  -2 -27   4 489.593 202.935  10
   2 -27  -4 943.545 309.357   8
  -2 -27   3-3.52329 175.163  10
   2 -27  -3 73.5394 106.171   8
   2 -27  -2-79.1953 204.549  10
  -2 -27   2 198.647 188.044  10
   2 -27  -2-93.3132 126.527   8
  -2 -27   1-84.4225 182.833  10
   2 -27  -1 475.743 200.582  10
  -2 -27   1-140.591 169.268   7
   2 -27  -1-72.4765 215.546   8
  -2 -27   0 67.9942 123.358   7
   2 -27   0-123.489 125.933  10
  -2 -27  -1-180.593 219.188   7
   2 -27   1 157.997 161.149  10
  -2 -27  -2 162.485 142.443   7
   2 -27   2 171.845 158.967  10
   2 -27   3 284.185 193.108  10
  -2 -27  -3 100.096 150.532   7
   2 -27   3-80.3226 198.203   8
  -2 -27  -4-65.5760 212.441   7
  -2 -26   6 151.464 179.219  10
   2 -26  -6 346.894 222.571   8
  -2 -26   5-5.60186 138.010  10
   2 -26  -5 144.097 145.217   8
  -2 -26   4 765.201 272.825  10
   2 -26  -4 167.614 204.595   8
  -2 -26   3 143.439 165.055  10
   2 -26  -3 91.3580 144.706   8
  -2 -26   2 506.987 197.196  10
   2 -26  -2 173.771 160.258  10
   2 -26  -2-147.257 196.689   8
  -2 -26   1 478.025 196.534   7
  -2 -26   1 775.500 241.949  10
   2 -26  -1 577.986 214.926  10
  -2 -26   0-70.6381 166.639   7
   2 -26   0 145.071 139.178  10
  -2 -26  -1 409.020 193.901   7
   2 -26   1 200.704 172.170  10
  -2 -26  -2 152.034 162.102   7
   2 -26   2-2.57005 174.854  10
  -2 -26  -3 85.0300 139.629   7
   2 -26   3 28.9855 158.371  10
   2 -26   4-70.7984 194.214  10
  -2 -26  -4 100.445 130.893   7
   2 -26   4 25.9962 151.533   8
  -2 -26  -5-39.0417 176.723   7
   2 -26   5 567.117 276.346  10
  -2 -25   7-47.1084 181.027  10
   2 -25  -7 108.592 148.905   8
  -2 -25   6 231.414 173.257  10
   2 -25  -6 290.936 210.463   8
  -2 -25   5 114.949 163.069  10
   2 -25  -5-43.0990 196.986   8
  -2 -25   4 356.358 217.519  10
   2 -25  -4-267.227 184.050   8
   2 -25  -3 123.531 175.467  10
  -2 -25   3 40.0960 119.055  10
   2 -25  -3 344.749 222.520   8
  -2 -25   2 73.0949 117.418   7
   2 -25  -2 171.394 142.046  10
  -2 -25   2 286.295 160.798  10
  -2 -25   1 253.971 140.088   7
  -2 -25   1 184.243 154.796  10
   2 -25  -1 490.719 183.899  10
  -2 -25   0 371.031 194.162   7
   2 -25   0 696.306 232.254  10
  -2 -25   0 404.365 170.933  10
  -2 -25  -1 834.322 239.404   7
   2 -25   1 632.362 244.225  10
  -2 -25  -2 228.449 177.436   7
   2 -25   2 316.243 192.448  10
  -2 -25  -3 27.4275 140.061   7
   2 -25   3-188.077 223.520  10
  -2 -25  -4 97.1581 190.497   7
   2 -25   4 506.217 241.956  10
  -2 -25  -5-114.474 206.319   7
   2 -25   5-118.962 142.016  10
  -2 -25  -6-85.6386 179.323   7
   2 -25   6 560.716 218.965  10
   2 -24  -9 442.806 187.018   8
  -2 -24   8-773.873 282.862  10
   2 -24  -8 26.3565 171.373   8
  -2 -24   7 105.122 169.992  10
   2 -24  -7-173.297 182.493   8
  -2 -24   6 104.905 145.188  10
   2 -24  -6 253.905 178.621   8
  -2 -24   5 668.504 249.617  10
   2 -24  -5 835.557 246.688   8
  -2 -24   4 1134.13 284.914  10
   2 -24  -4 1414.54 326.354   8
  -2 -24   3 1382.78 265.185   7
   2 -24  -3 1380.86 278.599  10
  -2 -24   3 1548.69 297.773  10
  -2 -24   2 431.067 176.174   7
   2 -24  -2 174.765 150.516  10
  -2 -24   2-119.413 105.862  10
  -2 -24   1 166.340 115.862   7
   2 -24  -1 469.222 190.546  10
  -2 -24   1 353.800 175.835  10
  -2 -24   0 78.4356 129.801   7
   2 -24   0 27.5444 149.936  10
  -2 -24   0-45.5381 102.453  10
  -2 -24  -1-215.932 189.465   7
   2 -24   1 425.117 200.679  10
  -2 -24  -2 197.179 162.664   7
   2 -24   2 758.909 231.804  10
  -2 -24  -3 608.721 238.962   7
   2 -24   3 807.657 263.991  10
  -2 -24  -4 63.5286 189.773   7
   2 -24   4 204.579 152.389  10
  -2 -24  -5 642.142 224.536   7
   2 -24   5 1295.96 325.141  10
  -2 -24  -6 431.939 183.440   7
   2 -24   6 395.287 228.767  10
  -2 -24  -7-246.973 234.945   7
   2 -24   7-144.844 195.294  10
   2 -23 -10 321.975 205.232   8
  -2 -23   9-243.025 175.249  10
   2 -23  -9 285.180 218.635   8
  -2 -23   8-115.157 223.334  10
   2 -23  -8 525.069 230.460   8
  -2 -23   7 526.649 246.734  10
   2 -23  -7 501.463 242.825   8
  -2 -23   6 42.7297 126.310  10
   2 -23  -6 38.0300 154.236   8
  -2 -23   5 359.616 182.111  10
   2 -23  -5 564.363 258.429   8
  -2 -23   4 1138.19 266.757  10
   2 -23  -4 535.482 178.551  10
   2 -23  -4 1000.17 260.325   8
  -2 -23   3 537.958 168.985   7
   2 -23  -3 576.968 184.447  10
  -2 -23   3 259.293 165.352  10
   2 -23  -2 1592.49 279.059   7
  -2 -23   2 1832.11 306.554   7
  -2 -23   2 1478.71 280.985  10
   2 -23  -2 1967.63 323.737  10
  -2 -23   1 988.340 235.268   7
   2 -23  -1 763.397 202.576   7
   2 -23  -1 870.829 253.215  10
  -2 -23   1 622.233 190.173  10
  -2 -23   0 846.159 245.195   7
  -2 -23   0 785.743 203.907  10
   2 -23   0 1324.97 277.204  10
  -2 -23  -1 361.206 198.281   7
   2 -23   1 234.780 201.936  10
  -2 -23  -2-231.218 173.919   7
   2 -23   2-20.6762 166.731  10
  -2 -23  -3 79.9821 145.488   7
   2 -23   3-56.8702 150.624  10
   2 -23   4 214.491 135.312  11
  -2 -23  -4 258.505 140.098   7
   2 -23   4 147.576 117.268  10
   2 -23   5 128.130 134.288  11
  -2 -23  -5 426.202 207.985   7
   2 -23   5 110.280 174.405  10
   2 -23   6 201.185 144.055  11
  -2 -23  -6 560.636 218.543   7
   2 -23   6 340.800 250.572  10
   2 -23   7-42.0277 126.929  11
  -2 -23  -7-95.8673 187.819   7
   2 -23   7 302.188 239.807  10
   2 -23   8-8.48109 121.135  11
  -2 -23  -8-18.9205 162.784   7
   2 -23   8-19.1954 141.178  10
   2 -23   9-256.389 216.346  11
   2 -22 -11 699.475 263.908   8
  -2 -22  10 503.856 238.104  10
   2 -22 -10 458.532 206.943   8
  -2 -22   9 107.597 191.220  10
   2 -22  -9 681.104 244.891   8
  -2 -22   8 462.524 208.365  10
   2 -22  -8 423.818 233.291   8
  -2 -22   7 235.066 180.391  10
   2 -22  -7-114.589 182.485   8
  -2 -22   6 956.716 255.313  10
   2 -22  -6 936.426 266.974   8
  -2 -22   5 923.230 245.345  10
   2 -22  -5 1302.87 304.576   8
  -2 -22   4 519.041 191.446  10
   2 -22  -4 863.113 224.973  10
  -2 -22   4 644.708 185.986   7
   2 -22  -4 417.058 187.178   8
   2 -22  -3 399.898 183.669   7
  -2 -22   3 606.949 185.098   7
  -2 -22   3 772.354 216.260  10
   2 -22  -3 558.681 189.943  10
   2 -22  -2 176.064 111.091   7
  -2 -22   2-167.096 156.263   7
   2 -22  -2-4.06089 133.346  10
  -2 -22   2 171.778 136.772  10
   2 -22  -1 468.353 162.438   7
  -2 -22   1 493.680 189.173   7
   2 -22  -1 571.115 197.917  10
  -2 -22   1 892.647 221.788  10
  -2 -22   0 275.986 163.661   7
   2 -22   0 393.331 147.578   7
  -2 -22   0 171.887 126.893  10
  -2 -22  -1 1335.54 275.814   7
   2 -22   1 1931.25 346.640  10
  -2 -22  -1 1443.05 241.534  10
  -2 -22  -2 92.8728 115.573   7
   2 -22   2-26.3586 158.034  10
   2 -22   3 76.7759 105.755  11
  -2 -22  -3-81.3332 163.678   7
   2 -22   3 270.301 195.099  10
   2 -22   4 262.381 114.638  11
  -2 -22  -4 571.398 241.823   7
   2 -22   5 499.673 172.114  11
  -2 -22  -5 441.748 193.716   7
   2 -22   5 347.844 172.582  10
   2 -22   6 348.922 170.819  11
  -2 -22  -6-59.1907 188.585   7
   2 -22   6 102.295 215.393  10
   2 -22   7 128.776 162.029  11
  -2 -22  -7 430.044 221.385   7
   2 -22   7 171.278 164.272  10
   2 -22   8 402.421 190.492  11
  -2 -22  -8 184.338 181.243   7
   2 -22   8 3.98289 134.229  10
   2 -22   9 22.5377 150.345  11
  -2 -22  -9-28.7976 141.570   7
   2 -22   9-89.9597 225.575  10
   2 -22  10 263.027 185.893  11
   2 -21 -11 676.692 260.887   8
   2 -21 -10 1154.86 298.664   8
  -2 -21  10 1318.83 343.938  10
  -2 -21  10 614.517 262.095   1
   2 -21  -9 278.470 161.393   8
  -2 -21   9 641.156 245.744  10
  -2 -21   9 258.016 200.120   1
   2 -21  -8 317.390 187.434   8
  -2 -21   8 200.188 168.886  10
  -2 -21   8 47.6794 137.134   1
   2 -21  -7 1.67259 123.668   8
  -2 -21   7-5.60228 127.623  10
  -2 -21   7 75.0790 140.112   1
   2 -21  -6 953.283 277.543   8
  -2 -21   6 1130.27 269.005  10
  -2 -21   6 966.238 255.693   1
   2 -21  -5 497.931 200.537   8
  -2 -21   5 415.342 181.821  10
  -2 -21   5 476.051 183.620   1
  -2 -21   4 953.091 200.923   7
   2 -21  -4 824.686 225.197   7
  -2 -21   4 659.628 212.614  10
   2 -21  -4 875.343 211.184  10
  -2 -21   3 1829.43 276.988   7
   2 -21  -3 1916.65 301.406   7
  -2 -21   3 2245.75 338.113  10
   2 -21  -3 1564.28 265.462  10
  -2 -21   2 471.061 160.517   7
   2 -21  -2 127.146 119.672   7
  -2 -21   2 74.7662 112.963  10
   2 -21  -2 198.135 115.889  10
   2 -21  -1 774.984 195.807   7
  -2 -21   1 570.557 185.679   7
   2 -21  -1 581.317 178.864  10
  -2 -21   1 900.691 220.100  10
  -2 -21   0 738.544 192.162   7
   2 -21   0 754.674 173.932   7
  -2 -21   0 759.749 179.086  10
   2 -21   0 630.549 207.790  10
  -2 -21  -1 567.828 210.921   7
  -2 -21  -1 460.332 144.971  10
   2 -21   1 570.783 198.661  10
   2 -21   2 493.446 150.304  11
   2 -21   2 756.254 249.741  10
   2 -21   3 222.038 104.322  11
  -2 -21  -3 202.346 158.886   7
   2 -21   3-32.4600 143.851  10
   2 -21   4 281.904 134.797  11
  -2 -21  -4-66.3163 165.508   7
   2 -21   4 142.928 130.498  10
   2 -21   5 418.487 174.266  11
  -2 -21  -5 228.255 185.128   7
   2 -21   5 10.3163 141.276  10
   2 -21   6 227.521 125.022  11
  -2 -21  -6 185.653 176.407   7
   2 -21   6 278.919 182.012  10
   2 -21   7 153.470 140.780  11
  -2 -21  -7 83.9152 169.162   7
   2 -21   7 5.01940 134.136  10
   2 -21   8 114.792 127.655  11
  -2 -21  -8 433.170 205.893   7
   2 -21   8-67.8827 162.936  10
   2 -21   9 165.222 131.715  11
  -2 -21  -9 213.340 203.666   7
   2 -21   9 71.7967 161.525  10
   2 -21  10 326.199 151.292  11
   2 -21  10 69.1775 199.677  10
  -2 -20  11 458.483 218.912   1
  -2 -20  11 206.164 197.254  10
   2 -20 -11 681.249 235.584   8
   2 -20 -10 243.963 160.274   8
  -2 -20  10 93.3137 180.934   1
   2 -20  -9 805.893 258.134   8
  -2 -20   9 989.718 319.645   1
  -2 -20   8 510.942 218.400   1
   2 -20  -8 523.877 208.521   8
  -2 -20   7-12.3793 120.169   1
   2 -20  -7 118.813 129.501   8
  -2 -20   6 1304.67 289.955   1
   2 -20  -6 859.269 240.725   8
  -2 -20   5 161.200 129.971   1
   2 -20  -5 277.671 179.694   8
   2 -20  -5 422.528 151.995  10
  -2 -20   5 204.432 99.4422   7
   2 -20  -4 122.567 115.347  10
  -2 -20   4 83.0563 88.7293   7
   2 -20  -4 170.577 129.739   7
  -2 -20   4 263.479 143.040   1
  -2 -20   3 7.09597 90.4025   7
   2 -20  -3 169.486 117.593   7
  -2 -20   3-12.2706 114.600  10
   2 -20  -3 63.6302 105.906  10
  -2 -20   2 1215.67 231.070   7
   2 -20  -2 1053.52 208.865   7
   2 -20  -2 1155.55 235.196  10
  -2 -20   2 1434.30 269.802  10
  -2 -20   1 1283.12 241.044   7
   2 -20  -1 1330.19 240.560   7
  -2 -20   1 1168.32 227.342  10
   2 -20  -1 1273.01 255.994  10
   2 -20   0 429.415 144.166   7
  -2 -20   0 348.862 173.528   7
   2 -20   0 309.159 164.953  10
  -2 -20   0 476.508 164.597  10
   2 -20   1 1619.14 226.288   7
  -2 -20  -1 1352.22 267.537   7
   2 -20   1 1425.74 268.206  10
  -2 -20  -1 1346.73 219.434  10
   2 -20   2 92.6765 84.8689  11
  -2 -20  -2 147.177 115.224   7
   2 -20   2 125.353 123.686  10
  -2 -20  -2 40.1770 76.0517  10
   2 -20   3 1808.34 278.920  11
  -2 -20  -3 2060.30 337.389   7
   2 -20   3 2029.98 345.226  10
   2 -20   4 1529.85 263.164  11
  -2 -20  -4 2641.70 384.883   7
   2 -20   4 2076.84 358.123  10
   2 -20   5 798.196 214.730  11
  -2 -20  -5 1110.45 264.417   7
   2 -20   5 865.854 265.377  10
   2 -20   6 391.404 171.500  11
  -2 -20  -6 729.157 249.042   7
   2 -20   6 589.133 234.196  10
   2 -20   7 153.944 125.097  11
  -2 -20  -7 270.939 164.711   7
   2 -20   7 316.885 189.638  10
   2 -20   8 1128.30 277.818  11
   2 -20   8 791.357 257.585  10
  -2 -20  -8 508.800 192.470   7
   2 -20   9 257.654 169.388  11
  -2 -20  -9 127.258 127.616  14
   2 -20   9 188.065 171.554  10
  -2 -20  -9 2.60080 144.440   7
   2 -20  10-266.070 261.667  11
  -2 -20 -10-111.485 208.523  14
   2 -20  10 370.398 215.174  10
  -2 -20 -10 137.319 159.296   7
   2 -20  11 165.979 161.792  11
  -2 -19  12 211.459 202.191   1
  -2 -19  12 185.087 202.304  10
   2 -19 -11 1803.48 348.976   8
  -2 -19  11 1087.05 309.411   1
  -2 -19  10 843.678 285.820   1
   2 -19 -10 1075.17 294.133   8
  -2 -19   9 649.065 263.693   1
   2 -19  -9 957.047 259.579   8
  -2 -19   8 1150.17 286.653   1
   2 -19  -8 577.673 221.298   8
  -2 -19   7 629.690 228.240   1
   2 -19  -7 241.479 151.269   8
  -2 -19   6 256.847 169.232   1
   2 -19  -6 453.609 191.171   8
   2 -19  -5 523.262 197.711   8
   2 -19  -5 325.378 104.571  10
   2 -19  -5 480.041 193.574   7
  -2 -19   5 503.738 144.988   7
  -2 -19   5 344.387 172.342   1
   2 -19  -4 130.438 94.6842  10
  -2 -19   4 267.034 145.061   1
  -2 -19   4 79.6868 103.244   7
   2 -19  -4 83.6682 119.498   7
  -2 -19   3 747.232 201.686   1
   2 -19  -3 583.912 161.196  10
  -2 -19   3 451.608 131.252   7
   2 -19  -3 637.181 193.270   7
  -2 -19   2 1117.72 221.601  10
   2 -19  -2 826.613 197.184  10
  -2 -19   2 895.758 202.808   7
   2 -19  -2 1007.67 213.092   7
   2 -19  -1 1505.68 261.603  10
  -2 -19   1 1780.34 264.010  10
   2 -19  -1 1616.97 241.951   7
  -2 -19   1 1191.57 237.518   7
   2 -19   0 4832.65 386.144   7
   2 -19   0 4614.37 453.023  10
  -2 -19   0 4682.99 403.260  10
  -2 -19   0 4799.82 445.116   7
   2 -19   1 2412.22 263.357   7
  -2 -19  -1 2337.07 280.810  10
   2 -19   1 2916.75 381.057  10
  -2 -19  -1 2663.33 337.682   7
   2 -19   2 2419.71 290.415  11
   2 -19   2 2092.53 326.527  10
  -2 -19  -2 2135.22 253.975  10
  -2 -19  -2 2416.19 341.136   7
   2 -19   3 39.5489 102.086  11
   2 -19   3-78.4887 127.608  10
  -2 -19  -3 76.7496 123.724   7
   2 -19   4 282.106 132.263  11
   2 -19   4 210.964 165.219  10
  -2 -19  -4 136.502 170.882   7
   2 -19   5 1328.23 246.073  11
   2 -19   5 1369.43 290.567  10
  -2 -19  -5 1920.56 338.363   7
   2 -19   6 730.171 209.799  11
  -2 -19  -6 415.344 177.876   7
   2 -19   6 384.044 208.269  10
   2 -19   7 252.824 178.332  11
   2 -19   7 439.124 216.170  10
  -2 -19  -7 314.450 171.529   7
  -2 -19  -7 465.936 161.282  14
   2 -19   8 32.2240 132.099  11
   2 -19   8 26.7170 215.721  10
  -2 -19  -8 198.449 145.519   7
  -2 -19  -8 58.0796 126.013  14
   2 -19   9-122.140 173.280  11
   2 -19   9-95.6489 178.100  10
  -2 -19  -9 249.547 209.811   7
  -2 -19  -9 172.891 173.120  14
   2 -19  10-88.0127 143.022  11
   2 -19  10 675.179 232.529  10
  -2 -19 -10 212.408 187.613   7
  -2 -19 -10 716.412 235.627  14
  -2 -19 -11 325.297 211.488   7
  -2 -19 -11 361.643 201.501  14
   2 -19  11 480.587 199.519  11
   2 -19  11 379.421 229.858  10
  -2 -18  12 118.984 159.076   1
  -2 -18  11 331.572 208.431   1
   2 -18 -11 110.453 98.6701   8
  -2 -18  10 1008.08 283.477   1
   2 -18 -10 323.356 172.905   8
  -2 -18   9 1437.64 307.949   1
   2 -18  -9 1482.47 310.665   8
  -2 -18   8 458.307 225.881   1
   2 -18  -8 122.245 139.038   8
  -2 -18   7 258.448 131.833   1
   2 -18  -7 165.186 132.357   8
  -2 -18   6 1485.82 219.755   7
  -2 -18   6 1752.85 308.178   1
   2 -18  -6 1304.20 208.454  10
   2 -18  -6 1928.32 327.802   8
  -2 -18   5 2243.68 277.335   7
   2 -18  -5 2398.02 346.897   7
   2 -18  -5 2289.83 282.575  10
   2 -18  -5 2462.54 348.938   8
  -2 -18   5 2717.46 368.376   1
  -2 -18   4 4970.02 473.536   1
  -2 -18   4 4430.02 382.124   7
   2 -18  -4 4910.62 406.866  10
   2 -18  -4 5134.01 460.174   7
   2 -18  -3 199.750 138.778  10
  -2 -18   3-21.4987 113.786   1
  -2 -18   3 322.622 130.162   7
   2 -18  -3-6.54693 113.561   7
  -2 -18   2 1667.27 267.825   1
   2 -18  -2 2250.18 291.522  10
  -2 -18   2 1622.38 246.928   7
   2 -18  -2 2008.93 274.143   7
  -2 -18   1 866.082 186.942  10
   2 -18  -1 641.625 169.375  10
  -2 -18   1 740.207 185.687   7
   2 -18  -1 866.061 175.541   7
   2 -18   0 3141.88 308.852   7
  -2 -18   0 3461.75 377.027   7
   2 -18   0 3202.00 361.770  10
  -2 -18   0 3644.21 343.393  10
   2 -18   1 2640.40 262.830   7
  -2 -18  -1 2165.31 309.745   7
  -2 -18  -1 2603.35 284.097  10
   2 -18   1 2551.53 334.985  10
   2 -18   1 2431.08 281.548  11
  -2 -18  -2 2832.43 361.631   7
   2 -18   2 2820.79 258.005   7
   2 -18   2 2534.06 291.354  11
  -2 -18  -2 2442.30 261.247  10
   2 -18   2 2628.87 352.590  10
   2 -18   3 1856.61 259.046  11
  -2 -18  -3 1304.58 260.396   7
   2 -18   3 1838.16 302.541  10
   2 -18   4 1168.32 224.897  11
  -2 -18  -4 1424.48 283.476   7
   2 -18   4 1595.25 290.768  10
   2 -18   5 157.214 107.652  11
   2 -18   5 139.264 152.869  10
  -2 -18  -5 207.706 150.093   7
   2 -18   6 240.116 145.077  11
  -2 -18  -6 412.745 198.413   7
   2 -18   6 113.291 142.678  10
  -2 -18  -6-85.6008 130.001  14
   2 -18   7 416.931 195.022  11
  -2 -18  -7 632.830 230.174   7
   2 -18   7 225.682 154.516  10
  -2 -18  -7 5.88326 116.110  14
   2 -18   8 601.132 206.485  11
  -2 -18  -8 445.242 204.750  14
   2 -18   8 372.192 196.122  10
  -2 -18  -8 505.655 240.575   7
  -2 -18  -9 137.462 143.184   7
   2 -18   9-96.7302 186.408  10
  -2 -18  -9-34.5115 143.642  14
   2 -18   9 111.058 138.467  11
  -2 -18 -10-9.68364 112.419   7
   2 -18  10-45.9939 191.339  10
  -2 -18 -10-15.9904 111.059  14
   2 -18  10 185.273 174.627  11
  -2 -18 -11 39.8756 192.611   7
  -2 -18 -11-144.454 207.836  14
   2 -18  11 310.126 210.897  10
   2 -18  11 163.399 175.244  11
   2 -18  12 260.614 229.692  10
  -2 -17  13-103.572 191.848   1
  -2 -17  12 701.813 229.982   1
  -2 -17  12 940.680 240.848  11
  -2 -17  11 580.728 204.908  11
  -2 -17  11 487.063 217.758   1
   2 -17 -11 432.587 168.577   8
  -2 -17  10 1669.07 293.308  11
  -2 -17  10 1824.77 379.277   1
   2 -17 -10 1810.63 321.767   8
  -2 -17   9 1383.91 253.079  11
  -2 -17   9 1286.15 293.260   1
   2 -17  -9 1648.58 312.060   8
  -2 -17   8 2586.63 310.299  11
  -2 -17   8 2355.98 370.701   1
   2 -17  -8 2459.62 354.976   8
  -2 -17   7 2435.39 282.624  11
  -2 -17   7 2960.35 398.391   1
   2 -17  -7 2729.05 369.970   8
  -2 -17   6 1379.92 209.840   7
  -2 -17   6 1565.24 274.245   1
   2 -17  -6 1684.42 227.098  10
   2 -17  -6 1491.75 279.109   8
  -2 -17   5 2337.23 269.024   7
   2 -17  -5 2756.50 347.352   7
   2 -17  -5 2757.58 295.232  10
   2 -17  -5 2379.23 344.071   8
  -2 -17   5 2099.03 319.009   1
  -2 -17   4 411.077 135.166   7
   2 -17  -4 308.924 131.728   7
  -2 -17   4 169.923 129.689   1
   2 -17  -4 171.045 94.7670  10
  -2 -17   3 7578.87 537.966   1
  -2 -17   3 6414.28 451.269   7
   2 -17  -3 6763.08 471.519  10
   2 -17  -3 7255.80 505.932   7
   2 -17  -2 437.821 163.479  10
  -2 -17   2 743.635 172.197   1
  -2 -17   2 580.168 155.528   7
   2 -17  -2 393.919 144.291   7
  -2 -17   1 3403.32 336.327   1
   2 -17  -1 2870.24 295.298   7
   2 -17  -1 3333.07 352.132  10
  -2 -17   1 3213.89 344.841   7
   2 -17   0 2507.38 260.540   7
   2 -17   0 2098.74 289.169  10
  -2 -17   0 2204.39 264.247  10
  -2 -17   0 2506.95 304.217   7
   2 -17   1 3799.38 302.466   7
  -2 -17  -1 3345.25 363.201   7
  -2 -17  -1 4099.68 336.418  10
   2 -17   1 3766.80 391.738  10
   2 -17   1 3760.72 327.067  11
   2 -17   2 2477.48 231.834   7
  -2 -17  -2 2860.11 354.013   7
  -2 -17  -2 2261.75 239.019  10
   2 -17   2 2581.29 345.293  10
   2 -17   2 2546.57 291.641  11
   2 -17   3 2285.35 279.840  11
  -2 -17  -3 2215.60 227.852  10
   2 -17   3 2112.01 312.894  10
  -2 -17  -3 2136.56 309.031   7
   2 -17   4 372.307 140.281  11
  -2 -17  -4 499.561 178.503   7
   2 -17   4 321.257 169.160  10
   2 -17   5 803.259 179.927  11
  -2 -17  -5 959.089 239.606   7
   2 -17   5 1102.71 241.878  10
  -2 -17  -5 695.501 209.508  14
   2 -17   6 522.716 180.631  11
  -2 -17  -6 612.502 222.550   7
   2 -17   6 529.431 211.414  10
  -2 -17  -6 602.015 204.286  14
   2 -17   7 68.2686 116.114  11
  -2 -17  -7-37.9423 162.961   7
  -2 -17  -7-4.31809 127.913  14
   2 -17   7 130.374 147.019  10
  -2 -17  -8-125.229 123.972   7
  -2 -17  -8 21.2147 112.836  14
   2 -17   8-67.9216 144.848  11
   2 -17   8 16.6302 169.410  10
  -2 -17  -9 243.949 180.621   7
  -2 -17  -9 77.7795 128.090  14
   2 -17   9-6.19516 159.362  11
   2 -17   9 68.6754 158.180  10
  -2 -17 -10 264.999 176.023   7
  -2 -17 -10 596.460 214.660  14
   2 -17  10 263.086 184.661  11
   2 -17  10 288.867 183.660  10
  -2 -17 -11-4.72268 136.004   7
  -2 -17 -11 194.446 181.155  14
   2 -17  11 10.3836 133.149  11
   2 -17  11 257.459 178.080  10
  -2 -17 -12-194.406 168.952   7
   2 -17  12 666.397 266.058  11
   2 -17  12-22.8331 235.031  10
  -2 -17 -12 773.253 261.025  14
  -2 -16  14 711.448 258.615  11
  -2 -16  13 250.144 196.536   1
  -2 -16  13 246.225 177.836  11
  -2 -16  12 382.237 243.534   1
  -2 -16  12 334.378 195.297  11
  -2 -16  11 204.343 104.365  11
  -2 -16  11 34.9955 101.595   1
   2 -16 -11 119.137 115.590   8
  -2 -16  10 683.800 213.668  11
  -2 -16  10 324.003 178.432   1
   2 -16 -10 602.479 191.309   8
  -2 -16   9 587.700 173.433  11
  -2 -16   9 1324.88 300.291   1
   2 -16  -9 1257.31 273.216   8
  -2 -16   8 232.514 118.849  11
  -2 -16   8 7.64445 173.631   1
   2 -16  -8 536.384 175.298   8
  -2 -16   7 489.407 142.469  11
  -2 -16   7 332.953 143.846   1
   2 -16  -6 2925.14 363.398   8
   2 -16  -6 3289.58 302.053  10
  -2 -16   6 3045.25 285.444  11
  -2 -16   6 3448.85 397.653   1
  -2 -16   6 2931.55 290.848   7
   2 -16  -5 2631.81 344.134   8
   2 -16  -5 2683.47 340.046   7
   2 -16  -5 2720.42 286.568  10
  -2 -16   5 2309.31 227.411  11
  -2 -16   5 2490.85 272.507   7
  -2 -16   5 2382.91 322.860   1
   2 -16  -4 4864.24 421.255   7
  -2 -16   4 4783.62 377.621   7
  -2 -16   4 4508.69 284.922  11
   2 -16  -4 5132.36 390.185  10
  -2 -16   4 5405.91 458.616   1
  -2 -16   3 11030.6 625.116   1
  -2 -16   3 10089.1 550.578   7
   2 -16  -3 11050.7 580.709  10
   2 -16  -3 10760.6 594.882   7
  -2 -16   2 9131.02 545.768   1
  -2 -16   2 8575.15 514.477   7
   2 -16  -2 9499.71 552.921  10
   2 -16  -2 9391.19 530.884   7
  -2 -16   1 9933.65 551.613   1
   2 -16  -1 10170.9 530.309   7
   2 -16  -1 10986.8 605.204  10
  -2 -16   1 9979.66 563.823   7
  -2 -16   0 11591.8 564.855   1
   2 -16   0 12501.0 552.345   7
   2 -16   0 12215.9 654.470  10
  -2 -16   0 11702.9 629.912   7
   2 -16   1 3406.96 275.176   7
  -2 -16  -1 3997.80 377.550   7
   2 -16   1 3671.97 373.935  10
  -2 -16  -1 3349.64 292.970  10
   2 -16   1 3745.92 324.216  11
   2 -16   2 5687.63 330.097   7
   2 -16   2 6082.48 426.856  11
   2 -16   2 6009.08 487.759  10
  -2 -16  -2 6008.69 367.416  10
  -2 -16  -2 5111.65 447.161   7
   2 -16   3 884.510 188.547  11
  -2 -16  -3 722.090 189.769   7
   2 -16   3 878.426 213.793  10
  -2 -16  -3 668.584 129.373  10
   2 -16   4 704.734 168.508  11
  -2 -16  -4 543.120 183.446   7
   2 -16   4 807.417 216.222  10
  -2 -16  -4 607.886 169.346  14
   2 -16   5 25.7261 95.5053  11
  -2 -16  -5 478.303 177.169   7
   2 -16   5 294.294 173.086  10
  -2 -16  -5 281.217 152.447  14
   2 -16   6 136.307 132.087  11
  -2 -16  -6 270.991 190.688   7
  -2 -16  -6 319.081 154.296  14
   2 -16   6 297.592 179.136  10
  -2 -16  -7 508.065 183.140   7
  -2 -16  -7 477.538 171.257  14
   2 -16   7 587.127 184.659  11
   2 -16   7 336.505 187.105  10
  -2 -16  -8 1699.10 303.751   7
  -2 -16  -8 1705.60 302.655  14
   2 -16   8 1381.10 286.972  11
   2 -16   8 1715.68 325.529  10
  -2 -16  -9 159.805 161.849   7
  -2 -16  -9 217.208 168.160  14
   2 -16   9 164.152 172.659  11
   2 -16   9 364.750 158.236  10
  -2 -16 -10 506.763 217.002   7
  -2 -16 -10-133.474 153.470  14
   2 -16  10 388.240 191.981  11
   2 -16  10 114.996 144.919  10
  -2 -16 -11 314.486 181.764   7
  -2 -16 -11 319.589 176.379  14
   2 -16  11 266.293 178.087  11
   2 -16  11 331.456 215.229  10
  -2 -16 -12 135.013 138.584   7
   2 -16  12 25.8012 183.415  11
   2 -16  12 136.445 148.601  10
  -2 -16 -12-10.2969 111.677  14
   2 -16  13 4.74335 174.774  10
  -2 -15  14 426.440 223.093  11
  -2 -15  14 575.066 247.190   1
  -2 -15  13-80.6108 188.750  11
  -2 -15  13-140.995 202.303   1
  -2 -15  12 209.933 169.077  11
  -2 -15  12 384.852 214.486   1
  -2 -15  11 732.516 208.754  11
   2 -15 -11 779.981 227.604   8
  -2 -15  11 235.201 190.079   1
  -2 -15  10 2730.23 355.549  11
   2 -15 -10 2971.36 385.044   8
  -2 -15  10 2958.11 438.354   1
  -2 -15   9 1262.20 233.809  11
   2 -15  -9 954.400 231.798   8
  -2 -15   9 995.689 266.779   1
  -2 -15   8 404.036 137.985  11
  -2 -15   8 242.535 152.800   1
   2 -15  -8 354.713 138.344   8
  -2 -15   7 1664.87 215.139   7
  -2 -15   7 1850.08 242.063  11
   2 -15  -7 2030.75 230.989  10
  -2 -15   7 2415.74 343.816   1
   2 -15  -7 1753.11 283.383   8
  -2 -15   6 1707.20 220.094   7
  -2 -15   6 1582.37 208.866  11
   2 -15  -6 2040.89 233.888  10
  -2 -15   6 1615.69 263.107   1
   2 -15  -6 2299.67 309.422   8
   2 -15  -5 796.202 201.831   8
  -2 -15   5 653.629 125.658  11
  -2 -15   5 632.305 179.091   1
   2 -15  -5 408.538 154.567   7
  -2 -15   5 713.520 147.976   7
   2 -15  -5 612.675 139.993  10
   2 -15  -4 2803.60 314.997   7
  -2 -15   4 3071.27 237.474  11
  -2 -15   4 2489.26 304.279   1
  -2 -15   4 2719.99 280.742   7
   2 -15  -4 3147.48 300.191  10
   2 -15  -3 1177.65 191.680  10
  -2 -15   3 919.869 195.236   1
   2 -15  -3 1377.27 223.573   7
  -2 -15   3 1279.07 201.618   7
  -2 -15   3 1238.94 136.509  11
   2 -15  -2 402.954 130.929  10
  -2 -15   2 386.649 65.9071  11
  -2 -15   2 374.289 122.437   1
  -2 -15   2 506.298 128.224   7
   2 -15  -2 356.649 112.324   7
  -2 -15   1 2429.02 262.769   1
   2 -15  -1 2309.67 282.224  10
  -2 -15   1 2572.12 288.823   7
   2 -15  -1 2563.04 266.041   7
   2 -15   0 864.211 147.294   7
  -2 -15   0 850.576 188.115   7
   2 -15   0 1011.48 204.905  10
  -2 -15   0 1027.67 175.474   1
   2 -15   1 5066.12 321.788   7
  -2 -15  -1 5356.19 427.895   7
  -2 -15  -1 5412.10 353.660  10
   2 -15   1 5631.76 440.179  10
   2 -15   1 5703.88 383.644  11
   2 -15   2 10609.5 427.318   7
  -2 -15  -2 11049.9 622.942   7
   2 -15   2 11196.1 631.136  10
  -2 -15  -2 11314.9 478.149  10
   2 -15   2 11101.1 556.827  11
  -2 -15  -3 125.077 125.450  14
  -2 -15  -3 161.324 122.305   7
  -2 -15  -3 160.284 68.5568  10
   2 -15   3-142.890 150.293  10
   2 -15   3 131.864 109.400  11
  -2 -15  -4 562.340 176.496  14
   2 -15   4 965.297 200.915  11
  -2 -15  -4 1123.60 227.392   7
   2 -15   4 704.039 184.034  10
  -2 -15  -5 4016.59 414.532   7
   2 -15   5 3532.31 372.146  11
  -2 -15  -5 3918.33 387.464  14
   2 -15   5 5072.19 462.349  10
  -2 -15  -6 1892.93 318.061   7
  -2 -15  -6 1714.54 279.197  14
   2 -15   6 2351.92 322.464  11
   2 -15   6 2372.11 340.412  10
  -2 -15  -7 425.678 167.580   7
  -2 -15  -7 692.072 201.880  14
   2 -15   7 997.513 249.583  11
   2 -15   7 1029.20 245.972  10
  -2 -15  -8 1074.86 259.115   7
  -2 -15  -8 605.012 190.296  14
   2 -15   8 624.448 206.637  11
   2 -15   8 1234.07 283.934  10
  -2 -15  -9 554.727 208.354   7
  -2 -15  -9 21.7749 125.605  14
   2 -15   9 305.295 158.943  11
   2 -15   9 475.379 181.271  10
  -2 -15 -10 579.182 196.493   7
  -2 -15 -10 365.813 158.659  14
   2 -15  10 316.171 181.278  11
   2 -15  10 575.149 195.687  10
  -2 -15 -11 384.644 171.580   7
  -2 -15 -11 310.027 180.935  14
   2 -15  11 441.374 187.683  11
   2 -15  11 308.735 181.592  10
  -2 -15 -12-25.6838 132.083   7
   2 -15  12 98.9778 158.745  11
   2 -15  12 164.812 189.530  10
  -2 -15 -12 100.067 142.970  14
   2 -15  13-213.179 203.966  10
   2 -14 -14 510.520 203.610  14
  -2 -14  14 208.812 217.643   1
  -2 -14  14-231.283 253.158  11
   2 -14 -13 848.715 231.758  14
  -2 -14  13 1190.62 308.105   1
  -2 -14  13 1032.54 279.694  11
   2 -14 -12 30.0852 104.504  14
  -2 -14  12 176.630 147.556  11
  -2 -14  12-108.916 169.007   1
   2 -14 -11 212.224 138.307  14
   2 -14 -11 133.022 99.7110   8
  -2 -14  11-63.2210 155.554  11
  -2 -14  11 233.335 162.562   1
   2 -14 -10 1341.36 253.388  14
  -2 -14  10 1717.38 294.279  11
  -2 -14  10 1506.93 301.468   1
   2 -14 -10 1665.34 286.290   8
  -2 -14   9 3152.91 356.307  11
  -2 -14   9 3800.65 452.011   1
   2 -14  -9 3139.33 378.389   8
  -2 -14   8 401.022 171.101   1
   2 -14  -8 833.616 203.048   8
  -2 -14   8 479.791 132.549  11
   2 -14  -7 590.060 179.385   8
  -2 -14   7 695.426 155.151  11
   2 -14  -7 638.976 126.014  10
  -2 -14   7 435.202 109.069   7
  -2 -14   7 772.462 200.235   1
   2 -14  -6 11007.0 654.144   8
   2 -14  -6 11189.5 513.270  10
  -2 -14   6 10502.7 515.164  11
  -2 -14   6 10496.4 514.767   7
  -2 -14   6 9563.00 626.738   1
   2 -14  -5 987.434 201.475   8
  -2 -14   5 1194.54 165.837  11
  -2 -14   5 1345.60 233.046   1
   2 -14  -5 1366.81 231.140   7
  -2 -14   5 1187.19 184.591   7
   2 -14  -5 1382.72 189.539  10
   2 -14  -4 2664.00 299.174   7
  -2 -14   4 2504.00 259.059   7
   2 -14  -4 2812.10 270.793  10
  -2 -14   4 2582.46 211.368  11
  -2 -14   4 2366.10 293.356   1
   2 -14  -3 2320.33 270.416   7
  -2 -14   3 2394.44 253.814   7
   2 -14  -3 2750.27 274.502  10
  -2 -14   3 2429.91 182.324  11
  -2 -14   3 2737.40 296.534   1
   2 -14  -2 4413.39 348.993   7
  -2 -14   2 4446.18 351.654   7
   2 -14  -2 4265.32 347.360  10
  -2 -14   2 4355.26 355.448   1
  -2 -14   2 4031.09 198.241  11
  -2 -14   1 6285.89 422.076   7
  -2 -14   1 7117.16 429.148   1
   2 -14  -1 6286.04 389.884   7
   2 -14  -1 5780.27 411.374  10
   2 -14   0 3688.48 341.299  10
  -2 -14   0 3757.74 340.440   7
  -2 -14   0 4149.67 311.728   1
   2 -14   0 4326.39 305.327   7
   2 -14   0 3537.02 287.407  11
   2 -14   1 3933.86 359.562  10
  -2 -14  -1 4292.97 367.978   7
  -2 -14  -1 4148.94 296.587   1
   2 -14   1 4326.69 284.614   7
   2 -14   1 4640.58 337.103  11
   2 -14   2 2704.04 206.892   7
  -2 -14  -2 2055.59 271.906   7
   2 -14   2 2404.98 258.994  11
   2 -14   2 2648.77 317.396  10
  -2 -14  -2 2853.24 234.348  10
  -2 -14  -3 8716.38 520.236  14
  -2 -14  -3 9808.95 397.931  10
   2 -14   3 10125.7 598.423  10
  -2 -14  -3 10123.1 611.662   7
   2 -14   3 9970.33 539.044  11
  -2 -14  -4 15651.4 756.300   7
   2 -14   4 14802.1 750.998  10
   2 -14   4 15246.2 697.944  11
  -2 -14  -4 14538.2 676.781  14
  -2 -14  -5 143.367 120.485  14
   2 -14   5-108.738 98.4181  11
  -2 -14  -5 6.59751 124.671   7
   2 -14   5 72.8492 100.474  10
  -2 -14  -6 1125.70 223.537  14
   2 -14   6 1212.28 251.694  10
  -2 -14  -6 1755.85 292.671   7
   2 -14   6 1326.25 245.814  11
  -2 -14  -7 4182.19 441.703   7
  -2 -14  -7 3154.77 365.137  14
   2 -14   7 4311.76 441.011  11
   2 -14   7 4387.32 465.633  10
   2 -14   8 2475.70 355.986  10
  -2 -14  -8 1984.74 332.698   7
   2 -14   8 1767.56 302.060  11
  -2 -14  -8 2134.29 321.103  14
   2 -14   9 509.609 187.010  10
  -2 -14  -9 170.104 160.008   7
   2 -14   9 525.358 219.760  11
  -2 -14  -9 88.3068 127.058  14
   2 -14  10 243.095 154.871  10
  -2 -14 -10 111.599 180.450   7
   2 -14  10 161.083 142.385  11
  -2 -14 -10 144.940 141.290  14
   2 -14  11 568.110 238.054  10
  -2 -14 -11 504.769 191.066   7
   2 -14  11 126.304 177.077  11
  -2 -14 -11 676.438 226.714  14
   2 -14  12 855.855 256.021  10
  -2 -14 -12 425.224 197.165  14
   2 -14  12 657.603 264.304  11
  -2 -14 -12 345.833 169.403   7
   2 -14  13 153.571 173.935  11
  -2 -14 -13-74.3210 215.886   6
  -2 -14 -13 406.105 193.754  14
  -2 -13  15 51.6476 193.799   1
   2 -13 -14 279.311 158.928   6
   2 -13 -14-64.3738 137.582  14
  -2 -13  14 191.468 135.088  11
  -2 -13  14 28.5541 175.993   1
   2 -13 -13 399.507 167.546  14
  -2 -13  13 331.066 148.964  11
  -2 -13  13 360.719 175.372   1
   2 -13 -12 838.591 207.226  14
  -2 -13  12 1408.49 307.479   1
  -2 -13  12 1385.40 300.970  11
   2 -13 -11 1481.71 264.253  14
   2 -13 -11 1874.60 293.039   8
  -2 -13  11 1420.94 289.254   1
  -2 -13  11 1424.89 284.315  11
   2 -13 -10 533.375 170.782  14
   2 -13 -10 491.054 161.971   8
  -2 -13  10 508.090 188.925   1
  -2 -13  10 628.749 203.793  11
   2 -13  -9 713.566 179.960  14
  -2 -13   9 622.006 184.545  11
   2 -13  -9 795.173 197.665   8
  -2 -13   9 730.974 196.273   1
   2 -13  -8 7659.15 555.510   8
  -2 -13   8 7572.02 504.475  11
  -2 -13   8 7733.94 593.628   1
  -2 -13   8 7118.74 417.116   7
   2 -13  -7 2045.14 290.143   8
   2 -13  -7 1999.56 212.359  10
  -2 -13   7 1941.61 243.046  11
  -2 -13   7 1964.94 222.961   7
  -2 -13   7 1411.05 255.425   1
   2 -13  -6 15276.3 742.390   8
   2 -13  -6 14896.5 572.406  10
  -2 -13   6 14720.8 592.917  11
  -2 -13   6 14330.0 583.292   7
  -2 -13   6 15010.3 745.552   1
   2 -13  -5 345.679 148.365   8
  -2 -13   5 245.486 88.3221  11
   2 -13  -5 438.532 112.150  10
  -2 -13   5 385.292 140.308   1
  -2 -13   5 373.944 121.543   7
  -2 -13   4 635.364 107.051  11
  -2 -13   4 547.470 163.572   1
   2 -13  -4 539.353 134.380   7
  -2 -13   4 521.863 129.147   7
   2 -13  -4 746.240 149.312  10
   2 -13  -3 27326.4 857.883   7
  -2 -13   3 26589.0 803.628   7
   2 -13  -3 27402.8 812.211  10
  -2 -13   3 25520.2 568.715  11
  -2 -13   3 26705.9 860.842   1
   2 -13  -2 7443.49 425.773   7
  -2 -13   2 7396.13 437.362   7
   2 -13  -2 7258.92 429.910  10
  -2 -13   2 7534.40 440.073   1
  -2 -13   2 7129.83 253.820  11
  -2 -13   1 8505.78 475.761   7
  -2 -13   1 9411.48 469.255   1
   2 -13  -1 8919.35 443.830   7
   2 -13  -1 8385.01 473.735  10
   2 -13   0 11625.9 566.352  10
  -2 -13   0 12224.1 579.174   7
  -2 -13   0 11467.0 495.562   1
   2 -13   0 12408.0 490.976   7
   2 -13   0 12257.1 515.765  11
   2 -13   1 10043.9 542.347  10
   2 -13   1 9618.48 402.115   7
  -2 -13  -1 10501.6 550.315   7
  -2 -13  -1 9423.24 423.834   1
   2 -13   1 10749.9 497.498  11
   2 -13   2 11174.2 590.551  10
  -2 -13  -2 11515.2 591.225   7
   2 -13   2 11293.8 537.554  11
  -2 -13  -2 10960.1 531.680  14
   2 -13   3 313.540 119.721  10
  -2 -13  -3 259.549 72.8899  10
  -2 -13  -3 332.916 129.252   7
   2 -13   3 693.169 158.901  11
  -2 -13  -3 509.465 146.630  14
  -2 -13  -4 693.199 89.5816  10
   2 -13   4 566.305 163.132  10
  -2 -13  -4 965.095 196.451   7
   2 -13   4 772.645 165.258  11
  -2 -13  -4 702.431 166.202  14
  -2 -13  -5 1396.90 228.086  14
   2 -13   5 1579.41 257.746  10
  -2 -13  -5 1464.15 259.426   7
   2 -13   5 1628.08 253.627  11
  -2 -13  -6 4067.23 408.747   7
  -2 -13  -6 3353.37 353.971  14
   2 -13   6 4184.71 412.259  11
   2 -13   6 4602.69 428.762  10
   2 -13   7 579.780 195.586  10
  -2 -13  -7 1224.38 244.417   7
   2 -13   7 967.656 220.669  11
  -2 -13  -7 771.379 194.620  14
   2 -13   8-5.41619 129.201  10
  -2 -13  -8 207.189 143.036   7
   2 -13   8 199.589 127.617  11
  -2 -13  -8 122.392 119.260  14
   2 -13   9 1085.12 248.998  10
  -2 -13  -9 1302.34 285.565   7
   2 -13   9 1134.15 245.635  11
  -2 -13  -9 658.545 197.103  14
   2 -13  10 279.964 176.599  10
  -2 -13 -10 34.0511 128.069   7
   2 -13  10-137.790 178.642  11
  -2 -13 -10-31.0607 161.113  14
   2 -13  11 432.857 187.499  10
  -2 -13 -11 318.890 161.390   7
  -2 -13 -11 440.084 186.539  14
   2 -13  11 716.232 260.697  11
  -2 -13 -12 147.638 151.492  14
   2 -13  12-148.834 183.434  11
   2 -13  12-3.86681 156.145  10
   2 -13  13-181.446 208.292  11
  -2 -13 -13-55.5901 180.780   6
  -2 -13 -13 109.047 175.693  14
  -2 -12  15 155.166 155.081   1
  -2 -12  15 292.061 219.070  11
   2 -12 -14 1008.27 285.984   6
   2 -12 -14 490.108 183.773  14
  -2 -12  14 553.024 206.177   1
  -2 -12  14 801.107 262.752  11
   2 -12 -13 662.188 200.866  14
  -2 -12  13 908.237 261.451   1
  -2 -12  13 694.559 193.660  11
   2 -12 -12 213.883 132.732  14
  -2 -12  12 108.061 114.353  11
  -2 -12  12 538.599 233.709   1
   2 -12 -11 153.235 113.671  14
   2 -12 -11-75.8849 103.486   8
  -2 -12  11 12.1608 113.686  11
  -2 -12  11 180.758 144.357   1
   2 -12 -10 7154.07 540.858   8
  -2 -12  10 7119.61 549.273  11
   2 -12 -10 5908.46 477.586  14
  -2 -12  10 6697.71 578.770   1
   2 -12  -9 10757.9 649.838   8
  -2 -12   9 11060.7 641.531  11
   2 -12  -9 9846.66 584.350  14
  -2 -12   9 12062.9 739.838   1
   2 -12  -8 1107.07 204.327  14
   2 -12  -8 1311.11 170.486  10
  -2 -12   8 1109.99 192.181  11
  -2 -12   8 1044.73 209.519   1
   2 -12  -8 1073.19 205.008   8
  -2 -12   7 7137.90 444.778  11
   2 -12  -7 6896.56 372.577  10
   2 -12  -7 7253.67 508.742   8
  -2 -12   7 7055.01 528.614   1
  -2 -12   6 15504.1 605.185  11
  -2 -12   6 15173.6 727.588   1
   2 -12  -6 15792.8 573.761  10
   2 -12  -6 15614.4 723.995   8
   2 -12  -5 28606.3 957.641   8
   2 -12  -5 28615.1 775.868  10
  -2 -12   5 28299.9 740.434  11
  -2 -12   5 29281.5 965.905   1
  -2 -12   5 28399.3 796.636   7
   2 -12  -4 12984.4 629.219   8
   2 -12  -4 12792.2 601.854   7
  -2 -12   4 13464.3 460.229  11
  -2 -12   4 12660.7 532.344   7
  -2 -12   4 13077.7 614.385   1
   2 -12  -4 14038.5 550.365  10
  -2 -12   3 65.1087 39.6444  11
  -2 -12   3 100.972 80.4343   1
   2 -12  -3 19.4380 86.4526   7
  -2 -12   3 57.8242 73.7513   7
   2 -12  -3 90.4011 68.4800  10
   2 -12  -2 6797.97 397.776   7
  -2 -12   2 6727.32 399.458   7
   2 -12  -2 6992.72 404.710  10
  -2 -12   2 5904.24 378.082   1
  -2 -12   2 6855.18 241.692  11
  -2 -12   1 14966.0 605.122   7
  -2 -12   1 15494.5 576.230   1
   2 -12  -1 15016.4 551.203   7
   2 -12  -1 14920.5 600.831  10
   2 -12   0 5589.02 378.101  10
  -2 -12   0 5874.14 390.875   7
  -2 -12   0 6225.60 347.776   1
   2 -12   0 5880.71 323.045   7
   2 -12   0 5993.79 351.534  11
   2 -12   1 4059.72 335.611  10
   2 -12   1 4171.99 254.297   7
  -2 -12  -1 4316.47 349.465   7
  -2 -12  -1 4692.02 284.793   1
   2 -12   1 4731.64 327.366  11
  -2 -12  -2 1262.31 187.184  14
  -2 -12  -2 1369.91 216.023   7
   2 -12   2 1698.69 209.859  11
   2 -12   2 1376.07 214.846  10
  -2 -12  -2 1730.17 165.776  10
  -2 -12  -3 4515.67 349.702  14
   2 -12   3 4435.85 374.535  10
  -2 -12  -3 4216.15 232.887  10
  -2 -12  -3 4890.95 392.035   7
   2 -12   3 4639.65 354.169  11
  -2 -12  -4 2112.74 282.151   7
   2 -12   4 1178.27 211.650  10
  -2 -12  -4 1610.57 126.848  10
   2 -12   4 1806.05 239.132  11
  -2 -12  -4 1537.98 221.623  14
  -2 -12  -5 3309.41 344.769   7
   2 -12   5 3720.18 363.902  10
   2 -12   5 3574.63 346.768  11
  -2 -12  -5 3886.40 352.137  14
  -2 -12  -6 166.119 116.897  14
   2 -12   6 144.873 57.3497   8
   2 -12   6 83.6521 111.554  11
  -2 -12  -6 429.157 158.530   7
   2 -12   6 59.6917 132.565  10
  -2 -12  -7 1572.08 270.455  14
   2 -12   7 1663.93 280.676  10
  -2 -12  -7 1548.61 260.572   7
   2 -12   7 1546.80 263.684  11
  -2 -12  -8 6688.72 543.211   7
  -2 -12  -8 6099.96 498.648  14
   2 -12   8 6259.90 547.141  11
   2 -12   8 7186.75 559.022  10
   2 -12   9 604.422 204.277  10
  -2 -12  -9 758.734 211.033   7
   2 -12   9 505.564 188.445  11
  -2 -12  -9 759.016 203.428  14
   2 -12  10 77.1583 119.286  10
  -2 -12 -10 12.8262 151.893   7
   2 -12  10-5.36481 160.126  11
  -2 -12 -10 7.28048 119.967  14
   2 -12  11 1508.92 308.288  10
  -2 -12 -11 978.130 254.218  14
  -2 -12 -11 1587.16 308.202   7
   2 -12  11 1066.90 274.363  11
  -2 -12 -12 41.9027 149.350  14
  -2 -12 -12 319.897 158.059   6
   2 -12  12 254.318 178.493  11
   2 -12  12 187.813 137.345  10
   2 -12  13 127.525 166.220  11
  -2 -12 -13-133.939 148.391   6
  -2 -12 -13-154.195 185.350  14
  -2 -11  15 1163.48 314.916   1
  -2 -11  15 277.949 206.031  11
   2 -11 -14 659.224 257.167   6
   2 -11 -14 148.889 114.271  14
  -2 -11  14 1.41654 145.283   1
  -2 -11  14 423.443 187.096  11
   2 -11 -13 1089.01 242.285  14
  -2 -11  13 936.301 265.117   1
  -2 -11  13 601.388 206.420  11
   2 -11 -12 641.920 192.122  14
  -2 -11  12 1032.74 266.649  11
  -2 -11  12 867.042 233.133   1
   2 -11 -11 651.570 169.740  14
   2 -11 -11 1162.74 219.312   8
  -2 -11  11 1143.24 246.124  11
  -2 -11  11 1007.42 252.832   1
   2 -11 -10 535.671 164.667  14
   2 -11 -10 232.850 119.436   8
  -2 -11  10 393.306 169.019  11
  -2 -11  10 383.494 171.444   1
   2 -11  -9 829.168 190.494  14
   2 -11  -9 907.672 203.365   8
  -2 -11   9 890.792 196.623  11
  -2 -11   9 1355.86 269.976   1
   2 -11  -8 1183.80 202.668  14
   2 -11  -8 1325.25 227.601   8
  -2 -11   8 1445.15 223.630  11
  -2 -11   8 1451.00 255.820   1
   2 -11  -7 5454.14 390.381  14
   2 -11  -7 6676.23 357.093  10
   2 -11  -7 6624.14 468.823   8
  -2 -11   7 6278.25 479.850   1
  -2 -11   7 6493.80 420.141  11
   2 -11  -6 3385.17 262.005  10
   2 -11  -6 3350.83 332.382   8
  -2 -11   6 3108.51 327.073   1
  -2 -11   6 3229.52 273.794  11
   2 -11  -5 7785.74 392.639  10
  -2 -11   5 6846.18 359.066  11
  -2 -11   5 7431.84 471.425   1
   2 -11  -5 6708.40 449.181   8
   2 -11  -4 17274.1 697.848   8
  -2 -11   4 16449.5 587.320   7
   2 -11  -4 16089.7 570.411  10
  -2 -11   4 16273.7 655.654   1
   2 -11  -3 5767.44 373.490   7
  -2 -11   3 5169.25 335.213   7
   2 -11  -3 5610.98 341.896  10
  -2 -11   3 5398.55 249.270  11
  -2 -11   3 5795.09 380.493   1
   2 -11  -2 21137.5 665.884   7
  -2 -11   2 21486.2 687.439   7
   2 -11  -2 21594.7 679.278  10
  -2 -11   2 22023.9 688.548   1
  -2 -11   2 20863.6 409.546  11
  -2 -11   1 4728.14 334.533   7
  -2 -11   1 4386.63 293.776   1
   2 -11  -1 4650.72 295.468   7
   2 -11  -1 4262.14 316.967  10
   2 -11   0 7545.62 420.635  10
   2 -11   0 8040.07 359.968   7
  -2 -11   0 7990.18 435.687   7
  -2 -11   0 8269.82 379.631   1
   2 -11   0 8440.46 404.566  11
   2 -11   1 23047.1 755.626  10
  -2 -11  -1 23682.7 685.736  14
   2 -11   1 22388.3 553.839   7
  -2 -11  -1 22844.5 751.198   7
  -2 -11  -1 24552.7 614.007   1
   2 -11   1 23545.1 696.799  11
   2 -11   2 10027.7 525.298  10
  -2 -11  -2 10281.8 524.494   7
  -2 -11  -2 11015.4 487.410  14
   2 -11   2 9823.29 473.429  11
  -2 -11  -3 168.157 80.9150  14
   2 -11   3 107.030 94.0972  10
  -2 -11  -3 231.421 51.3416  10
  -2 -11  -3 306.473 124.335   7
   2 -11   3 244.562 108.293  11
  -2 -11  -4 3668.34 346.906   7
  -2 -11  -4 3692.24 168.997  10
   2 -11   4 3794.13 344.517  10
  -2 -11  -4 3834.33 323.965  14
   2 -11   4 3547.27 321.509  11
  -2 -11  -5 10441.8 585.398   7
   2 -11   5 8992.22 546.376  10
   2 -11   5 9980.56 563.900  11
  -2 -11  -5 8603.10 500.535  14
   2 -11   6 922.955 196.222  10
   2 -11   6 757.009 112.672   8
  -2 -11  -6 744.703 195.956   7
   2 -11   6 667.441 171.902  11
  -2 -11  -6 872.656 182.489  14
   2 -11   7 931.724 228.730  11
  -2 -11  -7 907.179 207.389   7
   2 -11   7 985.129 204.517  10
  -2 -11  -7 561.949 167.515  14
   2 -11   8 905.770 233.303  11
  -2 -11  -8 1189.74 247.991   7
   2 -11   8 841.879 206.823  10
  -2 -11  -8 751.065 214.729  14
   2 -11   9 652.589 199.861  11
  -2 -11  -9 840.230 203.847   7
   2 -11   9 775.556 208.345  10
  -2 -11  -9 860.885 220.135  14
   2 -11  10 1767.42 318.788  11
  -2 -11 -10 1937.90 311.391   7
   2 -11  10 1804.97 305.957  10
  -2 -11 -10 1743.72 302.108  14
   2 -11  11 459.395 209.246  11
  -2 -11 -11 581.286 194.652  14
  -2 -11 -11 581.963 204.003   7
   2 -11  11 317.783 174.976  10
  -2 -11 -12 120.219 141.543  14
   2 -11  12 262.473 161.896  10
   2 -11  12 61.7378 161.110  11
  -2 -11 -12 336.579 219.468   6
   2 -11  13 347.581 195.157  11
  -2 -11 -13 274.776 158.895  14
  -2 -11 -13 709.379 235.125   6
  -2 -11 -14 657.274 236.066  14
  -2 -11 -14 296.783 181.595   6
   2 -10 -15-153.542 227.009   6
  -2 -10  15 67.6253 143.458   1
  -2 -10  15 37.6922 115.301  11
   2 -10 -14 1006.22 229.652  14
   2 -10 -14 1396.64 325.080   6
  -2 -10  14 1216.24 307.287   1
  -2 -10  14 1157.33 290.346  11
   2 -10 -13 167.704 112.391  14
   2 -10 -13 43.2613 136.031   6
  -2 -10  13 85.1795 142.677  11
  -2 -10  13-60.6695 126.434   1
  -2 -10  12 3087.71 411.338  11
   2 -10 -12 2766.21 345.108  14
  -2 -10  12 3034.30 410.611   1
   2 -10 -11 1189.26 225.774   8
   2 -10 -11 573.595 165.746  14
  -2 -10  11 873.809 217.883  11
  -2 -10  11 739.001 209.915   1
   2 -10 -10 1546.62 245.401   8
   2 -10 -10 1093.81 193.665  14
  -2 -10  10 1534.97 263.709  11
  -2 -10  10 1520.92 280.932   1
   2 -10  -9 13227.9 668.166   8
   2 -10  -9 12456.2 613.444  14
  -2 -10   9 12452.2 661.001  11
  -2 -10   9 13095.7 729.004   1
   2 -10  -8 1101.30 195.483   8
   2 -10  -8 969.175 178.215  14
  -2 -10   8 1166.92 187.910  11
  -2 -10   8 1020.16 209.277   1
   2 -10  -7 10193.3 560.930   8
  -2 -10   7 10371.0 517.532  11
   2 -10  -7 10572.2 437.070  10
  -2 -10   7 9804.76 576.038   1
   2 -10  -7 10727.4 524.912  14
   2 -10  -6 10889.6 444.253  10
   2 -10  -6 10653.7 561.257   8
  -2 -10   6 9357.29 537.301   1
  -2 -10   6 10018.9 470.435  11
   2 -10  -5 8651.46 400.291  10
   2 -10  -5 7931.94 475.130   8
  -2 -10   5 7935.26 470.229   1
  -2 -10   5 7848.80 375.725  11
   2 -10  -4 1931.44 192.638  10
  -2 -10   4 1854.89 165.971  11
  -2 -10   4 1806.86 223.524   1
   2 -10  -4 1813.59 228.829   8
   2 -10  -3 5771.92 379.791   8
   2 -10  -3 5711.05 355.683   7
  -2 -10   3 5490.02 330.076   7
   2 -10  -3 5617.52 329.213  10
  -2 -10   3 5486.56 350.982   1
   2 -10  -2 6078.95 347.332   7
  -2 -10   2 6200.40 352.725   7
   2 -10  -2 6040.52 345.695  10
  -2 -10   2 6473.52 356.660   1
  -2 -10   2 5776.05 209.582  11
   2 -10  -1 21239.5 655.841  10
  -2 -10   1 20669.6 654.450   7
  -2 -10   1 21570.1 612.745   1
   2 -10  -1 21500.2 600.941   7
  -2 -10   1 21475.2 288.524  11
   2 -10   0 919.702 154.053  10
   2 -10   0 1073.23 131.055   7
  -2 -10   0 1145.50 171.027   7
  -2 -10   0 1149.84 137.862   1
   2 -10   0 1031.19 142.499  11
   2 -10   1 1651.02 203.250  10
  -2 -10  -1 1790.10 210.013   7
  -2 -10  -1 1661.88 153.131   1
  -2 -10  -1 1753.50 185.782  14
   2 -10   1 1669.77 188.777  11
   2 -10   2 14802.2 602.921  10
  -2 -10  -2 13816.2 589.579   7
  -2 -10  -2 14049.2 533.463  14
   2 -10   2 13766.2 540.671  11
  -2 -10  -3 18078.2 631.508  14
  -2 -10  -3 19094.5 413.590  10
   2 -10   3 19038.5 705.668  10
  -2 -10  -3 18814.0 703.153   7
   2 -10   3 18719.1 665.823  11
  -2 -10  -4 4991.23 356.249  14
  -2 -10  -4 4093.25 347.502   7
   2 -10   4 4569.38 365.701  10
  -2 -10  -4 4608.55 162.261  10
   2 -10   4 3972.43 336.533  11
   2 -10   5 4290.72 255.674   8
  -2 -10  -5 4249.31 367.703   7
   2 -10   5 4285.20 362.297  10
  -2 -10  -5 4018.23 342.503  14
   2 -10   5 3822.37 342.248  11
   2 -10   6 3452.01 214.044   8
  -2 -10  -6 3252.59 332.954   7
   2 -10   6 3662.72 352.338  10
  -2 -10  -6 2707.62 301.307  14
   2 -10   6 3480.06 351.843  11
  -2 -10  -7 10493.2 611.160   7
   2 -10   7 10138.7 594.170  10
  -2 -10  -7 9686.42 573.773  14
   2 -10   7 9790.04 611.137  11
  -2 -10  -8 7146.13 525.705   7
  -2 -10  -8 6346.21 493.082  14
   2 -10   8 6990.20 550.493  11
   2 -10   8 6907.59 517.322  10
   2 -10   9 827.654 219.397  10
  -2 -10  -9 1138.66 234.620   7
   2 -10   9 952.706 241.265  11
  -2 -10  -9 1221.61 240.108  14
   2 -10  10 1042.37 230.027  10
  -2 -10 -10 1254.92 258.630   7
   2 -10  10 1030.71 269.053  11
  -2 -10 -10 764.333 196.910  14
   2 -10  11 52.6087 128.424  10
  -2 -10 -11 376.148 164.096  14
  -2 -10 -11 271.936 144.239   7
   2 -10  11 285.259 167.893  11
  -2 -10 -12 255.326 142.811  14
  -2 -10 -12 587.816 215.389   6
   2 -10  12 541.510 237.850  11
   2 -10  12 653.475 237.440  10
   2 -10  13 357.293 243.543  11
  -2 -10 -13 620.160 229.918   6
  -2 -10 -13-21.4645 115.444  14
   2 -10  14-77.8993 169.036  11
  -2 -10 -14-5.77747 176.894   6
  -2 -10 -14-8.85427 96.3182  14
   2  -9 -15 1737.45 363.211   6
  -2  -9  15 1179.71 288.021   1
  -2  -9  15 1117.52 300.900  11
   2  -9 -14 312.122 224.901   6
  -2  -9  14 50.8753 165.818  11
  -2  -9  14 478.078 221.031   1
   2  -9 -13 454.288 197.345   6
   2  -9 -13 491.617 176.100  14
  -2  -9  13 513.576 201.770   1
  -2  -9  13 368.458 167.019  11
   2  -9 -12 604.657 168.679  14
  -2  -9  12 668.012 218.527  11
  -2  -9  12 752.115 219.411   1
   2  -9 -11 6854.30 495.316   8
   2  -9 -11 5652.97 444.520  14
  -2  -9  11 6404.43 540.774  11
  -2  -9  11 6852.34 569.614   1
   2  -9 -10 299.039 122.897   8
   2  -9 -10 265.650 117.993  14
  -2  -9  10 104.432 114.253  11
  -2  -9  10 103.516 117.983   1
   2  -9  -9 191.045 94.6387   8
   2  -9  -9 222.741 99.5368  14
  -2  -9   9 546.055 153.841  11
  -2  -9   9 166.666 118.989   1
   2  -9  -8 9543.58 540.362   8
   2  -9  -8 9026.69 483.466  14
  -2  -9   8 9799.04 535.006  11
  -2  -9   8 9600.28 575.761   1
   2  -9  -7 476.420 137.786   8
   2  -9  -7 486.000 132.022  14
  -2  -9   7 549.408 131.752  11
   2  -9  -7 500.684 103.658  10
  -2  -9   7 604.905 159.144   1
   2  -9  -6 17315.2 684.204   8
  -2  -9   6 15399.3 567.314  11
   2  -9  -6 16842.6 538.563  10
  -2  -9   6 18079.4 715.353   1
   2  -9  -6 15484.0 583.362  14
   2  -9  -5 8827.66 472.580   8
  -2  -9   5 8369.86 462.126   1
  -2  -9   5 8231.39 376.630  11
   2  -9  -5 8716.53 389.842  10
   2  -9  -4 7524.27 360.580  10
   2  -9  -4 7961.67 441.431   8
  -2  -9   4 7439.09 414.358   1
  -2  -9   4 7137.74 312.644  11
   2  -9  -3 9292.84 404.170  10
  -2  -9   3 9797.80 445.106   1
   2  -9  -3 9879.77 473.191   8
  -2  -9   3 8963.54 305.058  11
   2  -9  -2 1074.87 142.707  10
  -2  -9   2 1431.91 165.325   1
  -2  -9   2 963.108 83.3850  11
  -2  -9   2 1089.57 148.538   7
   2  -9  -1 11206.6 460.437  10
  -2  -9   1 11124.3 418.665   1
  -2  -9   1 10928.9 188.761  11
  -2  -9   1 11383.9 468.858   7
   2  -9   0 34968.4 829.102  10
  -2  -9   0 35153.1 839.477   7
  -2  -9   0 35794.4 700.887   1
   2  -9   0 35534.4 770.879  11
  -2  -9  -1 7941.08 367.763  14
   2  -9   1 7848.28 407.768  10
  -2  -9  -1 8237.12 421.286   7
  -2  -9  -1 7800.28 305.603   1
   2  -9   1 7750.14 377.214  11
  -2  -9  -2 27817.8 709.231  14
   2  -9   2 26835.4 776.741  10
  -2  -9  -2 30033.9 823.656   7
  -2  -9  -2 28858.7 533.165   1
   2  -9   2 28155.8 754.367  11
   2  -9   3 13442.5 570.358  10
  -2  -9  -3 13960.1 320.451  10
  -2  -9  -3 13125.4 567.604   7
   2  -9   3 14117.2 568.764  11
  -2  -9  -3 14178.1 543.300  14
  -2  -9  -4 1821.40 221.334  14
   2  -9   4 1503.95 207.138  10
  -2  -9  -4 1722.47 219.601   7
   2  -9   4 1402.29 201.222  11
  -2  -9  -4 1632.07 77.7342  10
   2  -9   5 2803.39 189.261   8
   2  -9   5 2409.33 261.310  10
  -2  -9  -5 2280.08 248.925  14
   2  -9   5 2215.80 266.209  11
   2  -9   6 9642.99 316.920   8
  -2  -9  -6 9836.88 553.017   7
  -2  -9  -6 10078.8 549.703  14
   2  -9   6 9875.12 572.961  11
   2  -9   6 10502.8 563.485  10
   2  -9   7 121.714 110.764  10
   2  -9   7 304.553 141.371  11
  -2  -9  -7 161.415 121.466  14
   2  -9   8-6.32577 98.0948  10
  -2  -9  -8 20.6803 120.894   7
   2  -9   8-28.2735 133.862  11
  -2  -9  -8-23.3541 100.696  14
   2  -9   9 1148.90 222.986  10
  -2  -9  -9 1244.06 231.078   7
   2  -9   9 1825.80 313.904  11
  -2  -9  -9 1433.20 250.413  14
   2  -9  10 1024.76 224.242  10
  -2  -9 -10 715.717 204.113  14
  -2  -9 -10 684.688 178.607   7
   2  -9  10 1207.15 281.732  11
  -2  -9 -11 1283.21 269.929   6
   2  -9  11 1354.47 261.945  10
  -2  -9 -11 1184.71 254.692  14
   2  -9  11 1171.00 271.230  11
  -2  -9 -11 1153.27 243.768   7
   2  -9  12 193.251 202.093  11
  -2  -9 -12 299.733 161.453   6
  -2  -9 -12 471.486 180.803  14
   2  -9  13 297.447 227.124  11
  -2  -9 -13 536.252 213.266   6
  -2  -9 -13 225.840 148.723  14
  -2  -9 -14-9.80628 151.639   6
  -2  -9 -14 149.501 153.331  14
   2  -8 -15 319.844 217.741   6
  -2  -8  15 796.518 261.993  11
   2  -8 -14 2307.06 387.267   6
  -2  -8  14 2988.07 451.860  11
  -2  -8  14 2545.18 384.579   1
   2  -8 -13 680.932 215.359   6
  -2  -8  13 496.767 213.366  11
  -2  -8  13 873.715 221.639   1
   2  -8 -13 583.949 179.146  14
   2  -8 -12 207.700 129.961   6
   2  -8 -12 208.904 112.772  14
  -2  -8  12 294.916 180.966  11
  -2  -8  12 140.472 128.907   1
   2  -8 -11 1152.49 202.673   8
   2  -8 -11 877.837 183.710  14
  -2  -8  11 864.091 217.209  11
  -2  -8  11 1102.82 238.034   1
   2  -8 -10 6765.16 464.262   8
   2  -8 -10 6525.17 440.682  14
  -2  -8  10 7356.05 536.369  11
  -2  -8  10 6881.12 527.346   1
   2  -8  -9 2110.44 258.103   8
   2  -8  -9 2033.60 239.792  14
  -2  -8   9 2203.73 279.745  11
  -2  -8   9 1792.68 263.346   1
   2  -8  -8 18343.6 719.431   8
   2  -8  -8 17352.4 644.971  14
  -2  -8   8 18484.6 726.641  11
   2  -8  -7 13973.2 609.294   8
   2  -8  -7 13684.7 544.006  14
  -2  -8   7 14049.4 579.161  11
  -2  -8   7 14322.2 647.206   1
   2  -8  -6 11664.1 543.311   8
   2  -8  -6 10737.0 462.432  14
  -2  -8   6 11727.3 484.820  11
   2  -8  -6 11706.2 436.499  10
  -2  -8   6 11053.6 546.517   1
   2  -8  -5 57882.7 1167.86   8
   2  -8  -5 54950.4 993.872  14
  -2  -8   5 55634.6 1137.89   1
   2  -8  -5 57387.8 960.022  10
  -2  -8   5 55290.5 949.907  11
   2  -8  -4 16339.0 509.828  10
  -2  -8   4 16888.6 466.827  11
  -2  -8   4 16777.5 593.504   1
   2  -8  -4 16887.8 613.445   8
  -2  -8   3 2607.20 162.253  11
   2  -8  -3 2647.64 208.937  10
  -2  -8   3 2972.70 236.945   1
   2  -8  -3 2508.16 229.828   8
   2  -8  -2 12459.7 496.399   8
   2  -8  -2 12467.4 451.889  10
  -2  -8   2 12023.4 278.648  11
  -2  -8   2 11263.6 437.292   7
  -2  -8   2 11088.1 425.970   1
  -2  -8   1 70465.8 434.202  11
   2  -8  -1 71489.1 624.054   9
   2  -8  -1 68709.6 1122.67   8
   2  -8  -1 70833.4 1092.97  10
  -2  -8   1 67976.2 1088.42   7
  -2  -8   1 68567.4 983.623   1
   2  -8   0 10038.7 427.107  10
  -2  -8   0 9939.41 428.534   7
  -2  -8   0 10109.0 348.753   1
  -2  -8   0 9775.36 362.356  14
   2  -8   0 9975.51 396.522  11
   2  -8   1 13034.6 496.010  10
  -2  -8  -1 13288.4 513.135   7
  -2  -8  -1 13886.2 376.332   1
  -2  -8  -1 11988.3 421.791  14
   2  -8   1 13014.9 470.073  11
   2  -8   2 1191.42 168.742  10
  -2  -8  -2 1412.93 160.751  14
  -2  -8  -2 1328.17 175.470   7
  -2  -8  -2 1453.71 109.761   1
   2  -8   2 1239.75 159.941  11
  -2  -8  -3 16503.2 571.542  14
   2  -8   3 14600.3 447.124   8
   2  -8   3 16383.3 601.672  10
  -2  -8  -3 15696.4 301.151  10
  -2  -8  -3 15015.4 586.768   7
   2  -8   3 15815.6 585.256  11
  -2  -8  -4 33722.5 861.787  14
   2  -8   4 32038.2 629.509   8
   2  -8   4 33104.6 878.848  10
  -2  -8  -4 32719.6 893.821   7
   2  -8   4 32518.4 886.704  11
   2  -8   5 5434.39 237.416   8
  -2  -8  -5 6380.83 412.268   7
   2  -8   5 5691.29 386.960  10
   2  -8   5 5558.77 396.399  11
  -2  -8  -5 5619.38 379.485  14
  -2  -8  -6 348.783 129.177  14
   2  -8   6 214.616 43.7576   8
   2  -8   6 154.747 91.5645  10
  -2  -8  -6 176.252 111.273   7
   2  -8   6 319.287 140.755  11
  -2  -8  -7 5172.01 406.617   7
  -2  -8  -7 5164.13 416.587  14
   2  -8   7 5767.67 461.520  11
   2  -8   7 5582.29 422.864  10
   2  -8   8 1417.12 256.917  11
  -2  -8  -8 1699.09 244.761   7
   2  -8   8 1811.54 250.690  10
  -2  -8  -8 1805.06 267.886  14
   2  -8   9 1860.15 316.206  11
  -2  -8  -9 1774.36 263.914   7
   2  -8   9 1597.66 247.593  10
  -2  -8  -9 1658.05 269.601  14
   2  -8  10 1057.42 273.111  11
  -2  -8 -10 1311.09 248.455  14
  -2  -8 -10 1322.09 246.736   7
   2  -8  10 1303.43 244.902  10
  -2  -8 -11 262.055 158.409   6
   2  -8  11-70.0879 144.202  11
  -2  -8 -11-16.5060 125.601  14
  -2  -8 -11 102.099 123.405   7
   2  -8  11 193.385 157.286  10
   2  -8  12 476.803 238.204  11
  -2  -8 -12 382.991 173.483  14
  -2  -8 -12 440.041 188.982   6
   2  -8  13 152.652 192.571  11
  -2  -8 -13 527.474 208.258  14
  -2  -8 -13 332.433 162.444   6
   2  -8  14 189.666 156.717  11
  -2  -8 -14 262.210 184.771  14
  -2  -8 -14 47.1175 145.770   6
   2  -7 -15 2282.92 415.160   6
  -2  -7  15 1723.73 367.184  11
   2  -7 -14 91.3154 130.817   6
  -2  -7  14 71.5105 164.637  11
  -2  -7  14 123.300 121.393   1
   2  -7 -13 456.180 139.536  14
   2  -7 -13 540.867 210.226   6
  -2  -7  13 145.265 129.319  11
  -2  -7  13 550.906 192.375   1
   2  -7 -12 3161.71 419.289   6
  -2  -7  12 2677.70 355.256   1
  -2  -7  12 2768.04 377.171  11
   2  -7 -12 2136.00 287.359  14
   2  -7 -11 10159.4 559.913   8
  -2  -7  11 10714.5 670.740   1
  -2  -7  11 9423.06 641.552  11
   2  -7 -11 8569.28 521.687  14
   2  -7 -10 3137.28 309.841   8
  -2  -7  10 3352.49 360.999   1
  -2  -7  10 3276.56 358.406  11
   2  -7 -10 2910.47 290.101  14
   2  -7  -9 1117.29 178.528  14
   2  -7  -9 1231.49 194.231   8
  -2  -7   9 1342.80 220.253  11
  -2  -7   9 1156.86 209.620   1
   2  -7  -8 16161.0 652.207   8
  -2  -7   8 15474.2 696.119   1
  -2  -7   8 16584.1 675.366  11
   2  -7  -8 14518.6 573.913  14
   2  -7  -7 26406.4 813.658   8
  -2  -7   7 27107.3 870.885   1
  -2  -7   7 27035.4 790.350  11
   2  -7  -7 26227.3 725.225  14
   2  -7  -6 19213.6 667.158   8
   2  -7  -6 18570.9 580.933  14
  -2  -7   6 18180.4 670.485   1
  -2  -7   6 18650.3 603.573  11
   2  -7  -6 19146.6 552.866  10
   2  -7  -5 2977.69 257.563   8
   2  -7  -5 2579.08 207.912  14
  -2  -7   5 3058.84 263.596   1
  -2  -7   5 2745.83 211.810  11
   2  -7  -5 2766.87 206.846  10
  -2  -7   4 50984.7 988.941   1
   2  -7  -4 53534.2 888.926  10
  -2  -7   4 51345.9 794.323  11
   2  -7  -4 53517.3 1040.33   8
  -2  -7   3 18653.2 558.620   1
  -2  -7   3 17585.4 404.419  11
   2  -7  -3 18486.5 519.702  10
   2  -7  -3 17464.5 577.287   8
  -2  -7   2 42288.2 786.666   1
   2  -7  -2 43348.2 871.254   8
  -2  -7   2 41262.6 498.173  11
   2  -7  -2 42323.3 793.243  10
   2  -7  -1 10794.3 423.764   8
  -2  -7   1 10864.7 419.074   7
  -2  -7   1 11537.5 381.262   1
   2  -7  -1 10776.5 408.939  10
   2  -7   0 17938.1 536.937  10
  -2  -7   0 17675.2 453.915  14
   2  -7   0 18201.9 524.585   8
  -2  -7   0 17901.5 550.900   7
   2  -7   0 17865.6 507.224  11
  -2  -7   0 17993.6 438.700   1
   2  -7   1 19867.9 580.862  10
  -2  -7  -1 20088.9 520.082  14
   2  -7   1 19199.6 521.794   8
   2  -7   1 20254.8 563.992  11
  -2  -7  -1 19974.7 414.028   1
  -2  -7  -1 19775.6 590.798   7
   2  -7   2 36476.6 815.238  10
  -2  -7  -2 35463.0 743.683  14
   2  -7   2 35205.3 675.892   8
   2  -7   2 34838.0 790.763  11
  -2  -7  -2 34517.0 481.255   1
  -2  -7  -2 35952.0 830.649   7
  -2  -7  -3 11524.0 459.067  14
   2  -7   3 11373.4 363.847   8
   2  -7   3 11818.4 490.885  11
  -2  -7  -3 11528.4 493.380   7
   2  -7   3 10849.3 468.351  10
  -2  -7  -3 11426.4 220.683  10
  -2  -7  -4 4588.53 318.816  14
   2  -7   4 4765.00 221.416   8
   2  -7   4 4879.85 343.386  11
   2  -7   4 4514.35 315.636  10
  -2  -7  -4 4972.31 338.031   7
  -2  -7  -5 1066.58 179.051  14
   2  -7   5 923.921 87.5599   8
   2  -7   5 886.238 168.912  11
  -2  -7  -5 755.284 151.161   7
   2  -7   5 828.529 147.340  10
   2  -7   6 11967.1 229.687   8
  -2  -7  -6 12202.7 571.783   7
   2  -7   6 11607.4 593.647  11
   2  -7   6 11299.5 539.850  10
  -2  -7  -6 11297.5 570.274  14
  -2  -7  -7 2310.47 269.597   7
   2  -7   7 2219.09 260.430  10
  -2  -7  -7 2297.55 275.917  14
   2  -7   7 2243.77 295.944  11
  -2  -7  -8 1355.28 233.859  14
   2  -7   8 1214.56 204.802  10
  -2  -7  -8 1720.19 240.983   7
   2  -7   8 1897.40 284.730  11
  -2  -7  -9 1552.37 262.438  14
   2  -7   9 1610.65 288.702  11
   2  -7   9 1545.77 243.517  10
  -2  -7  -9 1614.69 242.745   7
   2  -7  10 3763.13 371.116  10
  -2  -7 -10 3458.04 395.619  14
  -2  -7 -10 3867.17 381.257   7
   2  -7  10 3734.99 444.094  11
  -2  -7 -10 3565.04 404.481   6
  -2  -7 -11 428.596 162.747  14
  -2  -7 -11 580.174 186.655   6
   2  -7  11 356.327 179.562  11
   2  -7  11 217.443 118.599  10
   2  -7  12 12.9976 149.434  11
  -2  -7 -12 77.7836 127.493   6
  -2  -7 -12 101.735 108.834  14
   2  -7  13 1406.61 359.992  11
  -2  -7 -13 1079.57 276.807   6
  -2  -7 -13 916.564 252.756  14
   2  -7  14 157.795 232.784  11
  -2  -7 -14-54.6228 142.771   6
  -2  -7 -14 335.705 166.871  14
  -2  -7 -15-69.1553 173.301  14
   2  -6 -15 219.655 132.062   6
  -2  -6  15 539.430 239.330  11
   2  -6 -14 3021.83 437.264   6
  -2  -6  14 3023.13 452.710  11
  -2  -6  14 2663.86 376.407   1
   2  -6 -13 207.695 132.065   6
  -2  -6  13 309.776 183.433  11
  -2  -6  13 250.316 143.752   1
   2  -6 -13 249.852 114.913  14
   2  -6 -12 1716.67 317.452   6
   2  -6 -12 1059.70 199.812  14
  -2  -6  12 1742.44 309.168  11
  -2  -6  12 1359.13 250.439   1
   2  -6 -11 1353.94 275.586   6
   2  -6 -11 1482.21 214.145   8
   2  -6 -11 1407.10 214.929  14
  -2  -6  11 1270.53 252.845  11
  -2  -6  11 1550.07 260.246   1
   2  -6 -10 6875.16 441.035   8
   2  -6 -10 6925.14 435.170  14
  -2  -6  10 6889.89 508.624  11
  -2  -6  10 6712.57 492.256   1
   2  -6  -9 6311.55 405.606   8
   2  -6  -9 5806.13 374.480  14
  -2  -6   9 6024.87 439.789  11
  -2  -6   9 6500.36 462.764   1
   2  -6  -8 2175.74 221.920  14
   2  -6  -8 2600.03 256.036   8
  -2  -6   8 2528.11 278.538   1
  -2  -6   8 2074.75 247.495  11
   2  -6  -7 574.435 111.585  14
   2  -6  -7 954.350 156.362   8
  -2  -6   7 640.729 151.525   1
  -2  -6   7 654.552 132.169  11
   2  -6  -6 9427.20 393.662  14
   2  -6  -6 10331.6 474.674   8
  -2  -6   6 9845.48 479.029   1
  -2  -6   6 10237.3 438.926  11
   2  -6  -6 10397.0 399.301  10
   2  -6  -5 37696.6 743.159  14
   2  -6  -5 40163.0 899.431   8
   2  -6  -5 39729.2 752.717  10
  -2  -6   5 38356.7 762.952  11
  -2  -6   5 37405.9 870.844   1
   2  -6  -4 47711.4 943.068   8
  -2  -6   4 47006.8 744.388  11
   2  -6  -4 47340.1 811.618  10
  -2  -6   4 45674.6 898.212   1
   2  -6  -3 8157.07 377.379   8
   2  -6  -3 8200.61 334.025  10
  -2  -6   3 7787.12 259.236  11
  -2  -6   3 7754.05 347.758   1
   2  -6  -2 10810.9 419.707   8
  -2  -6   2 11392.0 250.583  11
   2  -6  -2 11434.3 395.662  10
  -2  -6   2 11277.9 386.958   1
   2  -6  -1 77943.8 1073.02   8
  -2  -6   1 76983.3 929.577   1
   2  -6  -1 79213.9 1044.51  10
   2  -6   0 73631.8 1030.86  10
  -2  -6   0 75551.8 875.940  14
   2  -6   0 73106.2 995.626   8
  -2  -6   0 71803.6 1047.13   7
  -2  -6   0 72349.9 822.314   1
   2  -6   0 75445.0 1005.40  11
   2  -6   1 4209.80 258.543  10
  -2  -6  -1 4502.99 234.990  14
   2  -6   1 4110.96 226.342   8
  -2  -6  -1 4218.19 265.764   7
   2  -6   1 4629.75 261.957  11
  -2  -6  -1 4570.39 182.748   1
   2  -6   2 14942.6 497.859  10
  -2  -6  -2 14722.3 468.575  14
   2  -6   2 14636.2 403.371   8
   2  -6   2 14970.6 501.288  11
  -2  -6  -2 15720.4 287.612   1
  -2  -6  -2 15325.9 516.467   7
   2  -6   3 57666.6 1013.93  10
  -2  -6  -3 58458.5 1007.60  14
   2  -6   3 56061.0 739.024   8
  -2  -6  -3 56383.6 399.474  10
  -2  -6  -3 58177.2 1051.51   7
   2  -6   3 57760.3 1053.44  11
  -2  -6  -4 2993.41 249.719  14
   2  -6   4 3082.18 158.681   8
   2  -6   4 2729.45 239.213  10
  -2  -6  -4 2919.15 247.964   7
   2  -6   4 2789.52 252.212  11
   2  -6   5 2175.21 110.338   8
  -2  -6  -5 2287.54 233.200   7
  -2  -6  -5 1846.85 217.340  14
   2  -6   5 2187.32 243.245  11
   2  -6   5 1930.81 211.171  10
  -2  -6  -6 4287.75 327.943   7
  -2  -6  -6 3888.15 334.340  14
   2  -6   6 4280.60 365.348  11
   2  -6   6 4213.89 320.208  10
  -2  -6  -7 2963.97 291.260   7
  -2  -6  -7 2997.58 309.606  14
   2  -6   7 3348.24 347.629  11
   2  -6   7 3166.23 289.723  10
  -2  -6  -8 3370.26 314.036   7
  -2  -6  -8 3123.38 336.458  14
   2  -6   8 3385.85 379.842  11
   2  -6   8 3236.25 310.190  10
   2  -6   9 2436.29 277.867  10
  -2  -6  -9 2516.86 314.529  14
  -2  -6  -9 2643.19 302.427   7
   2  -6   9 3061.55 375.673  11
  -2  -6  -9 2606.79 335.277   6
  -2  -6 -10 208.812 132.668   6
   2  -6  10 256.689 102.731  10
  -2  -6 -10 363.697 147.006  14
   2  -6  10 340.305 189.716  11
  -2  -6 -10 360.667 140.627   7
  -2  -6 -11 33.4298 104.551  14
  -2  -6 -11 9.96948 111.244   6
   2  -6  11-134.530 188.916  11
   2  -6  11 119.666 85.2982  10
   2  -6  12 1098.08 282.935  11
  -2  -6 -12 1381.78 282.178   6
  -2  -6 -12 1417.78 284.531  14
   2  -6  13 419.990 201.823  11
  -2  -6 -13 343.708 171.926   6
  -2  -6 -13 412.895 182.870  14
   2  -6  14-10.1703 127.914  11
  -2  -6 -14 18.4988 140.746   6
  -2  -6 -14-84.3104 114.150  14
  -2  -6 -15 114.901 135.273  14
   2  -5 -15 3782.87 519.136   6
  -2  -5  15 3360.29 490.812  11
   2  -5 -14 1532.69 326.458   6
  -2  -5  14 1698.13 295.863   1
  -2  -5  14 1491.44 323.876  11
   2  -5 -13 43.8834 93.4577   6
  -2  -5  13-17.8611 115.420   1
  -2  -5  13 4.69060 138.375  11
   2  -5 -13 115.963 104.336  14
   2  -5 -12 2788.09 389.689   6
  -2  -5  12 2166.11 302.078   1
  -2  -5  12 2920.77 382.410  11
   2  -5 -12 2383.13 287.026  14
   2  -5 -11 7668.16 473.596  14
   2  -5 -11 7413.50 457.853   8
   2  -5 -11 8092.85 610.140   6
  -2  -5  11 7121.12 524.925   1
  -2  -5  11 7745.09 572.721  11
   2  -5 -10 2160.67 244.611  14
   2  -5 -10 2351.41 255.228   8
   2  -5 -10 2639.98 341.420   6
  -2  -5  10 2392.33 303.941  11
  -2  -5  10 2429.40 296.154   1
   2  -5  -9 2264.71 241.714   8
  -2  -5   9 2319.97 268.434   1
  -2  -5   9 1943.93 254.483  11
   2  -5  -9 1835.21 207.899  14
   2  -5  -8 11085.1 472.488  14
   2  -5  -8 11906.8 526.903   8
  -2  -5   8 11556.1 564.462   1
  -2  -5   8 10503.4 527.656  11
   2  -5  -7 15650.8 522.002  14
   2  -5  -7 16856.8 606.136   8
  -2  -5   7 16594.1 681.316   2
  -2  -5   7 17552.2 649.433   1
  -2  -5   7 16175.3 601.575  11
   2  -5  -6 14501.0 463.453  14
   2  -5  -6 15215.3 558.178   8
  -2  -5   6 13723.8 574.767   2
  -2  -5   6 13994.7 544.794   1
  -2  -5   6 14832.2 522.678  11
   2  -5  -5 8141.81 327.590  14
   2  -5  -5 7777.72 382.178   8
  -2  -5   5 7441.07 390.349   2
   2  -5  -5 8261.60 339.382  10
  -2  -5   5 8333.82 352.440  11
  -2  -5   5 8077.42 389.159   1
   2  -5  -4 31239.9 732.201   8
   2  -5  -4 30770.4 634.927  10
   2  -5  -4 30533.7 592.854  14
  -2  -5   4 29389.2 692.287   1
   2  -5  -3 17317.6 466.435  10
  -2  -5   3 17200.5 493.707   1
   2  -5  -3 17599.1 531.673   8
   2  -5  -2 4835.39 245.794  10
   2  -5  -2 4835.98 267.948   8
  -2  -5   2 5020.60 248.867   1
   2  -5  -1 2595.53 187.319   8
   2  -5  -1 2166.24 167.172  10
  -2  -5   1 2411.49 135.253  14
  -2  -5   1 2467.78 80.3004  13
  -2  -5   1 2468.45 157.968   1
  -2  -5   0 69723.2 977.104   7
  -2  -5   0 71496.2 792.264  14
   2  -5   0 71369.1 926.697   8
   2  -5   0 69975.7 952.023  10
   2  -5   0 69963.7 926.841  11
  -2  -5   0 71897.6 765.809   1
  -2  -5  -1 22969.9 579.195   7
  -2  -5  -1 22029.1 495.478  14
   2  -5   1 22927.9 496.838   8
   2  -5   1 21391.6 544.114  10
   2  -5   1 21761.8 543.680  11
  -2  -5  -1 23525.8 388.536   1
  -2  -5  -2 29080.5 675.358   7
  -2  -5  -2 28367.0 629.092  14
   2  -5   2 27809.4 512.706   8
   2  -5   2 27464.6 640.978  10
   2  -5   2 28187.2 666.733  11
  -2  -5  -2 28605.2 346.647   1
   2  -5   3 1899.96 179.047  10
   2  -5   3 1731.16 118.727   8
  -2  -5  -3 1584.76 166.414  14
  -2  -5  -3 1700.44 180.842   7
   2  -5   3 1768.17 186.998  11
   2  -5   4 7651.46 369.546  10
   2  -5   4 7954.89 219.871   8
  -2  -5  -4 8561.24 411.216  14
  -2  -5  -4 8162.14 391.279   7
   2  -5   4 7917.70 408.122  11
  -2  -5  -5 20252.6 685.099  14
  -2  -5  -5 21506.8 663.987   7
   2  -5   5 20815.8 636.043  10
   2  -5   5 19855.9 700.101  11
  -2  -5  -6 19846.0 721.576  14
  -2  -5  -6 20122.7 676.094   7
   2  -5   6 20259.2 659.390  10
   2  -5   6 19936.8 747.420  11
  -2  -5  -7 4205.05 362.636  14
  -2  -5  -7 4290.95 330.244   7
   2  -5   7 4217.40 322.732  10
   2  -5   7 4599.31 389.807  11
   2  -5   8 728.003 152.425  10
  -2  -5  -8 496.797 150.078   6
  -2  -5  -8 773.838 110.987   8
   2  -5   8 748.177 199.032  11
  -2  -5  -8 817.388 166.965   7
  -2  -5  -8 625.692 168.980  14
   2  -5   9 6848.45 443.346  10
  -2  -5  -9 6990.76 457.374   7
  -2  -5  -9 6278.73 489.894  14
   2  -5   9 7022.68 547.765  11
  -2  -5  -9 6971.99 517.097   6
   2  -5  10 3778.19 352.230  10
  -2  -5 -10 3405.15 382.304  14
  -2  -5 -10 4393.20 379.206   7
   2  -5  10 4652.28 476.884  11
  -2  -5 -10 4029.04 426.886   6
  -2  -5 -11 333.890 148.928  14
  -2  -5 -11 665.432 196.320   6
   2  -5  11 313.251 182.612  11
  -2  -5 -12 439.343 181.177  14
  -2  -5 -12 711.082 233.223   6
   2  -5  12 948.622 274.658  11
  -2  -5 -13 442.287 192.531  14
   2  -5  13 237.697 163.155  11
  -2  -5 -13 290.695 194.837   6
  -2  -5 -14 378.928 180.788  14
  -2  -5 -14 320.791 183.029   6
   2  -5  14 616.280 257.892  11
  -2  -5 -15 49.2356 118.602   6
  -2  -5 -15 35.7589 126.366  14
   2  -4 -16 136.138 158.840   6
  -2  -4  16-68.8385 188.043  11
   2  -4 -15 2019.07 386.970   6
  -2  -4  15 757.810 281.289  11
  -2  -4  14 1477.41 307.643  11
   2  -4 -14 1537.59 334.449   6
   2  -4 -13 1848.63 263.721  14
   2  -4 -13 2880.16 407.882   6
  -2  -4  13 2590.27 339.039   1
  -2  -4  13 2267.88 360.109  11
   2  -4 -12 1505.82 285.060   6
  -2  -4  12 1271.45 236.690   1
  -2  -4  12 1249.12 265.092  11
   2  -4 -12 1293.49 208.625  14
   2  -4 -11 1476.66 273.262   6
   2  -4 -11 1856.40 237.942  14
  -2  -4  11 1737.08 263.556   1
  -2  -4  11 1768.49 283.976  11
   2  -4 -10 7600.55 434.739  14
   2  -4 -10 7737.50 440.960   8
  -2  -4  10 7653.93 494.849   1
   2  -4 -10 7404.91 545.117   6
  -2  -4  10 7360.16 515.616  11
   2  -4  -9 2090.43 275.535   6
  -2  -4   9 1521.69 238.106   2
   2  -4  -9 1640.32 195.783  14
   2  -4  -9 1862.08 211.647   8
  -2  -4   9 1657.21 239.112  11
  -2  -4   9 1748.91 232.787   1
  -2  -4   8 11736.2 615.710   2
   2  -4  -8 11151.2 459.530  14
   2  -4  -8 12470.2 521.322   8
  -2  -4   8 11752.9 553.544  11
  -2  -4   8 11659.4 545.969   1
  -2  -4   7 10942.6 545.358   2
   2  -4  -7 10478.3 413.102  14
   2  -4  -7 11254.4 480.666   8
  -2  -4   7 11121.7 495.562  11
  -2  -4   7 10690.0 490.027   1
   2  -4  -6 5043.33 312.345   8
   2  -4  -6 5591.37 280.457  14
  -2  -4   6 5722.94 366.573   2
  -2  -4   6 5220.42 321.416   1
   2  -4  -5 82797.3 1203.74   8
   2  -4  -5 80488.7 964.196  14
  -2  -4   5 80487.4 1244.69   2
  -2  -4   5 82982.8 1193.21   1
  -2  -4   4 15367.7 496.205   2
   2  -4  -4 15275.5 389.100  14
   2  -4  -4 16251.1 510.209   8
   2  -4  -4 15583.5 442.544  10
  -2  -4   4 15411.6 482.996   1
   2  -4  -3 462.714 87.1291   8
  -2  -4   3 322.755 71.7244   2
  -2  -4   3 358.153 53.7466   3
  -2  -4   3 351.767 73.5577   1
   2  -4  -3 392.712 72.6219  10
  -2  -4   2 17011.5 428.563   1
  -2  -4   2 16355.4 392.023   2
  -2  -4   2 16197.7 258.628   3
   2  -4  -2 15686.9 455.940   8
   2  -4  -2 16025.3 426.425  10
   2  -4  -1 43196.3 699.395  10
   2  -4  -1 42751.0 714.314   8
  -2  -4   1 42148.2 498.277  14
   2  -4   0 5324.93 245.924  11
   2  -4   0 5563.10 244.264   8
   2  -4   0 5231.79 247.729  10
  -2  -4   0 5628.22 204.995   1
  -2  -4   0 5498.46 206.176  14
  -2  -4  -1 66409.5 926.633   7
  -2  -4  -1 66129.6 498.594  11
   2  -4   1 62020.6 869.524  10
   2  -4   1 63684.9 887.184  11
   2  -4   1 63597.1 772.032   8
  -2  -4  -1 68246.2 608.173   1
  -2  -4  -1 63273.9 456.382  13
  -2  -4  -1 63392.5 807.716  14
  -2  -4  -2 25608.8 599.990   7
  -2  -4  -2 26331.0 331.309  10
   2  -4   2 24508.5 568.002  10
  -2  -4  -2 25499.3 262.198   5
   2  -4   2 24223.5 440.474   8
   2  -4   2 25842.6 611.135  11
  -2  -4  -2 26003.2 307.365   1
  -2  -4  -2 25816.5 587.304  14
   2  -4   3 7370.13 328.068  10
   2  -4   3 8037.96 370.328  11
   2  -4   3 7265.55 216.528   8
  -2  -4  -3 8199.60 364.199  14
  -2  -4  -3 8052.45 353.655   7
   2  -4   4 27753.5 662.093  10
   2  -4   4 27464.3 338.028   8
   2  -4   4 28058.8 749.536  11
  -2  -4  -4 27158.0 676.171   7
  -2  -4  -4 27737.5 736.082  14
  -2  -4  -5 9077.37 414.401   7
   2  -4   5 9107.69 462.539  11
   2  -4   5 8262.96 381.773  10
  -2  -4  -5 9231.50 459.016  14
  -2  -4  -6 992.884 169.994  14
   2  -4   6 1035.63 183.931  11
  -2  -4  -6 977.963 150.063   7
   2  -4   6 860.799 141.101  10
  -2  -4  -7 12726.9 538.387   7
   2  -4   7 12365.8 515.856  10
   2  -4   7 11783.0 608.853  11
  -2  -4  -7 11302.1 583.812  14
   2  -4   8 2341.22 242.938  10
  -2  -4  -8 2280.98 282.120  14
  -2  -4  -8 2259.96 248.088   7
   2  -4   8 2456.47 300.343  11
  -2  -4  -8 2193.99 277.347   6
  -2  -4  -9 1811.27 265.438   6
  -2  -4  -9 1858.18 235.657   7
  -2  -4  -9 1946.78 280.570  14
   2  -4   9 1642.72 206.873  10
   2  -4   9 1999.41 305.705  11
  -2  -4 -10 95.3241 118.561  14
   2  -4  10 325.883 168.176  11
   2  -4  10 223.341 102.414  10
  -2  -4 -10 289.512 146.128   6
  -2  -4 -11 441.081 174.793   6
   2  -4  11 339.366 194.552  11
  -2  -4 -11 295.014 137.920  14
  -2  -4 -12 2253.83 369.677   6
   2  -4  12 1814.47 363.603  11
  -2  -4 -12 1671.57 312.580  14
  -2  -4 -13 806.571 238.688   6
  -2  -4 -13 804.523 232.820  14
   2  -4  13 814.741 257.224  11
  -2  -4 -14-21.8333 127.078  14
   2  -4  14 74.4864 157.837  11
  -2  -4 -14 57.5327 124.983   6
  -2  -4 -15-145.637 190.050  14
  -2  -4 -15 37.0520 160.004   6
  -2  -3  16 472.730 201.057  11
   2  -3 -16 1025.59 295.571   6
  -2  -3  15 1803.39 373.665  11
   2  -3 -15 2167.97 396.241   6
  -2  -3  14 679.538 251.297  11
   2  -3 -14 549.731 203.488   6
   2  -3 -13 1286.69 223.713  14
  -2  -3  13 1361.89 294.788  11
  -2  -3  13 1185.21 225.359   1
   2  -3 -13 931.659 264.535   6
   2  -3 -12 7800.98 493.593  14
  -2  -3  12 7321.08 590.564  11
   2  -3 -12 7741.53 616.302   6
  -2  -3  12 7712.80 540.925   1
   2  -3 -11 9946.67 523.339  14
  -2  -3  11 10245.7 684.052   2
  -2  -3  11 10530.6 597.851   1
  -2  -3  11 10066.1 637.788  11
   2  -3 -11 10667.9 685.248   6
   2  -3 -10 3009.90 347.670   6
   2  -3 -10 2666.83 262.303  14
   2  -3 -10 2774.42 259.397   8
  -2  -3  10 3807.03 400.752   2
  -2  -3  10 3023.83 335.473  11
  -2  -3  10 3251.35 318.820   1
   2  -3  -9 4704.13 406.522   6
   2  -3  -9 4607.10 313.308  14
   2  -3  -9 5054.57 337.331   8
  -2  -3   9 4871.74 416.538   2
  -2  -3   9 4468.43 373.555  11
  -2  -3   9 4444.09 351.832   1
   2  -3  -8 16000.6 686.103   6
  -2  -3   8 16185.3 622.176   1
   2  -3  -8 15609.9 533.598  14
   2  -3  -8 16405.0 586.070   8
  -2  -3   8 16273.4 709.986   2
  -2  -3   8 15725.6 636.729  11
   2  -3  -7 37242.8 846.067   8
   2  -3  -7 36891.8 750.174  14
  -2  -3   7 37781.9 994.319   2
  -2  -3   7 36885.9 880.332   1
   2  -3  -6 6481.53 340.126   8
   2  -3  -6 6151.68 280.496  14
  -2  -3   6 6102.65 372.866   2
  -2  -3   6 6158.81 339.128   1
   2  -3  -5 6401.72 323.417   8
   2  -3  -5 6418.09 259.614  14
  -2  -3   5 6505.05 348.234   2
  -2  -3   5 6325.66 302.276   3
  -2  -3   5 6083.53 316.394   1
  -2  -3   4 23230.0 566.534   1
   2  -3  -4 23388.7 441.198  14
   2  -3  -4 23580.0 594.667   8
  -2  -3   4 23315.2 504.821   3
  -2  -3   4 23762.9 598.226   2
   2  -3  -4 23140.4 534.247  10
  -2  -3   3 29303.9 482.527   3
  -2  -3   3 29700.1 595.299   2
   2  -3  -3 31120.9 590.440  10
  -2  -3   3 29464.3 592.455   1
   2  -3  -3 30088.9 638.704   8
  -2  -3   2 36773.7 609.460   1
   2  -3  -2 36314.2 667.791   8
  -2  -3   2 37068.4 567.610   2
  -2  -3   2 37426.2 422.370   3
   2  -3  -2 36100.6 613.803  10
  -2  -3   1 3982.22 182.662   1
  -2  -3   1 3730.16 129.242  14
   2  -3  -1 3931.69 209.421   8
  -2  -3   1 3677.88 144.737   2
   2  -3  -1 3341.16 186.733  10
   2  -3   0 15295.1 239.782   9
  -2  -3   0 15137.2 223.875  11
   2  -3   0 14493.5 378.611  11
   2  -3   0 15116.3 381.077   8
   2  -3   0 14811.5 388.329  10
  -2  -3   0 16055.1 331.045   1
  -2  -3   0 14981.5 321.230  14
  -2  -3  -1 346823. 1344.14   1
   2  -3   1 335658. 1900.45  10
   2  -3   1 344435. 1976.00  11
  -2  -3  -1 352574. 1855.43  14
  -2  -3  -1 347342. 1225.27  13
  -2  -3  -1 340009. 1986.56   7
  -2  -3  -2 31153.3 624.274   7
   2  -3   2 31114.5 645.493  11
  -2  -3  -2 32044.7 364.975  10
   2  -3   2 30868.7 595.495  10
  -2  -3  -2 32243.4 292.390   5
   2  -3   2 29808.4 453.457   8
  -2  -3  -2 29009.5 347.357   1
  -2  -3  -2 30652.8 456.463  13
  -2  -3  -2 31092.3 630.414  14
   2  -3   3 16706.5 295.018   8
  -2  -3  -3 17219.8 487.272   7
  -2  -3  -3 17863.6 530.931  14
  -2  -3  -3 16930.4 405.137  13
   2  -3   3 16883.4 519.474  11
  -2  -3  -3 17943.9 227.824  10
   2  -3   3 16086.3 451.320  10
  -2  -3  -4 605.223 95.6736  13
   2  -3   4 673.718 102.180  10
  -2  -3  -4 732.281 122.454  14
   2  -3   4 552.305 112.895  11
  -2  -3  -4 531.372 92.7145   7
  -2  -3  -4 648.078 41.7562   1
   2  -3   5 1211.45 143.003  10
  -2  -3  -5 1034.24 159.246  14
  -2  -3  -5 1101.52 144.284   7
  -2  -3  -5 1316.90 62.9380   1
   2  -3   5 1035.39 166.032  11
   2  -3   6 7250.00 356.973  10
  -2  -3  -6 6746.53 397.090   6
  -2  -3  -6 6873.93 362.321   7
  -2  -3  -6 6377.98 413.440  14
   2  -3   6 6721.68 417.497  11
   2  -3   7 7569.34 384.072  10
  -2  -3  -7 7040.01 460.638  14
  -2  -3  -7 8176.01 420.191   7
   2  -3   7 7553.72 484.285  11
  -2  -3  -7 7443.07 453.183   6
   2  -3   8 234.078 84.8300  10
  -2  -3  -8 315.230 126.914   6
   2  -3   8 355.925 152.363  11
  -2  -3  -8 292.429 98.8796   7
  -2  -3  -8 329.760 128.573  14
   2  -3   9 4991.35 344.158  10
  -2  -3  -9 5424.23 449.791  14
  -2  -3  -9 5153.97 367.713   7
   2  -3   9 5714.60 490.630  11
  -2  -3  -9 4997.46 432.414   6
  -2  -3 -10 1816.00 287.395   6
   2  -3  10 1693.39 297.519  11
   2  -3  10 1703.38 215.041  10
  -2  -3 -10 1261.17 253.095  14
   2  -3  11 447.550 178.294  11
  -2  -3 -11 361.464 175.657  14
  -2  -3 -11 212.369 163.689   6
   2  -3  12 238.583 189.362  11
  -2  -3 -12 172.466 115.675  14
  -2  -3 -12 525.605 197.299   6
   2  -3  13 117.633 164.565  11
  -2  -3 -13 67.5046 125.703  14
  -2  -3 -13 520.602 220.108   6
  -2  -3 -14 138.073 122.633  14
  -2  -3 -14 386.504 183.513   6
   2  -3  15-0.86783 169.857  11
  -2  -3 -15 160.815 169.362  14
  -2  -3 -15 278.982 157.856   6
  -2  -2  16-264.016 233.452  11
   2  -2 -16 398.784 213.371   6
  -2  -2  15 675.350 243.838  11
   2  -2 -15 861.418 270.647   6
  -2  -2  14 1486.58 300.201  11
   2  -2 -14 1539.65 320.052   6
  -2  -2  13 3719.24 445.727  11
   2  -2 -13 4543.26 512.293   6
   2  -2 -13 4329.54 386.933  14
  -2  -2  13 4646.88 432.014   1
  -2  -2  12 1599.58 290.104  11
   2  -2 -12 2035.21 333.532   6
   2  -2 -12 1744.21 234.763  14
  -2  -2  12 2101.59 343.159   2
  -2  -2  12 1913.79 270.665   1
   2  -2 -11 3104.97 373.116   6
  -2  -2  11 2815.26 354.219  11
   2  -2 -11 2330.42 255.683  14
  -2  -2  11 3014.11 370.665   2
  -2  -2  11 2429.02 284.477   1
  -2  -2  10 2968.14 341.687   2
   2  -2 -10 3315.98 273.167   8
   2  -2 -10 3729.14 384.016   6
  -2  -2  10 3764.83 365.457  11
   2  -2 -10 3021.95 270.780  14
  -2  -2  10 2983.77 295.076   1
  -2  -2   9 21095.9 856.896   2
   2  -2  -9 20440.7 827.317   6
   2  -2  -9 21139.6 672.828   8
  -2  -2   9 21227.8 735.513   1
   2  -2  -9 19879.1 636.413  14
  -2  -2   9 20132.0 775.696  11
  -2  -2   8 1818.95 206.395   1
   2  -2  -8 1579.28 181.293   8
   2  -2  -8 1798.34 237.176   6
   2  -2  -8 1342.16 159.464  14
  -2  -2   8 1745.40 233.956   2
  -2  -2   7 14304.0 531.559   1
   2  -2  -7 14308.3 514.033   8
   2  -2  -7 14912.5 605.395   6
   2  -2  -7 14172.2 458.864  14
  -2  -2   7 13768.1 553.046   3
  -2  -2   7 14049.6 599.778   2
   2  -2  -6 43306.3 853.049   8
  -2  -2   6 39734.0 825.636   1
   2  -2  -6 41103.4 698.130  14
  -2  -2   6 41468.4 950.251   2
  -2  -2   6 41096.2 862.504   3
   2  -2  -5 75355.9 1082.68   8
  -2  -2   5 74395.7 1055.43   1
   2  -2  -5 76254.8 838.086  14
  -2  -2   5 75251.8 1170.77   2
  -2  -2   5 75496.9 1053.76   3
   2  -2  -4 26115.5 607.172   8
  -2  -2   4 26448.5 585.777   1
   2  -2  -4 25658.0 424.708  14
  -2  -2   4 28221.8 563.031   3
  -2  -2   4 28210.2 645.742   2
   2  -2  -3 16319.5 422.822  10
   2  -2  -3 16986.1 462.752   8
  -2  -2   3 17305.2 444.567   2
  -2  -2   3 16464.5 369.103   3
  -2  -2   3 16794.0 433.490   1
   2  -2  -2 883.823 97.4491  10
  -2  -2   2 874.532 92.2683   1
   2  -2  -2 1008.68 110.492   8
  -2  -2   2 910.468 89.2466   2
   2  -2  -1 5450.52 224.543  10
  -2  -2   1 6359.73 156.225   6
   2  -2  -1 6103.18 187.273   9
  -2  -2   1 6025.73 136.665   4
   2  -2  -1 5927.26 245.162   8
  -2  -2   1 6242.24 222.861   1
  -2  -2   1 5614.23 140.155  14
  -2  -2   0 41442.0 515.259  14
   2  -2   0 40093.2 591.413   8
   2  -2   0 39540.6 599.037  10
   2  -2   0 39944.4 451.250   9
  -2  -2   0 43250.5 362.800   6
  -2  -2   0 42835.9 439.288  11
   2  -2   0 40672.3 598.378  11
  -2  -2   0 42818.6 528.673   1
   2  -2   0 42903.9 413.143   6
   2  -2   1 85721.2 890.662  10
   2  -2   1 86949.0 746.076   9
  -2  -2  -1 88575.8 940.678   7
   2  -2   1 85171.1 801.454   8
  -2  -2  -1 86103.9 687.901  13
  -2  -2  -1 86330.4 898.001  14
   2  -2   1 85052.8 937.350  11
   2  -2   2 10816.6 329.319  10
  -2  -2  -2 11365.9 356.047   7
  -2  -2  -2 11338.3 294.779  13
  -2  -2  -2 11316.1 375.121  14
   2  -2   2 11579.0 264.742   8
   2  -2   2 11086.9 372.042  11
  -2  -2  -3 18384.2 279.427  10
   2  -2   3 17161.5 434.151  10
  -2  -2  -3 17812.4 465.375   7
  -2  -2  -3 18247.8 429.560  13
  -2  -2  -3 16894.6 507.433  14
   2  -2   3 18400.2 282.815   8
   2  -2   3 17954.2 519.486  11
  -2  -2  -4 11400.3 387.372  13
  -2  -2  -4 11505.2 459.446  14
   2  -2   4 11780.8 380.632  10
  -2  -2  -4 11566.8 395.293   7
   2  -2   4 11474.2 456.455  11
   2  -2   5 8108.25 336.369  10
  -2  -2  -5 8625.30 361.587   7
  -2  -2  -5 8574.70 433.466  14
  -2  -2  -5 7813.21 356.569  13
   2  -2   5 7708.77 407.542  11
  -2  -2  -5 9034.54 413.677   6
   2  -2   6 3564.76 239.276  10
  -2  -2  -6 3909.08 262.209   7
  -2  -2  -6 3624.80 308.182  14
   2  -2   6 3963.88 323.446  11
  -2  -2  -6 3739.07 302.846   6
   2  -2   7 8079.22 375.429  10
  -2  -2  -7 8299.48 231.862   8
  -2  -2  -7 7895.16 389.045   7
  -2  -2  -7 7230.98 463.562  14
   2  -2   7 7916.80 490.593  11
  -2  -2  -7 7596.05 460.019   6
   2  -2   8 4547.24 298.065  10
  -2  -2  -8 4317.50 381.861  14
  -2  -2  -8 4372.56 308.184   7
   2  -2   8 4727.85 410.424  11
  -2  -2  -8 4198.46 369.920   6
  -2  -2  -9 1274.75 231.072  14
   2  -2   9 893.327 211.630  11
   2  -2   9 1028.47 159.567  10
  -2  -2  -9 1147.88 207.006   6
  -2  -2 -10 268.335 111.856   6
  -2  -2 -10 224.985 129.484  14
   2  -2  10 90.5093 133.553  11
  -2  -2 -11 1721.61 282.459   6
   2  -2  11 1426.85 289.859  11
  -2  -2 -11 1296.72 270.935  14
   2  -2  12 437.298 179.174  11
  -2  -2 -12 712.845 217.911  14
  -2  -2 -12 727.214 215.569   6
   2  -2  13 302.725 216.403  11
  -2  -2 -13-129.314 154.032  14
  -2  -2 -13 255.568 161.426   6
   2  -2  14-188.037 225.187  11
  -2  -2 -14-63.0211 160.650  14
  -2  -2 -14 61.6936 122.719   6
   2  -2  15 85.9447 168.828  11
  -2  -2 -15 186.941 147.947  14
  -2  -2 -15 207.522 179.444   6
  -2  -1  16 1434.66 340.881  11
   2  -1 -16 1526.79 346.987   6
  -2  -1  15 1836.69 352.204  11
   2  -1 -15 1655.43 345.500   6
  -2  -1  14 431.025 164.154  11
   2  -1 -14 358.366 187.944   6
  -2  -1  13 1155.57 268.094  11
   2  -1 -13 987.576 196.346  14
  -2  -1  13 923.935 241.753   2
   2  -1 -13 1064.55 267.275   6
  -2  -1  12 7999.83 598.674  11
   2  -1 -12 6312.02 437.455  14
  -2  -1  12 6801.06 481.179   1
[truncated: 1,133,246 more chars]
