# Supplementary material for: Bis[2,3-bis­(thio­phen-2-yl)pyrido[3,4-b]pyrazine]­silver(I) perchlorate methanol disolvate
Source: IUCrdata. 2024 Apr 26;9(Pt 4):x240344. doi: 10.1107/S2414314624003444 (PMC11074545; doi:10.1107/S2414314624003444)
Supplement: Supplementary file 2 [file x-09-x240344-Isup2.hkl]

data_I                                                                          
_shelx_title ' 1929m2 in P2(1)'                                                 
_shelx_refln_list_code          4                                               
_shelx_F_calc_maximum      316.02                                               
_exptl_crystal_F_000       872.00                                               
_reflns_d_resolution_high  0.6409                                               
                                                                                
loop_                                                                           
 _space_group_symop_operation_xyz                                               
 'x, y, z'                                                                      
 '-x, y+1/2, -z'                                                                
                                                                                
_cell_length_a     8.3455                                                       
_cell_length_b    19.2331                                                       
_cell_length_c    11.0134                                                       
_cell_angle_alpha  90.000                                                       
_cell_angle_beta  102.491                                                       
_cell_angle_gamma  90.000                                                       
                                                                                
_shelx_F_squared_multiplier     1.000                                           
                                                                                
loop_                                                                           
 _refln_index_h                                                                 
 _refln_index_k                                                                 
 _refln_index_l                                                                 
 _refln_F_squared_calc                                                          
 _refln_F_squared_meas                                                          
 _refln_F_squared_sigma                                                         
 _refln_observed_status                                                         
   1 -29   0          4.56          2.01        15.37 o                         
   2 -29   0          4.94         -5.18        14.97 o                         
   0 -28   0          1.94         34.43        17.28 o                         
   1 -28   0          9.51          8.84        13.65 o                         
   2 -28   0         14.05         23.64         9.86 o                         
   3 -28   0         10.13         -1.32        13.03 o                         
   1 -27   0         23.19          6.62        14.11 o                         
   2 -27   0          8.51         -2.73         9.75 o                         
   3 -27   0          7.92         10.30         8.84 o                         
   4 -27   0         16.61         19.86        12.23 o                         
   5 -27   0         10.85         53.16        28.44 o                         
   0 -26   0         49.37         59.56        14.62 o                         
   1 -26   0          1.74         -1.12         9.55 o                         
   2 -26   0         15.99          4.78        10.99 o                         
   3 -26   0          2.11         -6.22         8.76 o                         
   4 -26   0          2.43         -5.27        14.81 o                         
   5 -26   0          0.77          9.50        14.00 o                         
   6 -26   0          0.54          1.43        13.23 o                         
   1 -25   0         90.00         76.08        12.79 o                         
   2 -25   0         53.33         48.42        11.44 o                         
   3 -25   0         14.93         12.01        11.01 o                         
   4 -25   0          8.35         -7.25        14.84 o                         
   5 -25   0         12.46          8.86        10.96 o                         
   6 -25   0         15.05         22.87        17.55 o                         
   0 -24   0         37.41         39.27        12.06 o                         
   1 -24   0         87.75         91.14        11.57 o                         
   2 -24   0          0.85          1.45         7.22 o                         
   3 -24   0          0.28         -8.11         8.11 o                         
   4 -24   0          0.83         -4.79         8.32 o                         
   5 -24   0         10.21         22.35        10.23 o                         
   6 -24   0          3.08         -5.88        10.32 o                         
   7 -24   0         10.79         -8.96        16.32 o                         
   1 -23   0         45.87         43.81         9.28 o                         
   2 -23   0         89.33        100.64        16.35 o                         
   3 -23   0          6.02         11.77         9.94 o                         
   4 -23   0         46.42         45.19        11.42 o                         
   5 -23   0          1.73         -7.57         9.55 o                         
   6 -23   0          3.09         12.32         9.37 o                         
   7 -23   0          4.15          7.56        10.46 o                         
   0 -22   0        106.20         94.58        15.61 o                         
   1 -22   0        122.19        131.64        13.00 o                         
   2 -22   0         34.62         27.99         8.45 o                         
   3 -22   0         68.94         70.51        10.99 o                         
   4 -22   0          4.47          3.20         7.38 o                         
   5 -22   0         10.81          5.25         8.26 o                         
   6 -22   0          2.27         15.31         9.10 o                         
   7 -22   0          2.21         -1.98        10.51 o                         
   8 -22   0          0.35         76.53        29.50 o                         
   1 -21   0        284.41        308.85        18.27 o                         
   2 -21   0         93.91         74.42         9.52 o                         
   3 -21   0         18.91          9.93         6.70 o                         
   4 -21   0          5.08         17.31         8.52 o                         
   5 -21   0          1.99         -1.81         8.85 o                         
   6 -21   0         21.31         -6.69        11.00 o                         
   7 -21   0         15.05         25.84        11.67 o                         
   8 -21   0         12.93          8.51        10.49 o                         
   0 -20   0        132.52        147.66        17.38 o                         
   1 -20   0         37.05         33.85         6.71 o                         
   2 -20   0         28.06         40.03         8.18 o                         
   3 -20   0        189.25        184.81        15.28 o                         
   4 -20   0         94.96         93.47        11.68 o                         
   5 -20   0         78.49         97.34        14.98 o                         
   6 -20   0          3.06         -4.30         8.45 o                         
   7 -20   0          0.88         -1.65        11.85 o                         
   8 -20   0          9.34         18.41        16.82 o                         
   1 -19   0        191.72        188.32        13.53 o                         
   2 -19   0        464.09        482.89        21.35 o                         
   3 -19   0         64.29         49.54         8.38 o                         
   4 -19   0         43.96         42.76         8.95 o                         
   5 -19   0         81.31         88.98        14.94 o                         
   6 -19   0         26.46         32.36         9.72 o                         
   7 -19   0          1.98          4.26         8.43 o                         
   8 -19   0          1.85         -0.59        12.18 o                         
   0 -18   0        698.60        706.29        34.70 o                         
   1 -18   0        198.28        202.55        13.59 o                         
   2 -18   0        341.57        342.50        17.57 o                         
   3 -18   0        262.72        268.26        16.96 o                         
   4 -18   0         20.49         26.06         6.65 o                         
   5 -18   0        100.05        109.91        15.00 o                         
   6 -18   0         16.46         15.56         8.73 o                         
   7 -18   0         37.53         31.52         9.61 o                         
   8 -18   0          8.03         19.00        18.15 o                         
   9 -18   0          1.62         10.72        13.05 o                         
   1 -17   0        211.38        201.56        13.00 o                         
   2 -17   0        254.21        238.70        14.15 o                         
   3 -17   0        106.84        101.06        10.62 o                         
   4 -17   0        110.86        100.71        10.75 o                         
   5 -17   0         99.05         96.05        10.93 o                         
   6 -17   0          6.19          8.59         9.09 o                         
   7 -17   0          1.39         -1.33         8.76 o                         
   8 -17   0         37.98         31.43        11.48 o                         
   9 -17   0         12.35          1.03        10.96 o                         
   0 -16   0        190.94        146.43        15.21 o                         
   1 -16   0        222.32        203.96        12.66 o                         
   2 -16   0       1232.63       1224.86        30.35 o                         
   3 -16   0        765.25        794.74        26.50 o                         
   4 -16   0        241.80        275.33        16.46 o                         
   5 -16   0         76.81         81.76         9.79 o                         
   6 -16   0         98.02        106.04        15.21 o                         
   7 -16   0          7.06          7.54         8.40 o                         
   8 -16   0          1.88         -1.17        10.59 o                         
   9 -16   0         14.45         20.68        10.90 o                         
   1 -15   0        759.46        783.20        23.09 o                         
   2 -15   0         95.66         95.33         8.91 o                         
   3 -15   0        321.85        288.77        15.86 o                         
   4 -15   0        205.81        190.28        13.50 o                         
   5 -15   0         57.58         76.34         9.52 o                         
   6 -15   0         36.78         38.01         7.70 o                         
   7 -15   0         22.79         21.62        10.61 o                         
   8 -15   0         61.05         76.81        14.24 o                         
   9 -15   0          7.24          3.02        12.04 o                         
  10 -15   0          1.38         -2.73        13.47 o                         
   0 -14   0        662.62        655.92        35.29 o                         
   1 -14   0        140.66        121.38         9.26 o                         
   2 -14   0        389.17        399.19        14.38 o                         
   3 -14   0        764.10        764.75        21.52 o                         
   4 -14   0         91.18         99.83         8.87 o                         
   5 -14   0         98.54        127.23        15.86 o                         
   6 -14   0         16.08         14.97         4.84 o                         
   7 -14   0         14.64         29.08         7.19 o                         
   8 -14   0         37.14         40.53        13.46 o                         
   9 -14   0          7.53         12.96        14.13 o                         
  10 -14   0          7.62         13.78         8.13 o                         
   1 -13   0        883.17        939.26        20.21 o                         
   2 -13   0       1224.32       1223.74        23.96 o                         
   3 -13   0        738.60        699.06        28.96 o                         
   4 -13   0        622.45        639.98        20.07 o                         
   5 -13   0        112.76        110.82         8.35 o                         
   6 -13   0         95.87         97.10         8.98 o                         
   7 -13   0          6.31          1.12         4.83 o                         
   8 -13   0         55.35         42.00        11.27 o                         
   9 -13   0         18.63         22.73        18.05 o                         
  10 -13   0          4.84         16.50        10.43 o                         
   0 -12   0       4231.31       4225.57       128.44 o                         
   1 -12   0        404.62        452.55        13.62 o                         
   2 -12   0        644.53        604.16        16.21 o                         
   3 -12   0        355.58        332.07        13.33 o                         
   4 -12   0         56.24         54.54         5.69 o                         
   5 -12   0        955.11        962.20        27.51 o                         
   6 -12   0         21.33         27.39         4.72 o                         
   7 -12   0         76.83         82.82         9.20 o                         
   8 -12   0         14.97         31.18        10.80 o                         
   9 -12   0         24.38         25.84         9.88 o                         
  10 -12   0          4.45         30.05        10.57 o                         
  11 -12   0          2.54         13.54        13.89 o                         
   1 -11   0        959.42        937.21        18.49 o                         
   2 -11   0        912.07        823.34        18.10 o                         
   3 -11   0       2245.62       2254.59        32.89 o                         
   4 -11   0       1013.74       1053.50        21.41 o                         
   5 -11   0        895.17        877.40        20.76 o                         
   6 -11   0        101.69        108.32         8.29 o                         
   7 -11   0         33.25         40.96         6.06 o                         
   8 -11   0         57.95         77.77        16.79 o                         
   9 -11   0         16.73         17.19        11.31 o                         
  10 -11   0          0.07          0.99         8.84 o                         
  11 -11   0          2.62        -27.85        63.81 o                         
   0 -10   0       2453.70       2379.35        33.34 o                         
   1 -10   0        304.84        318.19        10.44 o                         
   2 -10   0        100.50        109.09         6.63 o                         
   3 -10   0         63.24         70.89         5.51 o                         
   4 -10   0        127.27        146.44         7.98 o                         
   5 -10   0        488.92        514.61        15.52 o                         
   6 -10   0         56.82         59.95         6.42 o                         
   7 -10   0         70.09         82.85         8.52 o                         
   8 -10   0         15.32         17.66         6.01 o                         
   9 -10   0          4.66         10.77         8.09 o                         
  10 -10   0         15.22         20.27        10.01 o                         
  11 -10   0          2.78        -10.53        14.96 o                         
   1  -9   0       6954.51       7267.90        51.20 o                         
   2  -9   0       3399.94       3607.56        39.68 o                         
   3  -9   0        481.31        497.37        12.90 o                         
   4  -9   0         93.88        113.22         6.82 o                         
   5  -9   0        100.38        116.08         7.57 o                         
   6  -9   0        897.08        930.87        21.58 o                         
   7  -9   0         64.93         70.44         7.41 o                         
   8  -9   0        119.34        127.77        10.63 o                         
   9  -9   0         30.21         19.66        14.12 o                         
  10  -9   0         26.75         19.64         9.80 o                         
  11  -9   0          0.08          3.41        12.02 o                         
   0  -8   0       1474.48       1403.17        30.44 o                         
   1  -8   0        104.86        113.31         5.65 o                         
   2  -8   0       1141.19       1015.58        17.70 o                         
   3  -8   0       3200.43       3290.49        31.29 o                         
   4  -8   0       1084.50       1116.74        19.84 o                         
   5  -8   0         92.57         86.54         4.54 o                         
   6  -8   0         18.72         27.93         3.86 o                         
   7  -8   0         59.36         59.98         6.72 o                         
   8  -8   0         12.14         18.31         5.48 o                         
   9  -8   0          6.93          6.85         6.12 o                         
  10  -8   0         37.89         15.63         9.75 o                         
  11  -8   0          0.19         -9.50         9.50 o                         
   1  -7   0       4368.43       4242.38        27.84 o                         
   2  -7   0       1851.67       1825.83        20.65 o                         
   3  -7   0       5065.88       5196.07        43.99 o                         
   4  -7   0       6598.31       6395.08        60.93 o                         
   5  -7   0        332.56        319.31         6.78 o                         
   6  -7   0         86.44         89.59         4.98 o                         
   7  -7   0         10.40         11.56         4.53 o                         
   8  -7   0         12.38         12.70         4.65 o                         
   9  -7   0         17.42         18.08         6.64 o                         
  10  -7   0          1.72         -8.64         8.91 o                         
  11  -7   0         34.45         33.80        15.94 o                         
  12  -7   0          2.44         12.71        12.02 o                         
   0  -6   0       2900.89       3034.26        29.06 o                         
   1  -6   0       1123.27       1212.26        12.50 o                         
   2  -6   0       7560.87       7507.42        56.85 o                         
   3  -6   0       1721.16       1765.81        14.25 o                         
   4  -6   0        354.59        328.36         7.26 o                         
   5  -6   0        537.99        499.73        10.96 o                         
   6  -6   0        501.00        475.31        11.85 o                         
   7  -6   0        498.60        490.31        15.31 o                         
   8  -6   0          5.01          8.17         5.68 o                         
   9  -6   0         59.97         52.82         9.02 o                         
  10  -6   0         12.08         23.00         8.71 o                         
  11  -6   0          8.09          2.45        11.06 o                         
  12  -6   0          0.42         48.66        15.02 o                         
   1  -5   0       6603.01       6767.38        48.23 o                         
   2  -5   0       7110.66       7222.31        38.73 o                         
   3  -5   0       1451.35       1574.72        15.27 o                         
   4  -5   0        669.65        642.61        13.31 o                         
   5  -5   0       1068.00       1119.34        22.52 o                         
   6  -5   0        507.34        501.66        12.21 o                         
   7  -5   0        233.14        228.79         9.24 o                         
   8  -5   0         12.22          5.69         3.68 o                         
   9  -5   0         90.85         80.15        16.72 o                         
  10  -5   0          5.73          6.00         5.95 o                         
  11  -5   0          4.28         -6.23         7.79 o                         
  12  -5   0          1.92        -14.11        20.57 o                         
   0  -4   0      38688.26      39126.80       122.81 o                         
   1  -4   0      15697.26      15594.82        51.51 o                         
   2  -4   0        600.03        557.36        10.35 o                         
   3  -4   0       4963.83       4971.98        33.08 o                         
   4  -4   0       2129.72       2011.44        18.68 o                         
   5  -4   0        108.42        113.05         5.79 o                         
   6  -4   0         62.47         57.54         3.67 o                         
   7  -4   0        466.68        450.06        12.95 o                         
   8  -4   0        189.61        193.25        11.57 o                         
   9  -4   0         32.27         26.29         7.99 o                         
  10  -4   0         28.71         16.85         8.48 o                         
  11  -4   0          4.07        -13.58        16.47 o                         
  12  -4   0          1.90         22.33        13.49 o                         
   1  -3   0       3810.48       3823.06        25.78 o                         
   2  -3   0       1509.04       1546.93        14.04 o                         
   3  -3   0       6827.45       6982.49        70.54 o                         
   4  -3   0       1874.69       1800.69        19.67 o                         
   5  -3   0        314.55        290.90         7.77 o                         
   6  -3   0        342.30        349.85        10.56 o                         
   7  -3   0        113.23        101.78         6.59 o                         
   8  -3   0        106.32        104.61         7.74 o                         
   9  -3   0          6.01          1.27         5.75 o                         
  10  -3   0         11.99         -8.65         8.65 o                         
  11  -3   0         14.73          6.80        25.31 o                         
  12  -3   0          3.37          2.15        12.11 o                         
   1  -2   0       4977.61       5305.41        44.92 o                         
   2  -2   0       4428.97       4267.61        48.05 o                         
   3  -2   0       8081.09       8297.27        64.46 o                         
   4  -2   0        311.78        325.70         7.62 o                         
   5  -2   0       1233.28       1148.66        15.19 o                         
   6  -2   0        910.86        884.33        13.81 o                         
   7  -2   0         18.54         15.53         3.85 o                         
   8  -2   0         17.09         10.97         3.56 o                         
   9  -2   0         37.65         47.86         8.30 o                         
  10  -2   0         66.72         64.05        11.93 o                         
  11  -2   0         18.49         18.38        13.08 o                         
   2  -1   0        609.09        615.32         7.80 o                         
   3  -1   0       4334.51       4194.56        30.76 o                         
   4  -1   0        561.79        548.47        10.87 o                         
   5  -1   0        160.13        139.22         7.39 o                         
   6  -1   0        495.43        504.75        12.01 o                         
   7  -1   0        105.00        108.96         8.53 o                         
   8  -1   0         72.08         77.63         6.56 o                         
   9  -1   0         12.07          4.07         4.77 o                         
  10  -1   0         11.33         18.85         7.88 o                         
  11  -1   0         17.37         14.61        25.32 o                         
   2   0   0       2267.77       2547.30        20.04 o                         
   3   0   0         17.61         27.40         2.42 o                         
   4   0   0        335.57        331.95         8.66 o                         
   5   0   0       1563.82       1590.59        24.95 o                         
   6   0   0         78.33         89.24         5.44 o                         
   7   0   0       1317.69       1387.58        24.35 o                         
   8   0   0        463.73        454.21        14.91 o                         
   9   0   0          0.64          2.69         4.27 o                         
  10   0   0          0.13         12.43         9.16 o                         
  11   0   0          0.11          8.11         9.13 o                         
   2   1   0        489.88        503.14         8.54 o                         
   3   1   0       4448.12       4346.63        29.97 o                         
   4   1   0        637.60        635.22        12.18 o                         
   5   1   0        167.54        161.22         7.05 o                         
   6   1   0        448.06        456.41        11.97 o                         
   7   1   0        101.88        106.81         7.32 o                         
   8   1   0         75.47         92.95        11.37 o                         
   9   1   0         12.80          4.22         5.03 o                         
  10   1   0         11.55         13.30         5.93 o                         
  11   1   0         17.54          8.80        12.48 o                         
   1   2   0       4916.37       5225.74        19.47 o                         
   2   2   0       4764.17       4514.09        22.59 o                         
   3   2   0       8017.62       8268.21        55.30 o                         
   4   2   0        319.71        306.66         9.94 o                         
   5   2   0       1236.87       1187.04        19.01 o                         
   6   2   0        917.44        931.20        20.46 o                         
   7   2   0         20.15         15.95         4.09 o                         
   8   2   0         13.74          9.75         5.13 o                         
   9   2   0         40.34         46.03         8.21 o                         
  10   2   0         65.86         39.28        18.98 o                         
  11   2   0         18.60         26.76        11.54 o                         
  12   2   0          8.69         16.86        14.56 o                         
   1   3   0       3867.12       3873.37        30.85 o                         
   2   3   0       1443.11       1517.44        15.18 o                         
   3   3   0       6545.19       6688.78        35.94 o                         
   4   3   0       1730.68       1662.67        27.89 o                         
   5   3   0        325.65        314.67        10.93 o                         
   6   3   0        339.37        367.94        13.45 o                         
   7   3   0        104.40         97.90         7.92 o                         
   8   3   0        103.22         90.45         8.06 o                         
   9   3   0          6.51          9.30         6.37 o                         
  10   3   0         11.58         -1.28        19.24 o                         
  11   3   0         13.97          3.85         7.17 o                         
  12   3   0          3.48          0.59        10.61 o                         
   0   4   0      38266.29      37545.59        91.77 o                         
   1   4   0      15928.11      15899.83        94.82 o                         
   2   4   0        542.70        520.34        20.54 o                         
   3   4   0       5011.12       5201.03        39.89 o                         
   4   4   0       2232.55       2171.05        30.50 o                         
   5   4   0        127.55        143.83         8.10 o                         
   6   4   0         59.83         54.06         5.95 o                         
   7   4   0        483.76        496.46        18.89 o                         
   8   4   0        201.19        238.15        14.24 o                         
   9   4   0         30.94         47.41         9.80 o                         
  10   4   0         29.08         14.86        16.65 o                         
  11   4   0          4.01         -5.05         7.21 o                         
  12   4   0          1.80         -0.61         9.20 o                         
   1   5   0       6491.05       6526.76        45.97 o                         
   2   5   0       7005.07       7101.86        42.87 o                         
   3   5   0       1493.24       1650.81        45.85 o                         
   4   5   0        732.36        694.97        11.35 o                         
   5   5   0       1027.18       1096.55        24.98 o                         
   6   5   0        512.05        514.09        18.36 o                         
   7   5   0        222.11        233.82        13.66 o                         
   8   5   0         13.53         21.87         5.92 o                         
   9   5   0         88.85        117.30        14.16 o                         
  10   5   0          5.87         11.62         9.40 o                         
  11   5   0          4.06         -4.05         8.62 o                         
  12   5   0          1.87          0.33        10.78 o                         
   0   6   0       2983.77       3102.01        28.45 o                         
   1   6   0       1084.06       1180.68        14.62 o                         
   2   6   0       7650.97       7554.40        58.09 o                         
   3   6   0       1683.29       1822.94        36.01 o                         
   4   6   0        350.31        350.04         8.03 o                         
   5   6   0        624.21        586.45        22.02 o                         
   6   6   0        507.90        520.16        19.14 o                         
   7   6   0        504.48        541.45        20.97 o                         
   8   6   0          4.24          8.99         5.68 o                         
   9   6   0         60.54         76.04        11.84 o                         
  10   6   0         12.25         -7.39         7.39 o                         
  11   6   0          7.97          7.63         8.12 o                         
  12   6   0          0.32         21.91        20.25 o                         
   1   7   0       4352.23       4159.12        26.38 o                         
   2   7   0       1956.92       1966.44        27.73 o                         
   3   7   0       5043.32       5191.93        59.92 o                         
   4   7   0       6440.66       6542.69        44.82 o                         
   5   7   0        337.54        343.91        13.77 o                         
   6   7   0         71.95         75.21         8.41 o                         
   7   7   0          8.36          4.17         4.96 o                         
   8   7   0         15.04         21.03         6.01 o                         
   9   7   0         18.70         13.39         5.92 o                         
  10   7   0          1.55         -2.39         7.12 o                         
  11   7   0         33.37         59.55        17.05 o                         
  12   7   0          2.40          5.76        12.40 o                         
   0   8   0       1630.94       1615.59        37.05 o                         
   1   8   0         87.33         92.05         3.77 o                         
   2   8   0       1055.23        966.83        17.99 o                         
   3   8   0       3068.73       3134.88        37.74 o                         
   4   8   0       1108.81       1164.64        24.67 o                         
   5   8   0        102.09         92.47         9.35 o                         
   6   8   0         16.87         19.31         5.75 o                         
   7   8   0         71.31         75.33         9.34 o                         
   8   8   0         14.93         13.56         6.05 o                         
   9   8   0          6.73          9.94         6.21 o                         
  10   8   0         36.54         20.46         8.36 o                         
  11   8   0          0.17         17.61        21.32 o                         
  12   8   0          2.28         20.13        11.78 o                         
   1   9   0       6903.91       7084.14        42.60 o                         
   2   9   0       3372.54       3514.08        33.78 o                         
   3   9   0        522.38        530.48        16.51 o                         
   4   9   0         70.70         78.80         7.19 o                         
   5   9   0         95.93        105.23         8.66 o                         
   6   9   0        875.55        903.07        27.22 o                         
   7   9   0         65.67         79.56         9.97 o                         
   8   9   0        123.33        138.26        12.98 o                         
   9   9   0         28.80         23.55         6.98 o                         
  10   9   0         26.22         40.69        11.13 o                         
  11   9   0          0.04         -8.45        11.40 o                         
   0  10   0       2452.13       2437.44        32.97 o                         
   1  10   0        291.32        324.93         8.87 o                         
   2  10   0        118.93        124.12         4.91 o                         
   3  10   0         88.34        109.12         8.25 o                         
   4  10   0        132.82        176.55        10.97 o                         
   5  10   0        476.56        452.61        22.10 o                         
   6  10   0         57.90         51.83         7.76 o                         
   7  10   0         74.55         92.13        10.22 o                         
   8  10   0         12.11          0.68         6.76 o                         
   9  10   0          5.38          5.29         6.48 o                         
  10  10   0         16.22         26.06         9.79 o                         
  11  10   0          2.68         -6.07        28.45 o                         
   1  11   0       1021.06       1020.63        16.40 o                         
   2  11   0        924.11        854.84        10.51 o                         
   3  11   0       2285.92       2338.66        37.11 o                         
   4  11   0       1049.53       1083.84        26.94 o                         
   5  11   0        880.40        831.03        30.40 o                         
   6  11   0         96.36        110.08        10.61 o                         
   7  11   0         36.63         44.10         8.06 o                         
   8  11   0         62.19         74.26        10.52 o                         
   9  11   0         15.58         12.66         6.96 o                         
  10  11   0          0.07          4.23         9.01 o                         
  11  11   0          2.73          0.98        10.19 o                         
   0  12   0       4139.97       4155.64        55.04 o                         
   1  12   0        408.60        447.78        11.53 o                         
   2  12   0        628.79        596.27         9.62 o                         
   3  12   0        325.13        332.35        14.82 o                         
   4  12   0         49.30         42.94         6.59 o                         
   5  12   0        936.72        991.09        33.99 o                         
   6  12   0         23.19         30.36         9.38 o                         
   7  12   0         84.59         89.45        11.13 o                         
   8  12   0         13.10          8.28         8.50 o                         
   9  12   0         25.16         17.02         7.60 o                         
  10  12   0          4.30         20.05        14.67 o                         
  11  12   0          2.59         -0.24        14.04 o                         
   1  13   0        911.16        971.14        17.59 o                         
   2  13   0       1250.07       1268.81        15.71 o                         
   3  13   0        714.82        721.84        22.53 o                         
   4  13   0        647.65        683.86        23.11 o                         
   5  13   0        111.52         95.38        12.45 o                         
   6  13   0         97.18        105.04        11.51 o                         
   7  13   0          5.86         -1.99         5.87 o                         
   8  13   0         57.39         58.65        10.43 o                         
   9  13   0         18.77          8.72         7.98 o                         
  10  13   0          4.55         -7.66         7.66 o                         
   0  14   0        625.20        625.57        18.05 o                         
   1  14   0        135.78        130.52         8.45 o                         
   2  14   0        363.23        354.06        11.45 o                         
   3  14   0        758.01        784.93        24.30 o                         
   4  14   0         89.96         92.60         9.46 o                         
   5  14   0         95.44        109.29        12.85 o                         
   6  14   0         15.56         14.30         6.18 o                         
   7  14   0         18.40         17.26         7.36 o                         
   8  14   0         33.17         36.77         9.19 o                         
   9  14   0          7.85          6.26         6.92 o                         
  10  14   0          7.42          0.92         8.65 o                         
   1  15   0        768.99        799.17        20.58 o                         
   2  15   0         91.40         98.55         6.80 o                         
   3  15   0        297.81        279.80        15.46 o                         
   4  15   0        231.96        204.53        16.47 o                         
   5  15   0         59.56         56.28        10.07 o                         
   6  15   0         30.79         37.46         8.48 o                         
   7  15   0         22.47         21.76         7.73 o                         
   8  15   0         62.19         64.82        11.42 o                         
   9  15   0          6.31          6.37         8.18 o                         
  10  15   0          1.18          3.95         7.99 o                         
   0  16   0        234.23        206.44        11.61 o                         
   1  16   0        242.01        236.87        17.92 o                         
   2  16   0       1167.51       1215.39        30.47 o                         
   3  16   0        755.49        797.26        26.45 o                         
   4  16   0        250.17        287.03        20.07 o                         
   5  16   0         75.76         97.56        13.99 o                         
   6  16   0         95.28        107.88        12.43 o                         
   7  16   0          6.96          5.93         7.17 o                         
   8  16   0          2.58         -6.41         7.20 o                         
   9  16   0         14.48         14.58        13.35 o                         
  10  16   0          1.85        -21.89        21.89 o                         
   1  17   0        245.01        251.19        13.68 o                         
   2  17   0        250.66        241.12        16.62 o                         
   3  17   0         95.89         92.46        11.08 o                         
   4  17   0        125.71        100.72        12.86 o                         
   5  17   0        101.08        114.35        14.74 o                         
   6  17   0          5.19         11.39         6.40 o                         
   7  17   0          1.33          3.81         8.99 o                         
   8  17   0         39.88         22.43         8.16 o                         
   9  17   0         11.17         -1.75         9.30 o                         
  10  17   0          1.95         25.57        16.56 o                         
   0  18   0        763.93        801.85        32.03 o                         
   1  18   0        202.15        205.41        10.84 o                         
   2  18   0        309.66        308.67        18.96 o                         
   3  18   0        256.91        274.26        19.15 o                         
   4  18   0         19.65         13.17         7.37 o                         
   5  18   0        113.11         91.48        13.62 o                         
   6  18   0         16.08         21.69         8.24 o                         
   7  18   0         37.14         29.37         9.79 o                         
   8  18   0          8.81          2.85         7.99 o                         
   9  18   0          1.45         -0.48         7.90 o                         
   1  19   0        176.76        183.33        16.85 o                         
   2  19   0        467.01        492.96        21.07 o                         
   3  19   0         56.06         31.88         8.12 o                         
   4  19   0         44.15         34.34         9.01 o                         
   5  19   0         80.97         80.16        13.07 o                         
   6  19   0         23.52         26.91         9.25 o                         
   7  19   0          1.81         13.34        12.53 o                         
   8  19   0          2.02         14.86        11.24 o                         
   9  19   0          1.26         22.68        23.29 o                         
   0  20   0        139.17        129.19        24.52 o                         
   1  20   0         41.11         44.14         7.26 o                         
   2  20   0         23.04         16.17         6.48 o                         
   3  20   0        187.49        187.47        16.69 o                         
   4  20   0         95.04         88.43        13.46 o                         
   5  20   0         83.49         94.03        14.31 o                         
   6  20   0          3.15          5.79         7.89 o                         
   7  20   0          1.26          5.10         8.34 o                         
   8  20   0          9.62          4.27         8.18 o                         
   1  21   0        281.56        330.77        20.31 o                         
   2  21   0         95.83         93.65        10.47 o                         
   3  21   0         16.32          9.18         6.25 o                         
   4  21   0          4.23          8.56         7.77 o                         
   5  21   0          1.81         -7.69         7.69 o                         
   6  21   0         19.72         14.88         6.88 o                         
   7  21   0         14.59         13.21         7.74 o                         
   8  21   0         13.39         25.03        10.62 o                         
   0  22   0         99.20         83.66        22.24 o                         
   1  22   0        121.85        121.70        13.45 o                         
   2  22   0         39.02         38.84         7.75 o                         
   3  22   0         72.37        104.76        12.36 o                         
   4  22   0          3.97          6.01         5.78 o                         
   5  22   0         11.14          4.35         7.70 o                         
   6  22   0          2.50          4.36         8.57 o                         
   7  22   0          2.17          8.37        10.94 o                         
   1  23   0         45.38         48.40        13.72 o                         
   2  23   0         87.87         87.35        11.98 o                         
   3  23   0          6.49          8.40         6.67 o                         
   4  23   0         48.72         47.70        10.54 o                         
   5  23   0          1.72         -0.05         9.60 o                         
   6  23   0          2.85          6.05         9.51 o                         
   7  23   0          4.50          5.52         8.97 o                         
   0  24   0         33.63         18.56        16.80 o                         
   1  24   0         91.13        123.74        19.46 o                         
   2  24   0          1.49          3.82         8.08 o                         
   3  24   0          0.24          3.63         6.68 o                         
   4  24   0          0.63         -4.54         6.78 o                         
   5  24   0          9.08         -5.63        11.31 o                         
   6  24   0          3.14         -0.98         8.03 o                         
   1  25   0         88.23         80.61        22.17 o                         
   2  25   0         54.85         25.14        10.34 o                         
   3  25   0         13.90         15.70         6.73 o                         
   4  25   0          8.71        -20.62        29.39 o                         
   5  25   0         12.99         26.62         9.49 o                         
   6  25   0         15.07         34.07        12.49 o                         
   0  26   0         46.43         65.59        23.85 o                         
   1  26   0          1.46          7.26         8.97 o                         
   2  26   0         17.08         36.65        14.31 o                         
   3  26   0          2.33          2.82         8.23 o                         
   4  26   0          2.23         -9.67        11.29 o                         
   5  26   0          0.96         -0.27        15.56 o                         
   1  27   0         22.02         27.08        11.14 o                         
   2  27   0          8.38         12.96        14.01 o                         
   3  27   0          8.98         17.75        15.26 o                         
   5  27   0         10.95         21.43        16.67 o                         
   0  28   0          1.84          1.32        10.39 o                         
   1  28   0          9.67         13.62         9.01 o                         
   2  28   0         12.77         -7.59        15.83 o                         
   3  28   0          9.65         15.87        11.72 o                         
   1  29   0          4.95          7.97        12.31 o                         
   2  29   0          4.78         17.56        16.65 o                         
  -2 -29   1          1.39         -7.45        17.58 o                         
   0 -29   1          1.17         34.52        17.35 o                         
   1 -29   1          6.67         26.44        10.93 o                         
   2 -29   1          8.47         10.33        17.03 o                         
  -4 -28   1          0.17        -15.63        17.10 o                         
  -3 -28   1          6.38        -21.35        21.35 o                         
  -2 -28   1         20.60         32.64        16.49 o                         
  -1 -28   1          9.18          6.34        11.06 o                         
   0 -28   1         14.39         -0.43        16.77 o                         
   1 -28   1          3.70         12.72        17.22 o                         
   2 -28   1          3.67         -1.93         8.60 o                         
   3 -28   1          8.40          7.64        18.21 o                         
  -4 -27   1         16.89         18.17        13.81 o                         
  -3 -27   1         11.78         12.78        15.31 o                         
  -2 -27   1         14.05          3.61        12.41 o                         
  -1 -27   1          2.92         -4.83        22.69 o                         
   0 -27   1          2.82          4.21        11.24 o                         
   1 -27   1          4.74         -1.89        10.94 o                         
   2 -27   1          4.30          1.48        17.25 o                         
   3 -27   1         27.02         43.65        12.36 o                         
   4 -27   1         11.10          4.68        22.82 o                         
   5 -27   1         13.44        -22.88        22.88 o                         
  -5 -26   1         10.85         21.99        10.40 o                         
  -4 -26   1         11.80         16.78        14.95 o                         
  -3 -26   1          0.96         -8.37         8.37 o                         
  -2 -26   1         46.38         61.50        12.67 o                         
  -1 -26   1          5.16          8.19         8.54 o                         
   0 -26   1         13.71         22.69         8.23 o                         
   1 -26   1          9.86          5.16        12.86 o                         
   2 -26   1          1.39         30.43        13.12 o                         
   3 -26   1         44.39         31.01        10.77 o                         
   4 -26   1          7.57         21.98        10.43 o                         
   5 -26   1          2.29         10.91        12.88 o                         
  -6 -25   1         10.65         11.81         9.99 o                         
  -5 -25   1          9.25         11.15        11.58 o                         
  -4 -25   1         36.90         36.85        12.25 o                         
  -3 -25   1         12.27         13.46         8.23 o                         
  -2 -25   1         16.06         30.35         9.21 o                         
  -1 -25   1          4.01          6.87         8.39 o                         
   0 -25   1          2.83          2.49         7.68 o                         
   1 -25   1         11.57          7.10        10.32 o                         
   2 -25   1         65.18         75.58        17.42 o                         
   3 -25   1          3.39         -2.51         8.68 o                         
   4 -25   1         17.05         10.21         9.69 o                         
   5 -25   1          6.64         10.98        13.53 o                         
   6 -25   1          2.24        -15.52        16.68 o                         
  -7 -24   1         11.99        -14.93        16.22 o                         
  -6 -24   1          6.85          2.58         9.91 o                         
  -5 -24   1         19.13          6.23        10.05 o                         
  -4 -24   1         13.30         10.90        12.37 o                         
  -3 -24   1         26.29         30.15         8.24 o                         
  -2 -24   1         22.54         30.77         8.79 o                         
  -1 -24   1          5.62          3.39         5.31 o                         
   0 -24   1        113.13        110.83        13.12 o                         
   1 -24   1        274.82        263.62        21.89 o                         
   2 -24   1          0.58          9.72        32.65 o                         
   3 -24   1         17.81          8.63         9.09 o                         
   4 -24   1          4.93          6.55         9.90 o                         
   5 -24   1          4.04         -0.21         9.39 o                         
   6 -24   1          3.77         -2.85        15.51 o                         
  -8 -23   1         14.53         34.45        20.11 o                         
  -7 -23   1          0.12          1.15        10.43 o                         
  -6 -23   1          3.06          2.46        12.11 o                         
  -5 -23   1         44.96         30.74         9.45 o                         
  -4 -23   1         41.78         24.88         7.63 o                         
  -3 -23   1         90.58        106.47        13.01 o                         
  -2 -23   1         83.51         82.39        11.01 o                         
  -1 -23   1         74.11         67.58         9.80 o                         
   0 -23   1         68.83         80.44        10.55 o                         
   1 -23   1         46.64         35.81         9.51 o                         
   2 -23   1         16.12         30.42        14.41 o                         
   3 -23   1        105.04        109.89        15.73 o                         
   4 -23   1         23.88         27.95         9.61 o                         
   5 -23   1          9.66          9.40        10.19 o                         
   6 -23   1          5.88          1.40         8.39 o                         
  -8 -22   1          0.49        -25.30        28.35 o                         
  -7 -22   1         16.26         12.03         9.81 o                         
  -6 -22   1          4.04         14.87        12.38 o                         
  -5 -22   1         32.04         32.74        11.27 o                         
  -4 -22   1         58.75         31.39        10.15 o                         
  -3 -22   1         37.27         38.73         8.63 o                         
  -2 -22   1         70.79         62.26         9.64 o                         
  -1 -22   1         63.38         57.64         9.12 o                         
   0 -22   1         24.09         20.97         9.85 o                         
   1 -22   1         25.67         22.93         5.85 o                         
   2 -22   1        141.53        157.42        16.76 o                         
   3 -22   1        143.08        146.77        18.35 o                         
   4 -22   1        123.29        108.97        15.99 o                         
   5 -22   1          1.18         13.82        10.19 o                         
   6 -22   1          6.19         -3.83        11.43 o                         
   7 -22   1          7.46         21.02        16.82 o                         
  -9 -21   1          3.11          1.63        17.85 o                         
  -8 -21   1          1.46          8.47         9.11 o                         
  -7 -21   1          6.91         10.13        10.29 o                         
  -6 -21   1         14.71         -2.24         9.57 o                         
  -5 -21   1          5.59         -0.65        10.66 o                         
  -4 -21   1         40.52         26.62         8.50 o                         
  -3 -21   1        139.46        175.39        15.29 o                         
  -2 -21   1         70.55         72.63         9.85 o                         
  -1 -21   1         68.58         72.37         9.38 o                         
   0 -21   1         17.48         20.27         6.32 o                         
   1 -21   1         18.99         17.27         6.46 o                         
   2 -21   1         64.65         53.26        10.43 o                         
   3 -21   1        134.09        129.41        16.39 o                         
   4 -21   1         55.06         45.57        12.88 o                         
   5 -21   1         86.60         60.58        13.16 o                         
   6 -21   1         24.71         22.09        10.92 o                         
   7 -21   1          4.26         10.53        11.52 o                         
  -9 -20   1         10.66          6.33        18.32 o                         
  -8 -20   1         30.83         21.65        12.52 o                         
  -7 -20   1         43.40         38.31        11.90 o                         
  -6 -20   1         31.13         27.47         9.69 o                         
  -5 -20   1         14.62         12.63         9.17 o                         
  -4 -20   1         18.61         18.53         6.34 o                         
  -3 -20   1          2.75         -2.53         6.13 o                         
  -2 -20   1        124.96        128.72        12.26 o                         
  -1 -20   1         53.87         60.80         8.86 o                         
   0 -20   1        498.97        538.38        22.80 o                         
   1 -20   1        169.75        179.83        13.51 o                         
   2 -20   1        130.04        147.86        12.34 o                         
   3 -20   1         55.11         57.78         8.76 o                         
   4 -20   1        184.90        207.09        20.29 o                         
   5 -20   1         39.88         24.80        10.04 o                         
   6 -20   1          9.19          0.35         9.21 o                         
   7 -20   1         20.53         42.90        12.06 o                         
   8 -20   1          8.14         -5.30        14.68 o                         
  -9 -19   1          3.28         14.25        14.35 o                         
  -8 -19   1         14.44         12.73        13.05 o                         
  -7 -19   1          4.14          7.74         9.95 o                         
  -6 -19   1         70.57         77.20        13.94 o                         
  -5 -19   1         96.81         70.76         9.92 o                         
  -4 -19   1         75.38         79.32        10.83 o                         
  -3 -19   1         24.53         19.63         6.03 o                         
  -2 -19   1        140.31        157.05        12.76 o                         
  -1 -19   1        513.47        547.36        22.46 o                         
   0 -19   1        293.99        269.21        16.05 o                         
   1 -19   1        190.69        178.65        13.01 o                         
   2 -19   1        271.55        258.76        15.58 o                         
   3 -19   1        136.76        109.39        11.49 o                         
   4 -19   1         51.17         57.13        11.92 o                         
   5 -19   1         48.26         57.76        11.85 o                         
   6 -19   1        104.34        133.48        18.22 o                         
   7 -19   1         36.53         32.26        12.66 o                         
   8 -19   1          3.36         11.63        21.68 o                         
 -10 -18   1          1.18         14.80        14.81 o                         
  -9 -18   1          4.10          6.15         9.21 o                         
  -8 -18   1         45.78         76.61        17.73 o                         
  -7 -18   1         15.04          8.20         9.21 o                         
  -6 -18   1        107.62         95.45        14.03 o                         
  -5 -18   1        221.62        229.90        16.89 o                         
  -4 -18   1         58.80         51.74         9.27 o                         
  -3 -18   1         38.56         43.02         8.22 o                         
  -2 -18   1         91.45         80.10         9.11 o                         
  -1 -18   1        390.95        381.42        18.31 o                         
   0 -18   1        137.69        151.03        11.86 o                         
   1 -18   1        193.28        187.58        12.65 o                         
   2 -18   1        279.01        254.84        13.28 o                         
   3 -18   1        283.49        278.74        15.22 o                         
   4 -18   1         51.18         44.42         9.86 o                         
   5 -18   1         39.16         33.06         9.87 o                         
   6 -18   1          1.12          7.96         7.91 o                         
   7 -18   1         28.55         26.74        11.03 o                         
   8 -18   1          2.69         -7.14        10.04 o                         
   9 -18   1          6.43         20.21        14.66 o                         
 -10 -17   1         10.67        -13.64        28.42 o                         
  -9 -17   1          4.22          1.10        15.67 o                         
  -8 -17   1         21.86          7.12         8.99 o                         
  -7 -17   1          0.61          1.62         8.84 o                         
  -6 -17   1          6.44         10.15         6.61 o                         
  -5 -17   1          1.96          0.15         8.75 o                         
  -4 -17   1        371.27        352.91        19.36 o                         
  -3 -17   1        753.26        752.88        26.97 o                         
  -2 -17   1        322.77        325.32        16.80 o                         
  -1 -17   1        453.55        404.75        18.24 o                         
   0 -17   1        614.49        593.37        21.59 o                         
   1 -17   1        186.60        178.64        10.66 o                         
   2 -17   1        351.44        385.32        15.50 o                         
   3 -17   1         11.49         17.11         5.10 o                         
   4 -17   1        647.97        692.60        23.43 o                         
   5 -17   1        452.06        453.47        23.91 o                         
   6 -17   1         21.22         17.25         9.05 o                         
   7 -17   1         23.04         29.75        10.23 o                         
   8 -17   1          2.10         13.72         9.61 o                         
   9 -17   1          0.46          0.40        11.75 o                         
 -10 -16   1          1.75          4.59        11.93 o                         
  -9 -16   1         38.24         16.32        12.64 o                         
  -8 -16   1          1.48         -2.43         9.10 o                         
  -7 -16   1        129.18        136.46        18.86 o                         
  -6 -16   1        174.27        162.35        14.50 o                         
  -5 -16   1         14.46          8.53         5.43 o                         
  -4 -16   1         39.17         40.05         7.62 o                         
  -3 -16   1        761.77        730.48        25.71 o                         
  -2 -16   1       1078.71       1044.58        28.57 o                         
  -1 -16   1        186.37        206.99        13.36 o                         
   0 -16   1        978.43       1004.27        22.90 o                         
   1 -16   1        318.28        324.23        13.64 o                         
   2 -16   1        360.06        366.64        14.62 o                         
   3 -16   1        406.10        414.79        16.95 o                         
   4 -16   1        160.11        143.79        10.75 o                         
   5 -16   1         19.70         14.50        10.00 o                         
   6 -16   1         63.42         56.02         8.48 o                         
   7 -16   1         30.16         35.21         8.52 o                         
   8 -16   1         50.85         28.45        11.03 o                         
   9 -16   1          5.35         30.34        14.09 o                         
 -10 -15   1          3.39          3.63        10.23 o                         
  -9 -15   1         20.09         14.86        11.97 o                         
  -8 -15   1         26.11         40.32        11.09 o                         
  -7 -15   1         36.24         45.14         8.33 o                         
  -6 -15   1        102.83        104.96        11.79 o                         
  -5 -15   1        247.08        262.86        16.74 o                         
  -4 -15   1        125.28        128.63        11.77 o                         
  -3 -15   1         21.66         17.25         5.59 o                         
  -2 -15   1        244.28        251.97        13.97 o                         
  -1 -15   1       2921.98       3114.58        46.01 o                         
   0 -15   1       1634.96       1651.69        28.16 o                         
   1 -15   1        571.22        535.53        16.64 o                         
   2 -15   1        559.09        550.90        17.20 o                         
   3 -15   1         46.97         36.63         5.54 o                         
   4 -15   1         93.73         91.29         8.46 o                         
   5 -15   1         29.95         21.29         6.05 o                         
   6 -15   1        187.06        188.84        14.62 o                         
   7 -15   1        102.23        122.62        13.16 o                         
   8 -15   1         19.56         44.18        11.75 o                         
   9 -15   1          4.53          0.28         9.55 o                         
  10 -15   1          1.01        -12.41        13.44 o                         
 -11 -14   1          8.87         -3.88        14.46 o                         
 -10 -14   1          0.29        -13.44        13.44 o                         
  -9 -14   1         17.39         16.38         9.78 o                         
  -8 -14   1         15.89         35.04        10.43 o                         
  -7 -14   1        173.60        205.00        15.94 o                         
  -6 -14   1        366.83        332.35        19.12 o                         
  -5 -14   1        113.85        121.09        11.54 o                         
  -4 -14   1        332.99        314.86        16.91 o                         
  -3 -14   1        284.78        261.28        14.72 o                         
  -2 -14   1        657.64        650.52        22.58 o                         
  -1 -14   1       1085.54       1024.72        20.78 o                         
   0 -14   1       1432.00       1516.24        25.98 o                         
   1 -14   1       1922.17       1975.81        30.35 o                         
   2 -14   1        444.22        436.49        14.76 o                         
   3 -14   1         87.74        108.46         8.69 o                         
   4 -14   1         60.11         59.27         6.36 o                         
   5 -14   1        358.65        334.82        14.26 o                         
   6 -14   1         44.48         41.79         7.36 o                         
   7 -14   1         23.09         16.25         6.05 o                         
   8 -14   1         22.92         58.19        13.57 o                         
   9 -14   1          6.24          5.29        11.87 o                         
  10 -14   1          2.90         11.62        14.22 o                         
 -11 -13   1         11.85        -25.01        25.01 o                         
 -10 -13   1          4.94         15.31        11.04 o                         
  -9 -13   1         15.25         21.92         9.33 o                         
  -8 -13   1         13.85          7.52         5.74 o                         
  -7 -13   1          4.25          2.18         5.76 o                         
  -6 -13   1        111.94        108.10        11.46 o                         
  -5 -13   1         95.81         87.04         9.71 o                         
  -4 -13   1        755.11        753.77        24.76 o                         
  -3 -13   1       1752.81       1869.98        36.81 o                         
  -2 -13   1        861.27        899.63        23.69 o                         
  -1 -13   1        734.52        697.23        16.41 o                         
   0 -13   1        272.56        251.45        10.50 o                         
   1 -13   1        217.70        203.44         9.62 o                         
   2 -13   1       1063.27       1018.10        23.03 o                         
   3 -13   1        757.99        714.81        18.00 o                         
   4 -13   1        921.41        930.62        27.57 o                         
   5 -13   1        243.79        233.48        11.62 o                         
   6 -13   1         59.28         57.36         8.22 o                         
   7 -13   1         61.53         55.86         7.86 o                         
   8 -13   1          8.25          7.27         5.88 o                         
   9 -13   1          2.61         14.71         8.72 o                         
  10 -13   1          1.26         -0.67        21.93 o                         
 -11 -12   1          0.66        -11.72        18.01 o                         
 -10 -12   1         14.09         13.24        12.09 o                         
  -9 -12   1         12.20         13.38         7.39 o                         
  -8 -12   1          2.83          5.01         9.49 o                         
  -7 -12   1         27.44         23.06         5.15 o                         
  -6 -12   1        172.79        175.68        11.68 o                         
  -5 -12   1        718.25        722.08        24.87 o                         
  -4 -12   1        568.11        542.03        20.38 o                         
  -3 -12   1        494.66        486.12        18.22 o                         
  -2 -12   1       1573.45       1539.14        29.65 o                         
  -1 -12   1       1510.09       1525.68        30.92 o                         
   0 -12   1        802.62        769.80        17.03 o                         
   1 -12   1       1220.88       1237.04        22.12 o                         
   2 -12   1        477.01        448.95        13.84 o                         
   3 -12   1       1203.10       1231.54        22.72 o                         
   4 -12   1        304.97        301.94        12.09 o                         
   5 -12   1        133.57        138.29         8.85 o                         
   6 -12   1        226.23        223.82        11.72 o                         
   7 -12   1         66.28         69.67         8.51 o                         
   8 -12   1         32.99         33.45         7.23 o                         
   9 -12   1         14.66         14.22         9.22 o                         
  10 -12   1         27.28         17.07        12.62 o                         
  11 -12   1          1.79        -17.97        17.97 o                         
 -11 -11   1          0.93          8.38         8.32 o                         
 -10 -11   1          9.70         11.79         9.23 o                         
  -9 -11   1          8.08          9.95         8.82 o                         
  -8 -11   1        136.33        175.24        15.37 o                         
  -7 -11   1         45.04         46.60         7.83 o                         
  -6 -11   1         68.19         64.45         8.64 o                         
  -5 -11   1        206.06        227.26        11.71 o                         
  -4 -11   1        261.14        268.82        14.31 o                         
  -3 -11   1       1484.57       1396.53        29.51 o                         
  -2 -11   1        495.65        459.43        15.73 o                         
  -1 -11   1       2931.28       3036.78        31.16 o                         
   0 -11   1         14.39         18.00         3.32 o                         
   1 -11   1        166.04        159.39         7.86 o                         
   2 -11   1       2408.87       2379.37        27.60 o                         
   3 -11   1        438.52        421.08        13.02 o                         
   4 -11   1        192.04        166.98         8.85 o                         
   5 -11   1         98.36        107.57         7.81 o                         
   6 -11   1        292.20        303.75        13.09 o                         
   7 -11   1        164.79        165.96        12.37 o                         
   8 -11   1         11.45         -0.42         5.79 o                         
   9 -11   1         20.73         23.04         8.78 o                         
  10 -11   1          8.78         26.33        11.99 o                         
  11 -11   1          0.76          0.35        10.15 o                         
 -11 -10   1          5.47         -4.90         9.94 o                         
 -10 -10   1          3.94        -14.75        14.75 o                         
  -9 -10   1         16.75         26.05        15.75 o                         
  -8 -10   1        173.39        179.59        14.75 o                         
  -7 -10   1        250.45        261.35        13.70 o                         
  -6 -10   1        412.89        438.27        16.36 o                         
  -5 -10   1         13.51         10.58         3.83 o                         
  -4 -10   1       1343.94       1396.83        25.62 o                         
  -3 -10   1       1253.46       1331.10        27.67 o                         
  -2 -10   1       2081.55       2178.45        21.67 o                         
  -1 -10   1        822.73        829.76        16.90 o                         
   0 -10   1       4517.56       4637.86        37.83 o                         
   1 -10   1       3351.86       3455.52        33.34 o                         
   2 -10   1        166.85        173.31         8.42 o                         
   3 -10   1        425.11        457.61        12.86 o                         
   4 -10   1        632.47        611.08        15.81 o                         
   5 -10   1        754.20        758.54        18.84 o                         
   6 -10   1         57.66         69.75         6.60 o                         
   7 -10   1         24.66         25.69         5.17 o                         
   8 -10   1         88.37         83.59         9.33 o                         
   9 -10   1         18.28         25.75         9.36 o                         
  10 -10   1          4.71          5.53        20.26 o                         
  11 -10   1          2.42         16.74        12.38 o                         
 -11  -9   1          9.41         11.47        10.38 o                         
 -10  -9   1          6.44         10.12         9.15 o                         
  -9  -9   1         16.28         12.99         7.94 o                         
  -8  -9   1         41.57         28.66         6.76 o                         
  -7  -9   1        158.65        143.66        10.20 o                         
  -6  -9   1        169.11        179.96        10.47 o                         
  -5  -9   1        167.87        150.75         6.55 o                         
  -4  -9   1        393.06        352.34        12.58 o                         
  -3  -9   1       1458.79       1398.07        20.53 o                         
  -2  -9   1       1090.93       1124.28        15.53 o                         
  -1  -9   1        165.59        130.63         5.95 o                         
   0  -9   1        841.17        794.11        15.00 o                         
   1  -9   1        372.12        375.38        10.57 o                         
   2  -9   1        851.31        804.53        16.80 o                         
   3  -9   1        819.20        878.91        16.99 o                         
   4  -9   1        601.45        602.93        17.01 o                         
   5  -9   1        757.32        772.25        18.38 o                         
   6  -9   1         16.96         18.19         4.17 o                         
   7  -9   1        164.21        165.32        10.21 o                         
   8  -9   1         22.50         25.89         6.01 o                         
   9  -9   1         14.77          8.95        14.42 o                         
  10  -9   1         14.01         33.41        14.03 o                         
  11  -9   1          2.09        -24.01        38.72 o                         
 -12  -8   1          1.47        -10.61        11.89 o                         
 -11  -8   1          2.32         14.26         9.27 o                         
 -10  -8   1         10.21         -0.28         8.05 o                         
  -9  -8   1        135.92        141.28        14.07 o                         
  -8  -8   1          5.26          8.58         5.83 o                         
  -7  -8   1         61.78         51.83         8.63 o                         
  -6  -8   1        143.97        141.80         7.95 o                         
  -5  -8   1        654.54        587.99        19.43 o                         
  -4  -8   1       1075.28        974.95        21.39 o                         
  -3  -8   1       2134.53       2355.11        20.62 o                         
  -2  -8   1       6904.63       7158.05        57.22 o                         
  -1  -8   1       8332.85       8515.75        64.30 o                         
   0  -8   1       1985.16       2042.92        22.50 o                         
   1  -8   1       1486.34       1529.71        18.23 o                         
   2  -8   1       1391.24       1335.59        22.89 o                         
   3  -8   1       4718.14       4828.63        37.87 o                         
   4  -8   1        471.63        453.40        12.75 o                         
   5  -8   1        503.80        503.58        17.91 o                         
   6  -8   1        201.05        184.91         9.95 o                         
   7  -8   1         52.11         45.46         6.04 o                         
   8  -8   1         18.37         29.04         7.40 o                         
   9  -8   1          1.17          3.86         7.02 o                         
  10  -8   1         29.38         18.86        10.21 o                         
  11  -8   1          6.51          0.91         9.85 o                         
 -12  -7   1          0.32         55.31        17.12 o                         
 -11  -7   1          0.27          3.88         9.73 o                         
 -10  -7   1         36.24         50.93         9.59 o                         
  -9  -7   1         11.60          9.25         7.14 o                         
  -8  -7   1        181.90        201.47        17.34 o                         
  -7  -7   1         40.55         50.88         7.29 o                         
  -6  -7   1         69.17         64.75         4.45 o                         
  -5  -7   1        704.53        710.83        12.88 o                         
  -4  -7   1        172.74        167.79         6.16 o                         
  -3  -7   1       1560.14       1388.06        18.34 o                         
  -2  -7   1       1105.49       1123.54        20.74 o                         
  -1  -7   1       4535.91       4899.60        31.55 o                         
   0  -7   1       1314.85       1321.04        24.51 o                         
   1  -7   1       3553.86       3287.30        24.85 o                         
   2  -7   1       2018.85       2024.36        21.63 o                         
   3  -7   1         99.33         96.73         5.49 o                         
   4  -7   1        593.72        582.18        13.92 o                         
   5  -7   1        504.67        482.10        11.03 o                         
   6  -7   1        226.37        218.88        10.48 o                         
   7  -7   1         37.13         33.12         5.07 o                         
   8  -7   1         10.59         16.34         4.72 o                         
   9  -7   1         34.80         26.98         9.21 o                         
  10  -7   1          2.13          4.05         8.98 o                         
  11  -7   1          3.60         11.93        11.27 o                         
  12  -7   1          3.87        -14.11        15.27 o                         
 -12  -6   1          7.08          7.73         8.97 o                         
 -11  -6   1          3.93          1.64         8.41 o                         
 -10  -6   1         15.95          4.87         6.23 o                         
  -9  -6   1          6.48          6.00         7.18 o                         
  -8  -6   1         16.08         14.07         6.77 o                         
  -7  -6   1        632.82        652.12        18.46 o                         
  -6  -6   1        295.86        284.14        11.84 o                         
  -5  -6   1        740.80        733.33        14.64 o                         
  -4  -6   1        597.08        575.90         9.26 o                         
  -3  -6   1       1468.08       1620.47        11.62 o                         
  -2  -6   1       8124.17       7943.68        59.39 o                         
  -1  -6   1       1356.14       1514.63        16.30 o                         
   0  -6   1       9204.48       9287.42        48.94 o                         
   1  -6   1       8039.90       8261.44        36.26 o                         
   2  -6   1        384.99        448.51         9.66 o                         
   3  -6   1       3817.14       3640.89        30.25 o                         
   4  -6   1         81.51         71.22         4.07 o                         
   5  -6   1        760.22        769.14        14.41 o                         
   6  -6   1        417.72        388.65        11.47 o                         
   7  -6   1          9.76          9.33         3.68 o                         
   8  -6   1        216.29        231.73        12.48 o                         
   9  -6   1         37.85         33.82         9.72 o                         
  10  -6   1          4.11          2.81         7.64 o                         
  11  -6   1          0.81         -2.19        11.98 o                         
  12  -6   1          0.43         11.74        10.95 o                         
 -12  -5   1          6.97        -16.47        16.47 o                         
 -11  -5   1          0.96          2.00         8.35 o                         
 -10  -5   1         48.67         50.66        10.24 o                         
  -9  -5   1         72.42         76.57        11.37 o                         
  -8  -5   1        312.17        312.88        16.84 o                         
  -7  -5   1         14.95          7.72         3.86 o                         
  -6  -5   1        508.47        495.83        10.73 o                         
  -5  -5   1       2060.14       2021.20        19.41 o                         
  -4  -5   1        814.88        814.84        10.77 o                         
  -3  -5   1       1296.97       1343.22        14.61 o                         
  -2  -5   1        259.18        248.58         5.75 o                         
  -1  -5   1      11405.73      11938.50        65.39 o                         
   0  -5   1       6861.32       6601.74        32.17 o                         
   1  -5   1       1234.75       1294.99        13.06 o                         
   2  -5   1       2157.73       2302.40        32.20 o                         
   3  -5   1        215.44        214.78         5.89 o                         
   4  -5   1       1563.95       1590.03        18.39 o                         
   5  -5   1       1106.49       1099.94        15.91 o                         
   6  -5   1        882.51        889.91        19.08 o                         
   7  -5   1        217.16        217.13         8.82 o                         
   8  -5   1         45.94         36.64         5.65 o                         
   9  -5   1         16.16          9.74         5.74 o                         
  10  -5   1          0.29          3.39        11.62 o                         
  11  -5   1          4.74          3.13         9.10 o                         
  12  -5   1          3.28        -14.86        14.86 o                         
 -12  -4   1          3.84        -10.07        13.13 o                         
 -11  -4   1         18.95         11.25         8.99 o                         
 -10  -4   1         23.84         28.06         9.05 o                         
  -9  -4   1         87.90         78.57        12.35 o                         
  -8  -4   1         19.31         18.62         5.87 o                         
  -7  -4   1        232.22        251.93        10.11 o                         
  -6  -4   1         66.27         61.70         4.22 o                         
  -5  -4   1        896.34        891.53        14.59 o                         
  -4  -4   1        564.74        556.75         9.22 o                         
  -3  -4   1         84.97         78.27         2.98 o                         
  -2  -4   1       4550.14       4336.59        35.95 o                         
  -1  -4   1       3078.61       3272.08        37.02 o                         
   0  -4   1       1286.17       1419.66        20.74 o                         
   1  -4   1       1151.01       1131.86        17.39 o                         
   2  -4   1       6533.78       6607.37        69.93 o                         
   3  -4   1       4441.39       4313.20        26.41 o                         
   4  -4   1       1470.10       1435.47        17.66 o                         
   5  -4   1       1527.07       1529.76        25.02 o                         
   6  -4   1        294.00        300.27        10.01 o                         
   7  -4   1          8.30         12.67         3.26 o                         
   8  -4   1         23.13         26.06         4.09 o                         
   9  -4   1          4.26          6.87         5.14 o                         
  10  -4   1          1.77          3.04         8.24 o                         
  11  -4   1          2.04          0.19        10.79 o                         
 -12  -3   1          1.96         -2.05        11.35 o                         
 -11  -3   1         10.10         13.04         8.27 o                         
 -10  -3   1          9.61          5.64         6.93 o                         
  -9  -3   1         51.16         63.38         8.79 o                         
  -8  -3   1        150.67        144.12        10.09 o                         
  -7  -3   1        170.80        166.63         8.48 o                         
  -6  -3   1        807.47        844.05        19.36 o                         
  -5  -3   1        666.20        647.71        10.66 o                         
  -4  -3   1        808.37        798.27        11.47 o                         
  -3  -3   1        584.63        520.16         7.77 o                         
  -2  -3   1        361.80        380.27         9.14 o                         
  -1  -3   1       2142.67       2188.48        13.91 o                         
   0  -3   1       3416.52       3331.66        27.92 o                         
   1  -3   1       3136.55       3206.49        20.15 o                         
   2  -3   1      33843.96      35188.79       202.27 o                         
   3  -3   1        177.76        152.54         5.03 o                         
   4  -3   1        333.68        305.16         9.03 o                         
   5  -3   1        680.20        706.59        12.00 o                         
   6  -3   1         95.41         96.46         6.63 o                         
   7  -3   1         20.01         16.32         3.49 o                         
   8  -3   1         55.22         48.24         4.71 o                         
   9  -3   1        103.03        106.65        10.04 o                         
  10  -3   1          0.38          3.02         6.88 o                         
  11  -3   1          2.13         -1.14        38.23 o                         
 -12  -2   1          1.24        -25.94        27.92 o                         
 -11  -2   1         19.61         15.03        19.89 o                         
 -10  -2   1          9.75          9.44         9.30 o                         
  -9  -2   1        177.26        162.46        13.99 o                         
  -8  -2   1         32.28         37.82         5.18 o                         
  -7  -2   1        237.88        215.28         9.77 o                         
  -6  -2   1        211.05        205.74         7.89 o                         
  -5  -2   1        334.14        318.71         8.59 o                         
  -4  -2   1       1925.19       1983.78        15.37 o                         
  -3  -2   1       1045.70       1035.15        13.98 o                         
  -2  -2   1        605.72        609.31        10.45 o                         
  -1  -2   1       1314.39       1342.93        20.33 o                         
   1  -2   1       3430.23       3484.07        32.85 o                         
   2  -2   1       8886.76       8787.85        36.04 o                         
   3  -2   1       3532.33       3652.58        34.26 o                         
   4  -2   1       1679.94       1702.05        14.63 o                         
   5  -2   1        961.41        921.04         9.41 o                         
   6  -2   1         78.69         75.44         4.48 o                         
   7  -2   1         64.81         64.02         7.16 o                         
   8  -2   1         23.07         14.70         3.51 o                         
   9  -2   1         32.79         15.14         6.96 o                         
  10  -2   1          9.77          8.86         6.11 o                         
  11  -2   1          2.29         50.07        19.73 o                         
 -12  -1   1          0.74         35.47        13.34 o                         
 -11  -1   1          4.79         10.44         8.92 o                         
 -10  -1   1         85.50         83.04        12.75 o                         
  -9  -1   1         90.19         88.20        10.12 o                         
  -8  -1   1        279.97        282.08        11.26 o                         
  -7  -1   1         92.77         90.18         5.49 o                         
  -6  -1   1       1101.85       1079.89        16.18 o                         
  -5  -1   1        431.39        391.10        11.11 o                         
  -4  -1   1        207.03        229.08         6.89 o                         
  -3  -1   1      11564.54      11759.16        59.79 o                         
  -2  -1   1       3165.82       3266.67        44.81 o                         
  -1  -1   1      11709.92      11269.80        53.48 o                         
   1  -1   1       1414.65       1615.16        14.41 o                         
   2  -1   1      99835.61     101436.02       283.87 o                         
   3  -1   1        457.08        470.55         7.93 o                         
   4  -1   1         40.08         31.70         2.36 o                         
   5  -1   1        674.18        629.54        13.18 o                         
   6  -1   1        144.61        142.12         7.12 o                         
   7  -1   1        128.22        124.47        12.82 o                         
   8  -1   1          6.25          9.35         3.55 o                         
   9  -1   1         36.92         38.02         5.28 o                         
  10  -1   1         19.81         29.78         8.77 o                         
  11  -1   1          0.49         24.56        17.34 o                         
 -12   0   1          1.43          7.19        10.47 o                         
 -11   0   1          3.21         15.43         8.43 o                         
 -10   0   1         17.42         36.31        13.42 o                         
  -9   0   1        114.94         97.28        10.35 o                         
  -8   0   1          1.60          1.31         3.30 o                         
  -7   0   1         50.34         48.20         5.06 o                         
  -6   0   1        707.22        740.36        15.86 o                         
  -5   0   1        151.00        133.57         6.22 o                         
  -4   0   1        172.28        163.88         6.05 o                         
  -3   0   1          1.72          8.25         2.09 o                         
  -2   0   1         54.76         60.72         3.07 o                         
   1   0   1       6489.20       6643.20        47.89 o                         
   2   0   1       2092.32       2182.08        17.39 o                         
   3   0   1       3943.54       4449.31        32.59 o                         
   4   0   1        311.66        333.84         8.41 o                         
   5   0   1        914.30        875.79        16.78 o                         
   6   0   1        402.29        387.45        18.64 o                         
   7   0   1          0.32          4.71         4.26 o                         
   8   0   1         20.39         17.80         4.26 o                         
   9   0   1          2.90          0.61         3.30 o                         
  10   0   1          9.72          5.89         9.36 o                         
 -12   1   1          0.79        -10.78        15.65 o                         
 -11   1   1          3.92         -9.24         9.24 o                         
 -10   1   1         85.14         89.24        11.20 o                         
  -9   1   1         92.01         83.31        10.04 o                         
  -8   1   1        273.28        276.88        12.94 o                         
  -7   1   1         86.16         88.63         7.12 o                         
  -6   1   1       1067.74       1058.46        19.37 o                         
  -5   1   1        435.65        400.98        12.13 o                         
  -4   1   1        193.25        210.64         7.05 o                         
  -3   1   1      11658.03      11789.87        58.02 o                         
  -2   1   1       3212.09       3355.24        15.03 o                         
  -1   1   1      11546.24      12057.46        87.31 o                         
   1   1   1       1319.66       1475.65         9.95 o                         
   2   1   1      99867.67     101877.46       327.01 o                         
   3   1   1        473.85        473.13         8.82 o                         
   4   1   1         73.92         64.24         3.76 o                         
   5   1   1        693.23        649.92        14.00 o                         
   6   1   1        153.96        159.57         7.92 o                         
   7   1   1        123.27        123.54         7.71 o                         
   8   1   1          5.95          1.45         4.69 o                         
   9   1   1         34.90         30.15         5.69 o                         
  10   1   1         20.57         19.14        10.91 o                         
  11   1   1          0.61          3.00         9.13 o                         
 -12   2   1          1.50         -4.64        13.76 o                         
 -11   2   1         20.87         11.81        11.13 o                         
 -10   2   1          9.46         13.89         6.55 o                         
  -9   2   1        173.62        163.36        13.10 o                         
  -8   2   1         32.04         34.96         5.65 o                         
  -7   2   1        231.42        238.77        11.36 o                         
  -6   2   1        208.81        213.09         9.92 o                         
  -5   2   1        317.24        322.19        10.92 o                         
  -4   2   1       1860.83       1962.34        29.22 o                         
  -3   2   1       1036.86       1016.75        11.41 o                         
  -2   2   1        780.58        778.10         6.72 o                         
  -1   2   1       1206.30       1268.07        12.87 o                         
   1   2   1       3374.63       3420.81        20.24 o                         
   2   2   1       8764.46       8727.18        35.78 o                         
   3   2   1       3520.95       3602.16        24.88 o                         
   4   2   1       1595.42       1632.62        18.49 o                         
   5   2   1        930.96        934.27        13.65 o                         
   6   2   1         69.04         69.35         6.57 o                         
   7   2   1         63.37         68.31         6.47 o                         
   8   2   1         21.16         10.46         5.35 o                         
   9   2   1         31.97         20.45         7.28 o                         
  10   2   1         10.41          3.37         5.24 o                         
  11   2   1          2.02          6.48        10.05 o                         
 -12   3   1          2.00        -15.26        15.26 o                         
 -11   3   1          8.96         12.28        10.29 o                         
 -10   3   1          9.36         17.79        10.21 o                         
  -9   3   1         52.35         44.64         7.63 o                         
  -8   3   1        153.97        164.48        10.78 o                         
  -7   3   1        172.59        159.51         9.74 o                         
  -6   3   1        815.84        853.10        19.93 o                         
  -5   3   1        705.69        710.23        16.57 o                         
  -4   3   1        841.45        842.14        16.19 o                         
  -3   3   1        529.73        464.25         8.71 o                         
  -2   3   1        348.73        370.63         7.17 o                         
  -1   3   1       2400.21       2478.53        19.93 o                         
   0   3   1       3654.27       3552.12        34.00 o                         
   1   3   1       3258.22       3408.40        32.55 o                         
   2   3   1      33726.38      35632.45       279.17 o                         
   3   3   1        179.71        162.03         6.69 o                         
   4   3   1        420.08        399.15        15.74 o                         
   5   3   1        687.35        717.34        14.92 o                         
   6   3   1        109.11        111.64         5.54 o                         
   7   3   1         24.87         36.98         6.71 o                         
   8   3   1         53.77         45.76         9.37 o                         
   9   3   1        103.28         87.55        12.31 o                         
  10   3   1          0.40         -7.87         7.87 o                         
  11   3   1          2.40         10.56        19.45 o                         
 -12   4   1          3.60         -2.69        13.93 o                         
 -11   4   1         20.12         17.16         9.35 o                         
 -10   4   1         23.02         35.03        25.01 o                         
  -9   4   1         83.27         89.95        12.01 o                         
  -8   4   1         19.13         18.87         5.44 o                         
  -7   4   1        243.40        256.85        12.63 o                         
  -6   4   1         65.58         62.12         6.12 o                         
  -5   4   1        825.27        826.59        18.44 o                         
  -4   4   1        541.98        540.00        13.57 o                         
  -3   4   1         95.40         89.08         4.26 o                         
  -2   4   1       4369.56       4208.01        35.33 o                         
  -1   4   1       2952.75       3083.93        21.07 o                         
   0   4   1       1264.52       1468.41        17.87 o                         
   1   4   1       1323.09       1313.59        13.68 o                         
   2   4   1       6397.47       6501.52        39.17 o                         
   3   4   1       4326.63       4247.14        48.85 o                         
   4   4   1       1425.86       1450.08        21.90 o                         
   5   4   1       1514.80       1594.14        24.75 o                         
   6   4   1        281.24        300.42        11.71 o                         
   7   4   1          8.17         14.31         5.02 o                         
   8   4   1         23.83         29.56         6.06 o                         
   9   4   1          4.09         -4.95         7.76 o                         
  10   4   1          1.54          9.12         8.41 o                         
  11   4   1          2.05         -7.71         7.71 o                         
 -12   5   1          7.39          8.62        13.98 o                         
 -11   5   1          0.93         20.17        21.72 o                         
 -10   5   1         46.25         29.22        13.33 o                         
  -9   5   1         73.73         77.32        11.28 o                         
  -8   5   1        309.76        324.72        16.74 o                         
  -7   5   1         17.27          7.75         4.82 o                         
  -6   5   1        550.60        556.97        18.67 o                         
  -5   5   1       2080.87       2111.41        34.44 o                         
  -4   5   1        853.01        857.15        17.02 o                         
  -3   5   1       1355.27       1423.77        22.49 o                         
  -2   5   1        262.31        250.21         8.28 o                         
  -1   5   1      11294.01      11857.68       128.56 o                         
   0   5   1       6799.06       6582.69        53.55 o                         
   1   5   1       1283.57       1387.58        11.45 o                         
   2   5   1       2258.99       2435.35        21.70 o                         
   3   5   1        228.96        230.33         7.97 o                         
   4   5   1       1624.99       1677.14        23.94 o                         
   5   5   1       1092.07       1137.44        21.50 o                         
   6   5   1        899.47        914.97        18.43 o                         
   7   5   1        246.88        244.71        16.74 o                         
   8   5   1         45.79         32.00         6.81 o                         
   9   5   1         18.65         17.14         7.53 o                         
  10   5   1          0.46          7.77         7.88 o                         
  11   5   1          4.57          4.84         8.03 o                         
  12   5   1          3.27         39.81        20.09 o                         
 -12   6   1          6.91         14.05        20.03 o                         
 -11   6   1          4.39         -5.08        14.20 o                         
 -10   6   1         16.26         12.18        15.66 o                         
  -9   6   1          6.16          0.97         6.82 o                         
  -8   6   1         16.58         11.63         5.22 o                         
  -7   6   1        627.98        681.23        22.98 o                         
  -6   6   1        292.10        277.92        13.94 o                         
  -5   6   1        728.23        737.63        20.48 o                         
  -4   6   1        642.06        641.55        14.36 o                         
  -3   6   1       1495.00       1661.11        23.99 o                         
  -2   6   1       8182.55       8069.63        75.50 o                         
  -1   6   1       1383.59       1626.04        26.20 o                         
   0   6   1       9200.10       9424.88        45.75 o                         
   1   6   1       7893.28       8193.20        92.65 o                         
   2   6   1        367.06        432.13         8.83 o                         
   3   6   1       3851.38       3669.66        34.22 o                         
   4   6   1         88.65         82.61         5.57 o                         
   5   6   1        764.12        810.81        18.39 o                         
   6   6   1        390.75        423.89        17.68 o                         
   7   6   1          7.85         -0.95         5.10 o                         
   8   6   1        212.92        246.68        15.82 o                         
   9   6   1         36.99         27.76         8.95 o                         
  10   6   1          4.90          5.76         6.96 o                         
  11   6   1          0.98         -1.39         7.88 o                         
  12   6   1          0.40        -17.66        17.66 o                         
 -12   7   1          0.32          4.66         9.94 o                         
 -11   7   1          0.38         -8.57        10.64 o                         
 -10   7   1         38.73         31.65        11.44 o                         
  -9   7   1         11.66         16.52         6.86 o                         
  -8   7   1        178.29        210.53        14.68 o                         
  -7   7   1         38.76         50.06         7.58 o                         
  -6   7   1         54.58         38.71         6.83 o                         
  -5   7   1        710.81        745.71        21.35 o                         
  -4   7   1        191.71        178.20         8.27 o                         
  -3   7   1       1755.77       1617.81        25.07 o                         
  -2   7   1       1092.91       1081.30        19.31 o                         
  -1   7   1       4380.51       4870.38        50.66 o                         
   0   7   1       1264.42       1279.72        24.52 o                         
   1   7   1       3591.50       3352.92        27.49 o                         
   2   7   1       2043.68       2079.41        33.02 o                         
   3   7   1        101.16        102.23         4.62 o                         
   4   7   1        646.90        636.92        14.09 o                         
   5   7   1        507.97        496.06        19.42 o                         
   6   7   1        235.20        230.19        13.94 o                         
   7   7   1         35.55         35.17         6.62 o                         
   8   7   1          9.30         11.79         5.72 o                         
   9   7   1         34.65         31.64         8.98 o                         
  10   7   1          2.44        -10.89        10.89 o                         
  11   7   1          3.64          9.62         8.61 o                         
  12   7   1          3.93         41.34        24.55 o                         
 -12   8   1          1.46         -5.54        35.61 o                         
 -11   8   1          1.94          0.51        28.33 o                         
 -10   8   1          9.92         17.04        11.74 o                         
  -9   8   1        134.80        131.05        12.84 o                         
  -8   8   1          4.96         13.02         5.50 o                         
  -7   8   1         55.24         44.34         7.42 o                         
  -6   8   1        154.45        162.78        11.48 o                         
  -5   8   1        656.76        653.45        20.71 o                         
  -4   8   1       1006.29        933.22        20.25 o                         
  -3   8   1       2149.51       2391.80        32.24 o                         
  -2   8   1       6734.31       7012.40        38.84 o                         
  -1   8   1       8466.55       8787.75        51.09 o                         
   0   8   1       1987.39       2088.38        21.70 o                         
   1   8   1       1469.16       1526.41        23.78 o                         
   2   8   1       1414.97       1410.05        22.67 o                         
   3   8   1       4615.90       4779.13        55.80 o                         
   4   8   1        466.98        453.70        18.48 o                         
   5   8   1        493.12        447.13        23.09 o                         
   6   8   1        191.82        184.09        13.35 o                         
   7   8   1         49.66         53.44         8.29 o                         
   8   8   1         16.24         16.55         6.13 o                         
   9   8   1          1.12          1.24         8.46 o                         
  10   8   1         31.01         44.61        11.86 o                         
  11   8   1          6.30          2.91         7.22 o                         
 -11   9   1          9.10          4.55        13.31 o                         
 -10   9   1          5.91         10.11         7.50 o                         
  -9   9   1         16.62         10.03         6.45 o                         
  -8   9   1         38.61         40.62         9.00 o                         
  -7   9   1        165.27        151.27        12.50 o                         
  -6   9   1        192.12        189.38        12.79 o                         
  -5   9   1        180.69        179.17        11.77 o                         
  -4   9   1        385.05        342.87        13.71 o                         
  -3   9   1       1321.93       1261.19        24.67 o                         
  -2   9   1       1127.75       1230.42        23.06 o                         
  -1   9   1        187.73        153.17         5.81 o                         
   0   9   1        806.35        772.52        14.05 o                         
   1   9   1        327.91        319.19        10.07 o                         
   2   9   1        901.72        876.17        11.44 o                         
   3   9   1        833.64        945.42        27.23 o                         
   4   9   1        564.70        599.01        23.25 o                         
   5   9   1        727.64        769.57        26.33 o                         
   6   9   1         20.20         16.95         6.55 o                         
   7   9   1        173.61        167.21        13.48 o                         
   8   9   1         21.43         31.55         7.69 o                         
   9   9   1         16.95         15.50         6.29 o                         
  10   9   1         13.92         12.35         8.85 o                         
  11   9   1          2.01         37.25        12.55 o                         
 -11  10   1          5.07         16.95        12.39 o                         
 -10  10   1          3.69          2.59         8.10 o                         
  -9  10   1         17.68         15.97         7.03 o                         
  -8  10   1        173.40        190.35        15.32 o                         
  -7  10   1        250.11        247.35        16.32 o                         
  -6  10   1        433.89        449.96        23.08 o                         
  -5  10   1          7.73         11.41         4.70 o                         
  -4  10   1       1302.22       1386.60        28.51 o                         
  -3  10   1       1272.48       1449.26        27.52 o                         
  -2  10   1       2048.96       2132.40        23.08 o                         
  -1  10   1        858.95        871.37        14.36 o                         
   0  10   1       4627.55       4808.61        48.43 o                         
   1  10   1       3434.39       3576.27        35.42 o                         
   2  10   1        161.83        161.35         5.42 o                         
   3  10   1        423.69        449.77        23.34 o                         
   4  10   1        640.03        646.58        10.96 o                         
   5  10   1        755.04        766.44        23.64 o                         
   6  10   1         54.81         69.43         8.49 o                         
   7  10   1         22.31         16.09         7.45 o                         
   8  10   1         85.52         97.92        12.00 o                         
   9  10   1         19.17         25.06         7.73 o                         
  10  10   1          5.26        -11.29        13.72 o                         
  11  10   1          2.28         12.62         8.73 o                         
 -11  11   1          0.83          1.86        26.73 o                         
 -10  11   1          9.88         21.32         9.52 o                         
  -9  11   1          7.88          8.01         6.52 o                         
  -8  11   1        136.44        169.72        14.97 o                         
  -7  11   1         48.76         57.34         8.80 o                         
  -6  11   1         55.47         48.19         8.24 o                         
  -5  11   1        219.04        246.23        14.49 o                         
  -4  11   1        266.28        259.12        13.25 o                         
  -3  11   1       1511.38       1434.66        28.73 o                         
  -2  11   1        520.44        471.89         9.15 o                         
  -1  11   1       2834.36       2918.55        35.73 o                         
   0  11   1         16.56         12.62         2.58 o                         
   1  11   1        180.52        169.27         7.48 o                         
   2  11   1       2371.39       2367.31        28.97 o                         
   3  11   1        434.84        433.39        19.52 o                         
   4  11   1        216.52        209.29         9.40 o                         
   5  11   1        107.78        122.08        10.68 o                         
   6  11   1        290.73        287.21        16.03 o                         
   7  11   1        159.02        167.77        14.32 o                         
   8  11   1         11.04          5.11         6.88 o                         
   9  11   1         23.44          1.25        10.55 o                         
  10  11   1          7.98         28.76        12.86 o                         
  11  11   1          0.82          4.13         8.46 o                         
 -11  12   1          0.67        -16.94        18.48 o                         
 -10  12   1         14.52         33.72         9.82 o                         
  -9  12   1         13.01          8.03         7.77 o                         
  -8  12   1          2.71          3.70         6.60 o                         
  -7  12   1         27.92         32.42         7.49 o                         
  -6  12   1        176.00        176.86        13.98 o                         
  -5  12   1        744.39        784.90        25.78 o                         
  -4  12   1        586.02        577.54        34.77 o                         
  -3  12   1        506.33        491.12        17.72 o                         
  -2  12   1       1702.05       1722.73        23.35 o                         
  -1  12   1       1495.95       1579.21        19.92 o                         
   0  12   1        812.19        784.07        15.92 o                         
   1  12   1       1199.70       1247.18        20.87 o                         
   2  12   1        476.11        444.97         9.57 o                         
   3  12   1       1256.45       1259.16        29.00 o                         
   4  12   1        308.51        292.89        10.94 o                         
   5  12   1        147.38        163.26        12.82 o                         
   6  12   1        238.84        257.80        15.96 o                         
   7  12   1         63.03         45.50         8.78 o                         
   8  12   1         30.86         39.90         9.84 o                         
   9  12   1         14.59         14.53         7.76 o                         
  10  12   1         27.97         15.67         9.19 o                         
  11  12   1          1.60         -4.48        12.72 o                         
 -10  13   1          4.77          6.92         6.53 o                         
  -9  13   1         15.56         30.99         8.39 o                         
  -8  13   1         13.50         15.34         6.59 o                         
  -7  13   1          4.72          1.93         6.09 o                         
  -6  13   1         97.82         88.15        10.42 o                         
  -5  13   1        111.46        117.79        11.09 o                         
  -4  13   1        734.35        772.16        28.71 o                         
  -3  13   1       1706.90       1805.27        34.83 o                         
  -2  13   1        845.73        869.96        19.92 o                         
  -1  13   1        717.69        661.11        12.92 o                         
   0  13   1        240.06        216.96         8.92 o                         
   1  13   1        187.86        187.36         8.72 o                         
   2  13   1       1020.26        969.78        14.91 o                         
   3  13   1        762.00        769.80        23.58 o                         
   4  13   1        904.76        937.10        20.54 o                         
   5  13   1        241.26        263.07        15.55 o                         
   6  13   1         65.62         59.67         8.73 o                         
   7  13   1         60.15         56.50         9.64 o                         
   8  13   1          7.73         12.01         7.37 o                         
   9  13   1          2.89         -1.90         7.82 o                         
  10  13   1          1.20         33.15        21.37 o                         
  11  13   1          4.96         24.97        17.15 o                         
 -10  14   1          0.23          4.56         8.68 o                         
  -9  14   1         15.38         13.26         6.95 o                         
  -8  14   1         15.42          9.43         6.63 o                         
  -7  14   1        176.05        211.26        16.54 o                         
  -6  14   1        375.50        411.49        21.43 o                         
  -5  14   1        108.74        113.15        11.56 o                         
  -4  14   1        304.01        340.23        19.79 o                         
  -3  14   1        285.69        274.46        14.38 o                         
  -2  14   1        656.25        659.57        18.04 o                         
  -1  14   1       1046.93       1046.22        16.85 o                         
   0  14   1       1436.30       1509.29        24.12 o                         
   1  14   1       1980.54       2069.41        29.19 o                         
   2  14   1        435.53        447.78        13.97 o                         
   3  14   1         91.79         87.02         8.82 o                         
   4  14   1         55.05         52.32         7.98 o                         
   5  14   1        336.94        321.72        17.89 o                         
   6  14   1         47.34         44.10         8.40 o                         
   7  14   1         22.35         26.52         8.16 o                         
   8  14   1         25.76         27.92         7.43 o                         
   9  14   1          6.18          7.69         7.28 o                         
  10  14   1          3.16          8.96        10.52 o                         
  11  14   1          3.87        -20.78        20.78 o                         
 -10  15   1          3.51         25.39         9.00 o                         
  -9  15   1         20.77         10.42         8.67 o                         
  -8  15   1         25.58         28.13        13.64 o                         
  -7  15   1         37.61         27.32         6.87 o                         
  -6  15   1         96.26        111.53        12.36 o                         
  -5  15   1        252.28        281.94        17.38 o                         
  -4  15   1        127.31        106.34        12.44 o                         
  -3  15   1         29.03         31.13         6.90 o                         
  -2  15   1        241.71        255.26        10.61 o                         
  -1  15   1       2878.83       3025.55        37.45 o                         
   0  15   1       1572.44       1657.22        30.28 o                         
   1  15   1        602.14        577.43        16.23 o                         
   2  15   1        579.15        612.14        16.96 o                         
   3  15   1         42.20         33.63         6.50 o                         
   4  15   1         80.11         92.05        10.57 o                         
   5  15   1         28.95         37.99         7.19 o                         
   6  15   1        189.73        206.16        19.29 o                         
   7  15   1         99.91        107.58        13.09 o                         
   8  15   1         19.49         32.39         7.81 o                         
   9  15   1          5.31         -1.92         7.78 o                         
  10  15   1          0.85         -1.34        42.66 o                         
 -10  16   1          1.90         -6.25         7.45 o                         
  -9  16   1         41.59         46.05        10.74 o                         
  -8  16   1          1.69         -7.71         7.71 o                         
  -7  16   1        121.17        129.80        14.04 o                         
  -6  16   1        176.48        176.38        15.31 o                         
  -5  16   1         17.52         13.79         6.17 o                         
  -4  16   1         50.81         59.39        10.20 o                         
  -3  16   1        760.81        747.38        25.14 o                         
  -2  16   1       1164.20       1133.99        20.93 o                         
  -1  16   1        184.45        185.51         8.25 o                         
   0  16   1        961.53        979.58        24.31 o                         
   1  16   1        291.45        288.36        12.06 o                         
   2  16   1        372.37        370.03        13.76 o                         
   3  16   1        445.57        455.49        20.20 o                         
   4  16   1        155.80        155.48        13.11 o                         
   5  16   1         15.11         14.45         8.09 o                         
   6  16   1         69.72         82.19        12.88 o                         
   7  16   1         31.08         34.87        11.95 o                         
   8  16   1         47.37         19.94        10.62 o                         
   9  16   1          5.58          6.13         8.33 o                         
  10  16   1         11.79          3.51         8.86 o                         
 -10  17   1         10.63         13.71        23.16 o                         
  -9  17   1          4.37         -5.31         7.78 o                         
  -8  17   1         19.59         15.16         7.31 o                         
  -7  17   1          0.63         -0.41         7.65 o                         
  -6  17   1          8.22          7.36         7.23 o                         
  -5  17   1          0.77          5.17         5.76 o                         
  -4  17   1        363.09        428.61        24.12 o                         
  -3  17   1        774.23        808.14        34.69 o                         
  -2  17   1        329.34        337.48        15.06 o                         
  -1  17   1        444.04        421.84        12.19 o                         
   0  17   1        570.47        544.95        18.78 o                         
   1  17   1        198.71        210.38        14.99 o                         
   2  17   1        390.57        438.21        19.42 o                         
   3  17   1         10.61         15.42         6.02 o                         
   4  17   1        617.80        645.89        25.84 o                         
   5  17   1        453.64        514.77        24.29 o                         
   6  17   1         21.49         25.10         9.23 o                         
   7  17   1         25.08         32.87        10.06 o                         
   8  17   1          2.14         -1.01         8.47 o                         
   9  17   1          0.48          9.14         8.50 o                         
  10  17   1          0.98         -5.54        12.19 o                         
 -10  18   1          1.13         -8.73        12.72 o                         
  -9  18   1          4.65         10.30         7.78 o                         
  -8  18   1         46.21         53.81        11.46 o                         
  -7  18   1         13.36         19.70        10.32 o                         
  -6  18   1        110.28        112.53        13.32 o                         
  -5  18   1        218.19        226.65        16.68 o                         
  -4  18   1         56.63         61.96        10.57 o                         
  -3  18   1         39.48         37.34         6.94 o                         
  -2  18   1         92.47        101.56         9.13 o                         
  -1  18   1        369.00        362.86        11.67 o                         
   0  18   1        142.25        157.02         8.96 o                         
   1  18   1        215.12        244.42        16.59 o                         
   2  18   1        280.39        259.52        15.66 o                         
   3  18   1        270.94        268.52        16.60 o                         
   4  18   1         52.46         45.34         9.48 o                         
   5  18   1         34.52         45.21        10.63 o                         
   6  18   1          1.66          4.69         8.63 o                         
   7  18   1         28.60         56.36        12.19 o                         
   8  18   1          2.20         11.68         8.02 o                         
   9  18   1          6.60         24.38         8.26 o                         
  -9  19   1          3.62         -4.35         9.02 o                         
  -8  19   1         15.58         17.21         8.69 o                         
  -7  19   1          3.80          6.58        12.89 o                         
  -6  19   1         74.15         83.44        13.48 o                         
  -5  19   1         98.99        100.88        12.03 o                         
  -4  19   1         72.83         64.31         9.78 o                         
  -3  19   1         31.43         39.71         7.43 o                         
  -2  19   1        139.89        143.31        15.12 o                         
  -1  19   1        509.24        526.97        19.07 o                         
   0  19   1        274.52        278.75        13.33 o                         
   1  19   1        202.66        191.68        15.46 o                         
   2  19   1        293.39        278.76        16.72 o                         
   3  19   1        138.75        126.14        12.49 o                         
   4  19   1         45.39         42.63         8.37 o                         
   5  19   1         48.72         10.90        10.44 o                         
   6  19   1        105.66        120.83        16.92 o                         
   7  19   1         38.88         42.12        10.27 o                         
   8  19   1          3.21          4.28         9.70 o                         
   9  19   1          2.17        -14.52        14.52 o                         
  -9  20   1         10.72        -22.50        22.50 o                         
  -8  20   1         30.49         31.07        10.07 o                         
  -7  20   1         40.13         33.64         9.64 o                         
  -6  20   1         32.34         32.06        10.83 o                         
  -5  20   1         15.58          6.11         6.90 o                         
  -4  20   1         16.69         23.43         6.31 o                         
  -3  20   1          3.23         -0.27         5.99 o                         
  -2  20   1        118.48        138.35        14.73 o                         
  -1  20   1         59.15         66.32        10.17 o                         
   0  20   1        486.29        534.74        18.77 o                         
   1  20   1        168.81        184.04        13.45 o                         
   2  20   1        129.62        150.77        15.29 o                         
   3  20   1         51.73         30.73         7.34 o                         
   4  20   1        185.83        180.34        18.13 o                         
   5  20   1         34.38         39.63        11.79 o                         
   6  20   1          9.52         23.17        10.83 o                         
   7  20   1         20.97         29.46         9.68 o                         
   8  20   1          7.45          7.75         9.59 o                         
  -8  21   1          1.45          2.98         7.75 o                         
  -7  21   1          7.10          3.74         8.51 o                         
  -6  21   1         16.14         12.16         7.13 o                         
  -5  21   1          4.85         11.85         7.06 o                         
  -4  21   1         42.65         40.21         7.53 o                         
  -3  21   1        145.00        150.51        16.65 o                         
  -2  21   1         69.54         71.78         9.53 o                         
  -1  21   1         67.42         88.68        14.53 o                         
   0  21   1         14.92         17.67        19.51 o                         
   1  21   1         20.71         29.20         6.31 o                         
   2  21   1         61.16         83.37        22.16 o                         
   3  21   1        131.12        139.83        15.71 o                         
   4  21   1         58.94         56.74        11.24 o                         
   5  21   1         86.44         67.49        14.84 o                         
   6  21   1         24.10         20.24        10.61 o                         
   7  21   1          4.88          3.49         8.77 o                         
   8  21   1          1.44         -2.99        13.04 o                         
  -8  22   1          0.43         33.85        20.12 o                         
  -7  22   1         15.87         30.99         9.54 o                         
  -6  22   1          4.11         -7.17         8.51 o                         
  -5  22   1         30.57         25.68         8.39 o                         
  -4  22   1         56.82         52.17         7.98 o                         
  -3  22   1         35.93         39.17         7.23 o                         
  -2  22   1         72.52         58.63        14.24 o                         
  -1  22   1         57.25         47.29        12.49 o                         
   0  22   1         27.23         23.83        10.71 o                         
   1  22   1         24.54         27.52         6.60 o                         
   2  22   1        140.14        149.18        17.98 o                         
   3  22   1        137.52        159.22        20.20 o                         
   4  22   1        124.36        110.46        15.37 o                         
   5  22   1          1.54         19.58         8.84 o                         
   6  22   1          6.14         14.05         9.09 o                         
   7  22   1          7.38          4.01        13.61 o                         
  -7  23   1          0.09          9.31        10.59 o                         
  -6  23   1          3.15         -3.02         8.35 o                         
  -5  23   1         46.84         54.44        11.00 o                         
  -4  23   1         41.22         49.17         8.66 o                         
  -3  23   1         84.73         95.49        10.51 o                         
  -2  23   1         81.77         98.67        14.12 o                         
  -1  23   1         80.78         95.82        17.39 o                         
   0  23   1         72.76         96.78        20.08 o                         
   1  23   1         49.17         68.29        11.92 o                         
   2  23   1         14.53          9.18         6.97 o                         
   3  23   1        107.88        107.11        17.34 o                         
   4  23   1         22.27         33.26        11.81 o                         
   5  23   1         10.04        -13.18        13.18 o                         
   6  23   1          5.96         18.07         8.76 o                         
   7  23   1          1.13        -16.40        19.02 o                         
  -7  24   1         11.48         14.58        16.07 o                         
  -6  24   1          7.26          8.56         8.54 o                         
  -5  24   1         20.08         10.31         6.62 o                         
  -4  24   1         11.96         -0.73         8.55 o                         
  -3  24   1         25.79         41.61         9.36 o                         
  -2  24   1         25.73         25.57         8.71 o                         
  -1  24   1          5.06          8.70         8.57 o                         
   0  24   1        113.64         89.81        13.20 o                         
   1  24   1        270.74        287.98        22.14 o                         
   2  24   1          0.69         13.64         9.26 o                         
   3  24   1         18.00         17.04         6.83 o                         
   4  24   1          4.58          0.87         9.14 o                         
   5  24   1          3.32         -6.94        10.12 o                         
   6  24   1          4.23         22.54         9.69 o                         
  -6  25   1         10.28          9.56        11.78 o                         
  -5  25   1          8.61          5.26        12.18 o                         
  -4  25   1         37.99         42.20        11.59 o                         
  -3  25   1         13.92          9.61         8.90 o                         
  -2  25   1         16.47          8.01         9.64 o                         
  -1  25   1          3.83         -6.43         9.34 o                         
   0  25   1          3.51          9.98        12.69 o                         
   1  25   1         12.08         15.91         8.20 o                         
   2  25   1         62.22         34.92        19.72 o                         
   3  25   1          3.10         -0.33         8.05 o                         
   4  25   1         18.09         21.09         7.11 o                         
   5  25   1          6.61         27.66         7.84 o                         
   6  25   1          1.89          5.27        18.91 o                         
  -6  26   1          8.84         22.38        18.29 o                         
  -5  26   1         10.56         22.45        18.33 o                         
  -4  26   1         11.59          7.67        11.34 o                         
  -3  26   1          0.94         -6.26        10.50 o                         
  -2  26   1         46.37         56.63        12.83 o                         
  -1  26   1          5.71          0.37         7.88 o                         
   0  26   1         13.31         10.61         8.29 o                         
   1  26   1          9.31         22.95        11.93 o                         
   2  26   1          1.70         -4.84         9.77 o                         
   3  26   1         44.62         81.11        17.85 o                         
   4  26   1          7.86          2.51        12.94 o                         
   5  26   1          1.91          4.74        26.61 o                         
  -5  27   1          3.22        -20.48        20.48 o                         
  -3  27   1         12.19         22.40        19.20 o                         
  -2  27   1         13.50         20.14         9.45 o                         
  -1  27   1          2.71         -3.08         8.83 o                         
   0  27   1          3.24         12.21         9.62 o                         
   1  27   1          5.00         -7.30        18.51 o                         
   2  27   1          3.86         -0.66         8.80 o                         
   3  27   1         26.80         45.34        16.79 o                         
   5  27   1         13.03         43.27        14.42 o                         
  -2  28   1         22.26         22.78        15.84 o                         
  -1  28   1          8.83          4.97         8.79 o                         
   0  28   1         14.64         11.21        10.02 o                         
   1  28   1          3.27         21.55        14.41 o                         
   2  28   1          3.39          4.54        11.36 o                         
   3  28   1          8.55         23.79        15.47 o                         
  -2  29   1          1.26        -10.81        13.29 o                         
  -1  29   1          7.74         34.31        14.87 o                         
  -1 -29   2         21.14        -27.23        27.23 o                         
   0 -29   2         15.18         52.78        14.67 o                         
   1 -29   2          0.07         11.55        15.42 o                         
  -4 -28   2         12.73          2.40        14.90 o                         
  -3 -28   2          9.27         93.23        26.99 o                         
  -2 -28   2          9.70        -10.52        31.41 o                         
  -1 -28   2          4.31          6.05        15.80 o                         
   0 -28   2          1.69          9.89        12.14 o                         
   1 -28   2          1.65         22.54        10.90 o                         
   2 -28   2          5.67         15.38        13.61 o                         
   3 -28   2         17.11         38.15        19.30 o                         
   4 -28   2          7.27        -11.39        17.70 o                         
  -5 -27   2          5.84         41.42        22.60 o                         
  -4 -27   2         10.99          5.08        11.34 o                         
  -3 -27   2         56.82         65.47        14.35 o                         
  -2 -27   2          1.10         -0.38         9.51 o                         
  -1 -27   2         32.30         63.82        16.79 o                         
   0 -27   2          3.08         11.33        22.83 o                         
   1 -27   2          2.95        -12.32        12.32 o                         
   2 -27   2         35.96         17.00        10.81 o                         
   3 -27   2         15.11         -9.79        10.84 o                         
   4 -27   2          6.98        -14.60        21.38 o                         
  -5 -26   2          4.03         11.02        14.54 o                         
  -4 -26   2          3.52          2.16        12.68 o                         
  -3 -26   2          0.05          4.52         8.26 o                         
  -2 -26   2          6.13         18.06        15.79 o                         
  -1 -26   2          5.95          7.79         8.38 o                         
   0 -26   2          7.47         29.44        13.13 o                         
   1 -26   2         11.31          2.31        10.57 o                         
   2 -26   2          6.87          7.91        12.11 o                         
   3 -26   2          5.01         10.68        12.12 o                         
   4 -26   2          3.05          7.95        12.42 o                         
  -6 -25   2          2.97         -7.94        10.96 o                         
  -5 -25   2         10.86         10.97        10.34 o                         
  -4 -25   2         14.61         20.39         7.78 o                         
  -3 -25   2         44.86         57.42        10.36 o                         
  -2 -25   2          8.77         16.89         8.03 o                         
  -1 -25   2         35.62         28.64        10.14 o                         
   0 -25   2         67.70         55.87        14.48 o                         
   1 -25   2         23.15         22.33        10.72 o                         
   2 -25   2         25.50         27.56        13.29 o                         
   3 -25   2         18.95          4.59        13.81 o                         
   4 -25   2         22.68         43.73        22.97 o                         
   5 -25   2          6.11         -4.95         8.84 o                         
  -7 -24   2          0.88         10.07        10.35 o                         
  -6 -24   2         54.51         75.72        15.61 o                         
  -5 -24   2         18.41         11.37         9.30 o                         
  -4 -24   2         39.82         38.18         9.52 o                         
  -3 -24   2          8.85         -0.36         7.61 o                         
  -2 -24   2          6.28         11.61        14.68 o                         
  -1 -24   2          4.32          1.88         5.66 o                         
   0 -24   2         20.50         28.41         9.02 o                         
   1 -24   2         19.66         31.27        12.69 o                         
   2 -24   2         43.16         44.91        28.61 o                         
   3 -24   2          1.71         -4.90         7.98 o                         
   4 -24   2         16.93         43.17        12.09 o                         
   5 -24   2         19.19         30.14        17.36 o                         
  -7 -23   2         18.03         19.42        14.32 o                         
  -6 -23   2         12.13         18.64         9.58 o                         
  -5 -23   2          7.92          6.33         7.97 o                         
  -4 -23   2          7.98          1.14         6.96 o                         
  -3 -23   2         63.93         64.20        15.38 o                         
  -2 -23   2        190.41        174.85        15.07 o                         
  -1 -23   2         39.15         45.43         8.28 o                         
   0 -23   2         38.45         27.67         8.65 o                         
   1 -23   2         50.30         39.58        13.41 o                         
   2 -23   2          8.34        -12.26        12.26 o                         
   3 -23   2         64.31         76.32        14.57 o                         
   4 -23   2         21.43         27.41        11.95 o                         
   5 -23   2         42.28         29.79        13.62 o                         
   6 -23   2         12.34         25.26        44.36 o                         
  -8 -22   2         10.65        -20.65        23.61 o                         
  -7 -22   2          1.05          9.47        10.21 o                         
  -6 -22   2          8.75         -1.08         9.16 o                         
  -5 -22   2         20.99         17.61         8.11 o                         
  -4 -22   2         38.05         24.51         8.09 o                         
  -3 -22   2         26.97         30.78         9.02 o                         
  -2 -22   2          8.88          5.87         7.63 o                         
  -1 -22   2          5.36          7.72         5.64 o                         
   0 -22   2          7.63         -0.53         5.92 o                         
   1 -22   2         29.57          3.70         9.81 o                         
   2 -22   2         30.48          4.33         9.50 o                         
   3 -22   2         53.43         69.58        12.35 o                         
   4 -22   2         20.56          7.24         9.42 o                         
   5 -22   2         22.98         46.78        13.63 o                         
   6 -22   2          0.03          0.74        10.92 o                         
   7 -22   2          5.74         10.36        14.32 o                         
  -9 -21   2          9.95          4.27        14.44 o                         
  -8 -21   2         16.63         15.35         9.71 o                         
  -7 -21   2         30.12          9.51        10.93 o                         
  -6 -21   2         13.49         12.76        11.77 o                         
  -5 -21   2         52.40         42.22         8.85 o                         
  -4 -21   2         33.90         46.02         9.23 o                         
  -3 -21   2         23.77         19.46         6.42 o                         
  -2 -21   2         18.78         20.23         6.89 o                         
  -1 -21   2         46.25         35.28         7.00 o                         
   0 -21   2        139.99        160.11        16.01 o                         
   1 -21   2         46.87         37.44         9.10 o                         
   2 -21   2         64.89         59.83        13.39 o                         
   3 -21   2         61.31         98.62        13.64 o                         
   4 -21   2        118.43        113.78        13.55 o                         
   5 -21   2         46.80         63.90        13.16 o                         
   6 -21   2         41.14         26.60         9.39 o                         
   7 -21   2          8.19         13.79        12.12 o                         
  -9 -20   2         10.40        -26.11        27.28 o                         
  -8 -20   2         43.17         29.04        11.73 o                         
  -7 -20   2         11.90         27.54        10.50 o                         
  -6 -20   2         13.60          9.55         6.84 o                         
  -5 -20   2          2.14          0.09         5.85 o                         
  -4 -20   2         67.83         83.21        11.00 o                         
  -3 -20   2         22.08         15.97         5.83 o                         
  -2 -20   2        115.09        122.84        11.89 o                         
  -1 -20   2        194.32        188.38        14.08 o                         
   0 -20   2         36.30         44.49         8.09 o                         
   1 -20   2        183.57        193.23        12.04 o                         
   2 -20   2          3.83          9.56         4.79 o                         
   3 -20   2         23.29         13.25         6.36 o                         
   4 -20   2          3.69         -4.95         8.47 o                         
   5 -20   2         57.90         74.95        11.91 o                         
   6 -20   2         59.46         67.86        14.36 o                         
   7 -20   2         24.58         26.37        12.95 o                         
   8 -20   2          3.41         15.09        17.01 o                         
  -9 -19   2          0.57         18.20        12.88 o                         
  -8 -19   2         28.07         30.36        15.14 o                         
  -7 -19   2         31.85         28.53        10.54 o                         
  -6 -19   2          8.58         12.60         7.65 o                         
  -5 -19   2        100.33         90.52        11.78 o                         
  -4 -19   2         70.00         52.14         9.77 o                         
  -3 -19   2        164.75        154.94        13.96 o                         
  -2 -19   2         91.20         98.28        10.60 o                         
  -1 -19   2         38.20         32.84         6.60 o                         
   0 -19   2        216.96        214.92        12.18 o                         
   1 -19   2         31.13         27.06         5.13 o                         
   2 -19   2        250.07        230.65        15.13 o                         
   3 -19   2         10.41         -0.11         5.59 o                         
   4 -19   2         43.11         43.90         9.73 o                         
   5 -19   2         56.73         57.59        10.13 o                         
   6 -19   2         68.26         79.40        11.84 o                         
   7 -19   2          1.57          4.17        16.43 o                         
   8 -19   2          6.81        -12.07        12.07 o                         
 -10 -18   2         10.16         20.12        15.67 o                         
  -9 -18   2         13.87         14.33         8.95 o                         
  -8 -18   2          5.38         -1.94        14.85 o                         
  -7 -18   2         15.80          1.52         6.49 o                         
  -6 -18   2         64.40         55.98        10.95 o                         
  -5 -18   2         22.09         12.88         6.94 o                         
  -4 -18   2        239.08        228.11        17.93 o                         
  -3 -18   2         99.08        119.59        12.04 o                         
  -2 -18   2        175.89        192.96        14.26 o                         
  -1 -18   2        102.07         91.91        10.84 o                         
   0 -18   2         90.67         94.22         8.06 o                         
   1 -18   2        359.50        354.52        16.26 o                         
   2 -18   2        277.83        269.87        13.48 o                         
   3 -18   2        330.81        370.71        20.48 o                         
   4 -18   2         88.06         96.80        11.43 o                         
   5 -18   2          0.12         -7.55         7.55 o                         
   6 -18   2         10.13          0.75         8.60 o                         
   7 -18   2         44.33         36.08        11.84 o                         
   8 -18   2         29.00         14.60        12.66 o                         
 -10 -17   2          5.74          2.81        12.68 o                         
  -9 -17   2         24.79         42.06        12.34 o                         
  -8 -17   2          8.78          8.81         8.58 o                         
  -7 -17   2         40.42         46.77         9.31 o                         
  -6 -17   2          5.14         19.13         9.71 o                         
  -5 -17   2        153.34        154.38        13.81 o                         
  -4 -17   2        130.04        110.12        11.39 o                         
  -3 -17   2         78.03         57.91         8.84 o                         
  -2 -17   2         54.07         56.35         8.04 o                         
  -1 -17   2        363.99        377.45        14.53 o                         
   0 -17   2        135.38        115.80         8.67 o                         
   1 -17   2        128.65        123.26         8.97 o                         
   2 -17   2        229.16        255.27        12.71 o                         
   3 -17   2          0.78          0.92         4.40 o                         
   4 -17   2         73.04         76.41        10.55 o                         
   5 -17   2         46.23         47.62         8.40 o                         
   6 -17   2         18.92         18.19         6.27 o                         
   7 -17   2         39.76         31.29         7.09 o                         
   8 -17   2         22.47          6.85        12.57 o                         
   9 -17   2          4.57         20.33        21.15 o                         
 -10 -16   2          1.90         11.59        16.66 o                         
  -9 -16   2         23.34         12.81        12.49 o                         
  -8 -16   2          6.82          3.02         9.20 o                         
  -7 -16   2        108.79        116.35        13.35 o                         
  -6 -16   2         47.56         39.49         9.02 o                         
  -5 -16   2        117.76        126.75        12.75 o                         
  -4 -16   2        233.79        261.64        16.57 o                         
  -3 -16   2        252.75        239.17        15.33 o                         
  -2 -16   2        949.42        931.94        27.27 o                         
  -1 -16   2        472.45        496.07        15.02 o                         
   0 -16   2        108.33         91.33         7.68 o                         
   1 -16   2        781.67        773.19        20.58 o                         
   2 -16   2        609.72        591.19        18.22 o                         
   3 -16   2        186.01        178.03        11.31 o                         
   4 -16   2        188.81        194.28        13.05 o                         
   5 -16   2         88.08        105.77        10.43 o                         
   6 -16   2         88.04         80.04         9.50 o                         
   7 -16   2         59.73         81.54        13.70 o                         
   8 -16   2          8.72          5.26         6.81 o                         
   9 -16   2          0.87        -12.58        12.58 o                         
 -11 -15   2          1.54         35.98        19.50 o                         
 -10 -15   2         10.07         22.36        15.84 o                         
  -9 -15   2          9.06         10.15         9.21 o                         
  -8 -15   2          3.34          1.48         5.95 o                         
  -7 -15   2         11.96         17.70         7.75 o                         
  -6 -15   2         71.29         85.74        11.06 o                         
  -5 -15   2        393.97        375.46        19.83 o                         
  -4 -15   2        568.06        534.06        22.58 o                         
  -3 -15   2        308.19        314.66        16.76 o                         
  -2 -15   2         42.78         40.90         4.58 o                         
  -1 -15   2       1241.55       1070.96        25.12 o                         
   0 -15   2        614.15        618.17        17.58 o                         
   1 -15   2        508.80        517.52        16.36 o                         
   2 -15   2       1113.84       1122.41        23.90 o                         
   3 -15   2        127.45        124.02         9.31 o                         
   4 -15   2         34.84         31.30         6.01 o                         
   5 -15   2         81.90         87.82         9.60 o                         
   6 -15   2          0.80         -5.37         6.00 o                         
   7 -15   2          7.19          2.92         5.37 o                         
   8 -15   2         16.76          7.26         9.58 o                         
   9 -15   2          1.94         19.84        15.11 o                         
  10 -15   2          2.06         19.72        22.72 o                         
 -11 -14   2          1.22        -23.53        23.53 o                         
 -10 -14   2          4.51         17.25        11.09 o                         
  -9 -14   2         12.09         18.89        14.09 o                         
  -8 -14   2          3.57          6.03         6.23 o                         
  -7 -14   2         54.19         65.69         9.80 o                         
  -6 -14   2        146.93        149.18        13.86 o                         
  -5 -14   2         36.06         30.23         6.85 o                         
  -4 -14   2        169.93        152.84        11.90 o                         
  -3 -14   2         93.29         81.23         8.78 o                         
  -2 -14   2        425.99        430.77        13.38 o                         
  -1 -14   2       1557.13       1534.00        26.11 o                         
   0 -14   2        152.41        146.38         8.42 o                         
   1 -14   2       3661.29       3774.33        41.62 o                         
   2 -14   2        272.42        264.33        11.73 o                         
   3 -14   2          4.28          2.45         3.63 o                         
   4 -14   2        323.76        333.14        13.43 o                         
   5 -14   2         65.11         64.81         8.17 o                         
   6 -14   2        129.59        142.95        11.97 o                         
   7 -14   2         23.95         32.23         7.08 o                         
   8 -14   2         34.76         54.48        10.26 o                         
   9 -14   2         12.32         23.42        12.26 o                         
  10 -14   2          3.60        -12.02        13.75 o                         
 -11 -13   2          1.58         50.05        21.69 o                         
 -10 -13   2         11.71          0.00        10.26 o                         
  -9 -13   2         27.86         24.68         9.03 o                         
  -8 -13   2         97.93         83.48        11.40 o                         
  -7 -13   2         23.83         30.72         7.96 o                         
  -6 -13   2        168.12        145.34        13.12 o                         
  -5 -13   2        254.49        263.84        16.09 o                         
  -4 -13   2        489.78        473.51        19.91 o                         
  -3 -13   2        217.03        234.43        13.57 o                         
  -2 -13   2        750.11        743.05        16.78 o                         
  -1 -13   2        190.10        176.83         8.80 o                         
   0 -13   2        815.13        762.02        18.00 o                         
   1 -13   2        644.56        672.13        17.04 o                         
   2 -13   2       1112.90       1143.83        28.56 o                         
   3 -13   2        382.75        368.89        13.15 o                         
   4 -13   2        252.20        236.81        11.09 o                         
   5 -13   2         72.86         74.64         8.53 o                         
   6 -13   2          8.49          2.89         5.74 o                         
   7 -13   2         44.27         46.71         7.68 o                         
   8 -13   2          0.01          0.01         5.77 o                         
   9 -13   2         13.95         30.43        12.23 o                         
  10 -13   2          0.77         40.07        16.76 o                         
 -11 -12   2         15.33         18.18        13.46 o                         
 -10 -12   2          1.54          5.81         9.68 o                         
  -9 -12   2         46.70         58.22        10.46 o                         
  -8 -12   2          6.32         -1.29         5.89 o                         
  -7 -12   2          9.93          6.40         5.40 o                         
  -6 -12   2        164.98        174.68        13.56 o                         
  -5 -12   2         60.77         57.63         8.13 o                         
  -4 -12   2       1484.96       1400.76        20.87 o                         
  -3 -12   2        174.71        161.26         7.22 o                         
  -2 -12   2        664.96        683.72        15.57 o                         
  -1 -12   2         50.42         37.01         4.55 o                         
   0 -12   2          3.38          6.70         3.40 o                         
   1 -12   2       2677.36       2787.32        32.77 o                         
   2 -12   2        170.53        155.96         9.69 o                         
   3 -12   2        621.61        597.20        15.94 o                         
   4 -12   2        569.23        555.06        16.03 o                         
   5 -12   2         18.80         14.69         4.85 o                         
   6 -12   2         40.77         47.94         7.15 o                         
   7 -12   2          0.92          4.86         4.71 o                         
   8 -12   2          4.07          2.16         5.20 o                         
   9 -12   2         14.81          7.17        10.34 o                         
  10 -12   2          2.83          0.27        19.94 o                         
 -11 -11   2         10.10         10.73        10.24 o                         
 -10 -11   2         14.34         -0.73         9.87 o                         
  -9 -11   2         45.65         32.14         8.39 o                         
  -8 -11   2         27.06         30.35         7.28 o                         
  -7 -11   2        247.30        272.52        19.71 o                         
  -6 -11   2         34.04         43.08         7.70 o                         
  -5 -11   2        395.21        381.70        18.03 o                         
  -4 -11   2          4.14          6.63         3.42 o                         
  -3 -11   2       1209.70       1163.77        29.44 o                         
  -2 -11   2       2257.92       2167.98        26.65 o                         
  -1 -11   2        461.41        503.70        13.30 o                         
   0 -11   2       1244.06       1416.53        22.42 o                         
   1 -11   2        826.35        949.26        18.83 o                         
   2 -11   2       1040.87       1050.40        25.53 o                         
   3 -11   2        774.25        721.28        16.70 o                         
   4 -11   2        352.12        349.11        12.48 o                         
   5 -11   2        421.76        429.46        14.58 o                         
   6 -11   2         69.53         72.49         9.07 o                         
   7 -11   2         65.69         67.83        12.89 o                         
   8 -11   2         12.79          9.64         5.77 o                         
   9 -11   2          0.74         11.31         9.20 o                         
  10 -11   2          3.90          6.77        11.74 o                         
  11 -11   2          1.90        -20.19        20.19 o                         
 -12 -10   2          0.04          9.37        10.39 o                         
 -11 -10   2          2.19         10.50        10.26 o                         
 -10 -10   2          8.72          6.06         7.40 o                         
  -9 -10   2         52.51         48.37        10.07 o                         
  -8 -10   2         69.94         58.54         9.48 o                         
  -7 -10   2         10.14          9.64         7.79 o                         
  -6 -10   2        790.09        832.97        31.09 o                         
  -5 -10   2        188.17        181.64         9.12 o                         
  -4 -10   2         36.54         41.86         4.32 o                         
  -3 -10   2        261.27        269.73         8.19 o                         
  -2 -10   2        648.36        614.53        13.70 o                         
  -1 -10   2        904.66        813.08        16.18 o                         
   0 -10   2        171.57        144.56         7.08 o                         
   1 -10   2       1377.61       1300.26        18.67 o                         
   2 -10   2       1496.96       1435.95        28.74 o                         
   3 -10   2         26.54         34.19         4.04 o                         
   4 -10   2        162.34        162.89         8.32 o                         
   5 -10   2        118.16        134.02         8.24 o                         
   6 -10   2        114.76        132.24        11.59 o                         
   7 -10   2         27.72         18.70         5.64 o                         
   8 -10   2         10.78          1.22         6.96 o                         
   9 -10   2         22.21         11.26         9.92 o                         
  10 -10   2          3.26        -11.12        11.13 o                         
  11 -10   2          1.86         13.41         9.95 o                         
 -12  -9   2         11.28         19.20        19.14 o                         
 -11  -9   2          9.13        -11.31        11.31 o                         
 -10  -9   2          0.73          5.44         7.26 o                         
  -9  -9   2         58.67         63.90        11.82 o                         
  -8  -9   2        118.37        144.82        15.09 o                         
  -7  -9   2        235.42        239.97        18.13 o                         
  -6  -9   2        269.39        263.65        10.86 o                         
  -5  -9   2       1845.04       1839.73        52.73 o                         
  -4  -9   2       1321.51       1322.49        31.92 o                         
  -3  -9   2        122.41        103.75         5.52 o                         
  -2  -9   2        130.55        110.88         7.11 o                         
  -1  -9   2       8120.34       8562.11        62.24 o                         
   0  -9   2       3475.22       3362.72        31.08 o                         
   1  -9   2       2751.26       2770.11        25.57 o                         
   2  -9   2       2703.86       2895.06        45.85 o                         
   3  -9   2       1655.95       1672.12        23.05 o                         
   4  -9   2        200.60        199.99         8.86 o                         
   5  -9   2        110.75        123.31         7.69 o                         
   6  -9   2          9.19          4.05         3.24 o                         
   7  -9   2        102.84        105.66         9.86 o                         
   8  -9   2         23.36         29.17         5.92 o                         
   9  -9   2          3.69          4.17         7.75 o                         
  10  -9   2         18.89         18.95        15.84 o                         
  11  -9   2          0.03        -14.52        14.52 o                         
 -12  -8   2          1.18        -21.86        21.86 o                         
 -11  -8   2         17.91         16.21        10.39 o                         
 -10  -8   2         13.51         10.10         6.89 o                         
  -9  -8   2         54.24         52.54        11.01 o                         
  -8  -8   2        184.54        209.53        17.99 o                         
  -7  -8   2         55.19         53.72         6.67 o                         
  -6  -8   2        260.82        244.87        10.45 o                         
  -5  -8   2        767.70        754.93        16.55 o                         
  -4  -8   2         19.56         28.48         3.91 o                         
  -3  -8   2       2347.29       2239.92        32.83 o                         
  -2  -8   2       1099.47       1211.01        27.63 o                         
  -1  -8   2       1307.10       1302.96        18.54 o                         
   0  -8   2       1110.39       1024.92        15.01 o                         
   1  -8   2       2886.00       3117.86        25.34 o                         
   2  -8   2        154.22        138.54         6.74 o                         
   3  -8   2        380.66        325.04        12.95 o                         
   4  -8   2        714.22        704.01        15.68 o                         
   5  -8   2         52.11         57.95         5.57 o                         
   6  -8   2        127.20        130.21         8.39 o                         
   7  -8   2          5.57          0.93         4.64 o                         
   8  -8   2         46.32         36.32         6.63 o                         
   9  -8   2         34.53         37.96         8.20 o                         
  10  -8   2         10.79         10.67        10.47 o                         
  11  -8   2          1.78        -17.11        17.11 o                         
 -12  -7   2          3.85          7.76        10.73 o                         
 -11  -7   2          8.54         19.28        11.17 o                         
 -10  -7   2         98.63        135.97        16.52 o                         
  -9  -7   2         38.69         54.68        10.20 o                         
  -8  -7   2        112.27        116.35        13.74 o                         
  -7  -7   2         47.64         47.68         5.84 o                         
  -6  -7   2        325.69        308.43        11.59 o                         
  -5  -7   2        290.68        281.27        10.26 o                         
  -4  -7   2        379.64        400.10        12.98 o                         
  -3  -7   2       7747.60       8023.07        66.55 o                         
  -2  -7   2       4101.06       4277.67        40.00 o                         
  -1  -7   2       1790.91       1939.92        21.74 o                         
   0  -7   2       8815.47       9237.04        81.94 o                         
   1  -7   2        179.14        248.77         6.63 o                         
   2  -7   2       3867.48       3587.12        28.40 o                         
   3  -7   2        138.24        128.23         6.08 o                         
   4  -7   2        583.13        612.13        14.20 o                         
   5  -7   2       2048.89       1997.12        39.29 o                         
   6  -7   2        105.42        102.62         7.45 o                         
   7  -7   2        139.04        142.96         9.42 o                         
   8  -7   2         50.72         47.58         8.59 o                         
   9  -7   2          0.34         -1.42         5.40 o                         
  10  -7   2          3.91        -11.72        11.72 o                         
  11  -7   2          0.15         -6.24        11.21 o                         
 -12  -6   2         11.26         13.15        31.85 o                         
 -11  -6   2         63.62         48.19        15.63 o                         
 -10  -6   2          7.10         10.75         9.64 o                         
  -9  -6   2         19.00         22.23         7.94 o                         
  -8  -6   2         57.07         68.20         8.58 o                         
  -7  -6   2         38.31         40.12         5.16 o                         
  -6  -6   2       1434.84       1388.80        20.85 o                         
  -5  -6   2         92.71         73.12         4.72 o                         
  -4  -6   2       3446.69       3418.93        31.35 o                         
  -3  -6   2       3034.01       2968.46        52.61 o                         
  -2  -6   2       1226.61       1149.87        17.30 o                         
  -1  -6   2        315.51        240.67         8.03 o                         
   0  -6   2        573.83        593.34         9.92 o                         
   1  -6   2       1286.66       1294.87        13.37 o                         
   2  -6   2       1605.16       1547.41        17.33 o                         
   3  -6   2       5308.66       5243.32        38.04 o                         
   4  -6   2       1498.18       1563.98        21.10 o                         
   5  -6   2        333.61        345.86        10.01 o                         
   6  -6   2         54.15         65.64         7.25 o                         
   7  -6   2        195.64        192.38        10.77 o                         
   8  -6   2         43.45         37.82         6.88 o                         
   9  -6   2          8.17         -1.91         5.35 o                         
  10  -6   2          5.20          0.90        28.83 o                         
  11  -6   2          6.51         17.06        13.07 o                         
 -12  -5   2          4.49         13.51        11.52 o                         
 -11  -5   2          1.52          5.60         8.73 o                         
 -10  -5   2         15.67         11.98         8.52 o                         
  -9  -5   2         38.90         33.69         8.76 o                         
  -8  -5   2        396.73        387.30        18.97 o                         
  -7  -5   2        392.37        395.24        14.63 o                         
  -6  -5   2        133.90        122.01         5.61 o                         
  -5  -5   2       2107.62       2106.21        28.17 o                         
  -4  -5   2        650.81        622.18        11.72 o                         
  -3  -5   2       1596.55       1441.04        16.46 o                         
  -2  -5   2        496.21        499.33        14.92 o                         
  -1  -5   2       2828.88       3029.17        31.00 o                         
   0  -5   2      21658.17      20860.10        67.88 o                         
   1  -5   2       1235.72       1225.55        14.53 o                         
   2  -5   2       2789.15       2885.19        21.96 o                         
   3  -5   2       1379.85       1347.96        15.39 o                         
   4  -5   2        119.16        134.77         7.38 o                         
   5  -5   2        939.67        932.19        16.30 o                         
   6  -5   2        331.06        316.86        10.72 o                         
   7  -5   2        590.58        602.57        17.98 o                         
   8  -5   2         68.86         60.15         7.50 o                         
   9  -5   2         10.78          5.96         5.06 o                         
  10  -5   2         10.22         19.95        11.11 o                         
  11  -5   2          6.62          4.55        10.57 o                         
 -12  -4   2          4.18         -7.59         8.34 o                         
 -11  -4   2         22.22         16.78        11.71 o                         
 -10  -4   2         17.79         28.78         9.15 o                         
  -9  -4   2         29.16         31.00         7.48 o                         
  -8  -4   2        149.37        137.59        11.76 o                         
  -7  -4   2       1290.30       1306.74        19.60 o                         
  -6  -4   2       2264.87       2342.54        23.90 o                         
  -5  -4   2        364.24        312.36        18.52 o                         
  -4  -4   2        781.05        737.58        12.36 o                         
  -3  -4   2        859.03        803.53        12.88 o                         
  -2  -4   2       1815.74       1656.65        17.50 o                         
  -1  -4   2       1384.96       1262.32        13.90 o                         
   0  -4   2      10775.54      11394.69        41.52 o                         
   1  -4   2       5975.10       6245.93        49.21 o                         
   2  -4   2       2530.00       2610.24        19.99 o                         
   3  -4   2       1058.89       1068.00        19.34 o                         
   4  -4   2       2343.08       2359.93        29.03 o                         
   5  -4   2         79.08         67.69         4.87 o                         
   6  -4   2        259.45        253.41         9.58 o                         
   7  -4   2         38.11         43.81         5.08 o                         
   8  -4   2        137.05        130.62         9.47 o                         
   9  -4   2          7.74          7.49         5.06 o                         
  10  -4   2         27.36         22.47        12.77 o                         
  11  -4   2          3.62          9.74        13.35 o                         
 -12  -3   2          0.37        -10.00        46.69 o                         
 -11  -3   2         11.00          2.78        12.77 o                         
 -10  -3   2         56.66         67.63        12.43 o                         
  -9  -3   2         67.18         45.57         8.41 o                         
  -8  -3   2         76.98         80.39         7.80 o                         
  -7  -3   2        149.23        137.18         7.67 o                         
  -6  -3   2        115.14        101.36         4.77 o                         
  -5  -3   2       1909.17       1961.31        30.11 o                         
  -4  -3   2        990.99        976.82        13.49 o                         
  -3  -3   2       6668.45       6650.39        36.14 o                         
  -2  -3   2       3725.65       3758.09        25.24 o                         
  -1  -3   2        705.00        671.29        10.34 o                         
   0  -3   2       3719.15       3599.56        22.97 o                         
   1  -3   2       1295.35       1386.54        25.65 o                         
   2  -3   2       3056.94       3160.59        25.15 o                         
   3  -3   2       1093.42       1194.80        16.37 o                         
   4  -3   2       6006.77       5998.13        76.19 o                         
   5  -3   2       1089.15       1084.86        15.42 o                         
   6  -3   2        852.82        795.34        16.85 o                         
   7  -3   2         71.55         77.67         7.07 o                         
   8  -3   2          5.13          9.63         4.32 o                         
   9  -3   2          4.47         12.63         5.18 o                         
  10  -3   2          2.21         -8.83        11.40 o                         
  11  -3   2          1.10         24.86        14.62 o                         
 -12  -2   2          3.63          0.12        11.54 o                         
 -11  -2   2         22.53          7.28         9.43 o                         
 -10  -2   2          5.40          7.47         6.49 o                         
  -9  -2   2         51.48         68.20         9.69 o                         
  -8  -2   2        516.37        507.43        18.30 o                         
  -7  -2   2        117.53        110.70         7.14 o                         
  -6  -2   2        133.42        133.91         8.56 o                         
  -5  -2   2        906.81        866.86        11.90 o                         
  -4  -2   2       4563.19       4390.23        28.83 o                         
  -3  -2   2       3594.05       3460.49        24.67 o                         
  -2  -2   2        100.88         93.26         4.91 o                         
  -1  -2   2      27285.26      28707.54        60.50 o                         
   0  -2   2       2242.01       2478.84        20.38 o                         
   1  -2   2       1004.69       1097.57        12.12 o                         
   2  -2   2       1148.66       1150.11        13.47 o                         
   3  -2   2       1459.01       1304.30        15.81 o                         
   4  -2   2      13137.18      14264.30       156.20 o                         
   5  -2   2         65.00         61.33         3.22 o                         
   6  -2   2        240.35        220.12         9.31 o                         
   7  -2   2        241.23        222.54        10.12 o                         
   8  -2   2          6.06          9.95         3.68 o                         
   9  -2   2         24.79         22.89         4.86 o                         
  10  -2   2          2.81         -7.73         9.46 o                         
 -12  -1   2          3.64          2.18         8.44 o                         
 -11  -1   2          6.73          2.39         8.50 o                         
 -10  -1   2         11.56          3.94         7.14 o                         
  -9  -1   2        125.95        130.74        11.83 o                         
  -8  -1   2        296.32        299.46        12.77 o                         
  -7  -1   2       1424.14       1460.13        24.99 o                         
  -6  -1   2        286.83        287.26         9.03 o                         
  -5  -1   2        666.67        617.33        10.69 o                         
  -4  -1   2        583.61        526.84         7.92 o                         
  -3  -1   2        410.90        418.93         6.30 o                         
  -2  -1   2       6235.05       6334.37        54.15 o                         
  -1  -1   2       7912.64       7922.91        61.94 o                         
   0  -1   2       4326.12       4280.27        23.42 o                         
   1  -1   2       9316.54       9613.01        79.37 o                         
   2  -1   2        522.04        494.84         8.68 o                         
   3  -1   2       1385.49       1302.70        14.91 o                         
   4  -1   2       2883.40       3051.35        23.86 o                         
   5  -1   2       1124.01       1157.79        14.64 o                         
   6  -1   2        186.16        183.62         7.51 o                         
   7  -1   2        309.57        293.97        10.96 o                         
   8  -1   2        148.38        131.32         8.69 o                         
   9  -1   2          0.36          2.39         3.79 o                         
  10  -1   2          1.11         14.64        13.32 o                         
 -12   0   2          0.25         -2.41         8.80 o                         
 -11   0   2         26.36         11.18         7.61 o                         
 -10   0   2         24.49         16.38         7.78 o                         
  -9   0   2          0.77         -2.00         5.17 o                         
  -8   0   2          3.59          1.36         4.06 o                         
  -7   0   2       1701.75       1752.62        26.47 o                         
  -6   0   2       3611.80       3591.30        36.29 o                         
  -5   0   2       1148.83       1136.59        17.49 o                         
  -4   0   2       5778.50       6021.85        40.88 o                         
  -3   0   2        147.72        143.77         3.51 o                         
  -2   0   2       4672.58       4580.31        23.85 o                         
  -1   0   2        268.96        232.31         5.28 o                         
   0   0   2        238.19        327.49         7.24 o                         
   1   0   2      31435.73      31328.62       391.12 o                         
   2   0   2       2722.95       2473.10        17.41 o                         
   3   0   2       2112.53       2159.09        20.29 o                         
   4   0   2       9784.10      10871.57        87.95 o                         
   5   0   2        298.37        324.70         9.07 o                         
   6   0   2        149.59        151.56         8.65 o                         
   7   0   2          7.21         12.55         4.06 o                         
   8   0   2         76.48         73.43         6.06 o                         
   9   0   2         42.56         43.11         5.11 o                         
 -12   1   2          2.81          5.38        19.22 o                         
 -11   1   2          6.45          0.16         7.26 o                         
 -10   1   2         14.91          9.91         5.79 o                         
  -9   1   2        131.96        154.68        13.21 o                         
  -8   1   2        287.64        289.47        12.37 o                         
  -7   1   2       1412.88       1466.91        26.72 o                         
  -6   1   2        302.16        309.56        11.40 o                         
  -5   1   2        666.66        612.09        14.27 o                         
  -4   1   2        569.46        522.48         9.05 o                         
  -3   1   2        429.53        441.75         8.02 o                         
  -2   1   2       6616.77       6908.81        43.03 o                         
  -1   1   2       7744.09       7793.84        41.47 o                         
   0   1   2       4131.56       3973.89        30.27 o                         
   1   1   2       9157.55       9344.66        38.80 o                         
   2   1   2        606.33        567.85         9.62 o                         
   3   1   2       1377.81       1268.73        14.84 o                         
   4   1   2       2807.07       2978.96        26.90 o                         
   5   1   2       1121.78       1176.12        18.19 o                         
   6   1   2        192.84        194.59         8.85 o                         
   7   1   2        295.83        297.53        12.84 o                         
   8   1   2        146.82        144.75        10.65 o                         
   9   1   2          0.79          5.00         4.06 o                         
  10   1   2          1.10          8.20         6.91 o                         
 -12   2   2          4.13          2.07        13.41 o                         
 -11   2   2         23.21          7.44         9.81 o                         
 -10   2   2          5.09          1.91         5.49 o                         
  -9   2   2         46.26         45.07         8.49 o                         
  -8   2   2        519.10        527.37        17.90 o                         
  -7   2   2        110.14         95.94         7.49 o                         
  -6   2   2        116.31        133.48        11.66 o                         
  -5   2   2        880.04        837.21        17.18 o                         
  -4   2   2       4586.50       4506.21        28.13 o                         
  -3   2   2       3628.11       3553.38        32.52 o                         
  -2   2   2        159.26        147.51         5.20 o                         
  -1   2   2      27283.40      28642.46       100.79 o                         
   0   2   2       2235.22       2446.95        14.63 o                         
   1   2   2       1123.27       1208.43        19.25 o                         
   2   2   2       1192.71       1225.35        12.51 o                         
   3   2   2       1533.86       1384.88        18.15 o                         
   4   2   2      13110.49      14407.28        80.39 o                         
   5   2   2         65.60         56.81         4.81 o                         
   6   2   2        236.14        241.94        10.91 o                         
   7   2   2        244.95        236.62        11.67 o                         
   8   2   2          5.26          4.21         5.47 o                         
   9   2   2         26.24         23.16         7.39 o                         
  10   2   2          2.79         18.36        11.27 o                         
 -12   3   2          0.26         12.32        25.11 o                         
 -11   3   2         11.25          1.99         9.56 o                         
 -10   3   2         56.95         56.18         9.70 o                         
  -9   3   2         72.32         64.49        10.81 o                         
  -8   3   2         73.97         62.72         6.91 o                         
  -7   3   2        134.80        134.97         9.25 o                         
  -6   3   2        109.11        107.44         8.40 o                         
  -5   3   2       1896.40       2023.79        20.08 o                         
  -4   3   2       1014.34       1029.54        14.47 o                         
  -3   3   2       6465.46       6338.27        29.93 o                         
  -2   3   2       3401.06       3430.50        20.79 o                         
  -1   3   2        669.04        639.59        11.30 o                         
   0   3   2       4076.80       4030.60        35.31 o                         
   1   3   2       1256.33       1306.91        16.64 o                         
   2   3   2       3111.72       3274.72        29.87 o                         
   3   3   2       1117.31       1213.39        20.16 o                         
   4   3   2       5846.48       5911.83        53.88 o                         
   5   3   2       1060.74       1106.08        21.95 o                         
   6   3   2        837.41        842.18        19.78 o                         
   7   3   2         74.95         85.67         8.38 o                         
   8   3   2          4.80         14.18         7.07 o                         
   9   3   2          4.08         -2.11         5.38 o                         
  10   3   2          2.48         -1.85         6.84 o                         
 -12   4   2          4.25         19.70        15.53 o                         
 -11   4   2         21.62          6.48         8.74 o                         
 -10   4   2         18.78         14.79         8.55 o                         
  -9   4   2         26.19         28.48         6.86 o                         
  -8   4   2        142.82        135.08        10.08 o                         
  -7   4   2       1322.62       1403.81        28.23 o                         
  -6   4   2       2288.03       2433.35        34.13 o                         
  -5   4   2        362.89        370.16        12.15 o                         
  -4   4   2        716.81        677.41        12.59 o                         
  -3   4   2        893.74        853.83        10.87 o                         
  -2   4   2       1847.96       1689.13        15.75 o                         
  -1   4   2       1554.64       1465.10        14.70 o                         
   0   4   2      10912.59      11735.96        45.47 o                         
   1   4   2       6028.89       6289.57        72.79 o                         
   2   4   2       2433.71       2440.48        24.35 o                         
   3   4   2       1003.90       1007.54        18.56 o                         
   4   4   2       2402.65       2365.17        38.32 o                         
   5   4   2         70.83         58.00         5.55 o                         
   6   4   2        293.17        301.64        12.50 o                         
   7   4   2         35.08         36.74         6.49 o                         
   8   4   2        139.46        145.65        13.92 o                         
   9   4   2          9.56          0.60         7.21 o                         
  10   4   2         26.72         25.32         7.97 o                         
  11   4   2          3.49         13.88        10.97 o                         
 -12   5   2          4.33         -2.40        12.74 o                         
 -11   5   2          1.46         -9.27         9.27 o                         
 -10   5   2         17.51         28.67        11.18 o                         
  -9   5   2         41.38         44.66         7.41 o                         
  -8   5   2        390.21        403.86        17.00 o                         
  -7   5   2        387.68        405.04        15.84 o                         
  -6   5   2        129.39        119.68         8.18 o                         
  -5   5   2       2102.83       2130.04        27.26 o                         
  -4   5   2        609.51        606.42        12.60 o                         
  -3   5   2       1710.08       1606.20        22.17 o                         
  -2   5   2        579.19        622.64        10.78 o                         
  -1   5   2       2991.13       3304.22        24.13 o                         
   0   5   2      21379.14      20871.74        82.14 o                         
   1   5   2       1254.64       1271.36        23.76 o                         
   2   5   2       2755.78       2897.77        30.01 o                         
   3   5   2       1351.69       1306.67        29.08 o                         
   4   5   2        107.76        139.46         9.71 o                         
   5   5   2        931.74        890.33        20.64 o                         
   6   5   2        340.07        339.08        13.52 o                         
   7   5   2        593.77        655.94        22.13 o                         
   8   5   2         66.12         34.26        11.08 o                         
   9   5   2         11.02         15.24         6.06 o                         
  10   5   2         10.14         22.83         8.54 o                         
  11   5   2          6.63         16.57        10.46 o                         
 -12   6   2         11.86         -9.49         9.49 o                         
 -11   6   2         62.37         27.20        27.13 o                         
 -10   6   2          6.94          9.48        11.50 o                         
  -9   6   2         19.34         25.44         7.86 o                         
  -8   6   2         59.27         61.68         8.20 o                         
  -7   6   2         35.23         34.45         6.47 o                         
  -6   6   2       1408.11       1352.08        29.52 o                         
  -5   6   2         87.16         67.67         5.33 o                         
  -4   6   2       3599.44       3656.89        40.66 o                         
  -3   6   2       3050.50       3082.46        39.43 o                         
  -2   6   2       1326.06       1323.03        24.40 o                         
  -1   6   2        256.21        207.18         6.40 o                         
   0   6   2        571.87        593.30        10.90 o                         
   1   6   2       1291.34       1323.99        11.99 o                         
   2   6   2       1666.04       1604.11        13.90 o                         
   3   6   2       5382.33       5354.77        69.93 o                         
   4   6   2       1539.55       1623.01        29.59 o                         
   5   6   2        320.41        338.06        13.07 o                         
   6   6   2         69.22         61.32         6.26 o                         
   7   6   2        193.83        177.51        12.01 o                         
   8   6   2         43.66         40.18         8.91 o                         
   9   6   2          9.00         12.96        10.46 o                         
  10   6   2          4.75         21.02         7.73 o                         
  11   6   2          6.67         -3.44         8.31 o                         
 -12   7   2          3.74          0.67        10.35 o                         
 -11   7   2          8.06          5.53        10.69 o                         
 -10   7   2         96.22        111.85        19.12 o                         
  -9   7   2         38.37         43.46         7.94 o                         
  -8   7   2        109.99         97.93        11.03 o                         
  -7   7   2         52.21         57.97         7.63 o                         
  -6   7   2        328.33        342.64        20.11 o                         
  -5   7   2        312.27        314.80        11.39 o                         
  -4   7   2        395.83        426.15        13.68 o                         
  -3   7   2       7535.28       7893.51        50.61 o                         
  -2   7   2       3925.69       4173.87        35.29 o                         
  -1   7   2       1853.82       2069.24        19.53 o                         
   0   7   2       8781.96       9377.49       117.90 o                         
   1   7   2        184.47        249.28         6.99 o                         
   2   7   2       3876.83       3615.69        43.39 o                         
   3   7   2        170.69        152.51         5.77 o                         
   4   7   2        542.55        561.49        15.35 o                         
   5   7   2       2034.20       2037.13        53.52 o                         
   6   7   2        103.27        106.17         8.05 o                         
   7   7   2        132.09        159.76        19.96 o                         
   8   7   2         47.20         54.74         9.65 o                         
   9   7   2          0.68         -9.44         9.44 o                         
  10   7   2          3.91         -6.28         6.93 o                         
  11   7   2          0.13         30.38        12.83 o                         
 -12   8   2          1.07         19.42        15.25 o                         
 -11   8   2         17.53         29.88        21.26 o                         
 -10   8   2         13.52          6.25        25.74 o                         
  -9   8   2         52.60         45.42         8.42 o                         
  -8   8   2        186.44        183.58        13.85 o                         
  -7   8   2         52.76         61.26         8.21 o                         
  -6   8   2        250.57        280.38        14.84 o                         
  -5   8   2        768.73        794.94        18.84 o                         
  -4   8   2         11.27         23.19         4.03 o                         
  -3   8   2       2329.11       2380.27        29.17 o                         
  -2   8   2       1166.92       1301.11        21.30 o                         
  -1   8   2       1285.89       1340.01        16.66 o                         
   0   8   2       1079.65       1047.40        16.27 o                         
   1   8   2       2782.18       2993.30        26.33 o                         
   2   8   2        175.74        161.06         5.26 o                         
   3   8   2        361.67        315.76         7.64 o                         
   4   8   2        694.54        647.10        22.27 o                         
   5   8   2         54.76         51.11         5.41 o                         
   6   8   2        126.67        135.11        12.04 o                         
   7   8   2          5.22         12.49         8.84 o                         
   8   8   2         46.83         30.93         9.48 o                         
   9   8   2         37.33         52.69        12.00 o                         
  10   8   2         10.10          9.17         7.32 o                         
  11   8   2          1.72          0.64         7.31 o                         
 -12   9   2         10.90         -4.43        15.04 o                         
 -11   9   2          8.98        -21.10        31.75 o                         
 -10   9   2          1.26          2.31         7.28 o                         
  -9   9   2         57.00         62.66         9.61 o                         
  -8   9   2        117.72        134.11        15.77 o                         
  -7   9   2        246.28        252.69        15.61 o                         
  -6   9   2        269.78        271.84        15.15 o                         
  -5   9   2       1785.28       1843.86        29.80 o                         
  -4   9   2       1362.28       1495.86        25.59 o                         
  -3   9   2        116.51         94.95         6.51 o                         
  -2   9   2        114.96         92.15         4.69 o                         
  -1   9   2       8247.61       8826.81        54.04 o                         
   0   9   2       3422.16       3345.67        30.64 o                         
   1   9   2       2798.25       2842.04        29.17 o                         
   2   9   2       2704.96       2940.28        21.28 o                         
   3   9   2       1605.39       1639.28        18.16 o                         
   4   9   2        213.25        236.58         9.16 o                         
   5   9   2         97.76        107.07         7.01 o                         
   6   9   2          9.03         10.97         5.32 o                         
   7   9   2        103.85        130.95        19.24 o                         
   8   9   2         23.33         26.26         7.59 o                         
   9   9   2          3.80          6.64         9.15 o                         
  10   9   2         18.09         43.25        12.69 o                         
  11   9   2          0.03         10.78        14.16 o                         
 -11  10   2          2.24         12.09        11.04 o                         
 -10  10   2          9.14          3.20         9.01 o                         
  -9  10   2         51.82         58.97         9.43 o                         
  -8  10   2         72.14         74.23         9.90 o                         
  -7  10   2         12.09          3.68         5.31 o                         
  -6  10   2        766.21        813.05        26.02 o                         
  -5  10   2        190.81        185.32        10.30 o                         
  -4  10   2         53.39         43.56         5.25 o                         
  -3  10   2        297.11        312.00        11.79 o                         
  -2  10   2        636.41        588.67         9.87 o                         
  -1  10   2        871.76        771.61        14.00 o                         
   0  10   2        166.88        146.02         6.97 o                         
   1  10   2       1376.89       1308.64        23.18 o                         
   2  10   2       1445.54       1394.07        15.18 o                         
   3  10   2         23.32         34.68         2.92 o                         
   4  10   2        165.16        152.73         6.09 o                         
   5  10   2        114.90        123.40        12.29 o                         
   6  10   2        120.59        122.96        12.22 o                         
   7  10   2         26.44         15.68         8.05 o                         
   8  10   2         11.03          5.31         5.83 o                         
   9  10   2         20.85         25.00        18.63 o                         
  10  10   2          3.13         -9.18         9.18 o                         
  11  10   2          2.11         13.45         9.67 o                         
 -11  11   2         10.25         23.14        11.17 o                         
 -10  11   2         16.58         20.02         8.66 o                         
  -9  11   2         44.54         40.89         8.45 o                         
  -8  11   2         25.54         24.14         7.11 o                         
  -7  11   2        247.70        304.89        17.81 o                         
  -6  11   2         34.56         41.75         7.84 o                         
  -5  11   2        415.40        414.82        15.57 o                         
  -4  11   2          4.36          8.21         3.73 o                         
  -3  11   2       1274.11       1292.32        24.63 o                         
  -2  11   2       2183.94       2128.08        19.76 o                         
  -1  11   2        496.68        549.80        12.47 o                         
   0  11   2       1262.29       1457.77        22.27 o                         
   1  11   2        836.52        994.69        19.26 o                         
   2  11   2       1104.25       1068.89        14.74 o                         
   3  11   2        805.33        784.71        18.88 o                         
   4  11   2        361.31        325.61        18.78 o                         
   5  11   2        425.51        396.92        24.60 o                         
   6  11   2         68.86         81.21        11.16 o                         
   7  11   2         63.66         74.54        13.02 o                         
   8  11   2         14.22         13.88         6.76 o                         
   9  11   2          0.60         -0.01         6.82 o                         
  10  11   2          3.86          1.50         7.52 o                         
  11  11   2          1.89         23.57        13.75 o                         
 -11  12   2         15.25         19.10        12.21 o                         
 -10  12   2          1.58         -7.52         7.52 o                         
  -9  12   2         42.57         60.20        10.36 o                         
  -8  12   2          5.44         -2.14         5.94 o                         
  -7  12   2          8.69          3.13         5.95 o                         
  -6  12   2        174.27        168.49        17.22 o                         
  -5  12   2         62.03         53.90         6.57 o                         
  -4  12   2       1492.16       1489.37        33.31 o                         
  -3  12   2        192.07        184.49         9.92 o                         
  -2  12   2        656.53        683.35        12.04 o                         
  -1  12   2         41.97         39.71         3.70 o                         
   0  12   2          3.91          6.06         3.25 o                         
   1  12   2       2585.65       2745.48        33.85 o                         
   2  12   2        187.30        175.30         5.95 o                         
   3  12   2        626.75        616.00        21.13 o                         
   4  12   2        567.12        544.27        29.29 o                         
   5  12   2         18.92         17.29         6.69 o                         
   6  12   2         36.42         34.97         7.49 o                         
   7  12   2          0.57          6.77         7.03 o                         
   8  12   2          4.63         11.91         6.64 o                         
   9  12   2         15.24         16.32         8.24 o                         
  10  12   2          2.57          2.75         7.38 o                         
  11  12   2          2.38         24.59        13.59 o                         
 -11  13   2          1.61          0.68        15.56 o                         
 -10  13   2         11.91         11.02         7.00 o                         
  -9  13   2         27.87         26.24         8.21 o                         
  -8  13   2        100.18        122.49        19.30 o                         
  -7  13   2         24.17         27.47         7.26 o                         
  -6  13   2        169.39        160.66        13.41 o                         
  -5  13   2        271.65        289.17        14.07 o                         
  -4  13   2        494.60        482.59        17.92 o                         
  -3  13   2        218.24        224.18        10.05 o                         
  -2  13   2        722.49        717.62        12.21 o                         
  -1  13   2        202.70        210.74         8.74 o                         
   0  13   2        869.38        820.48        17.95 o                         
   1  13   2        635.38        681.90        17.83 o                         
   2  13   2       1124.10       1133.34        17.69 o                         
   3  13   2        393.34        375.65        14.87 o                         
   4  13   2        235.18        217.64        16.51 o                         
   5  13   2         85.18         87.37         9.81 o                         
   6  13   2          7.80         -1.40         5.81 o                         
   7  13   2         45.23         68.02        12.31 o                         
   8  13   2          0.05         13.74        11.69 o                         
   9  13   2         13.00         29.77        11.43 o                         
  10  13   2          0.63         -0.61         7.30 o                         
 -10  14   2          4.33         12.30         8.79 o                         
  -9  14   2         11.37         -0.78         7.90 o                         
  -8  14   2          4.27         -2.41         6.34 o                         
  -7  14   2         55.42         64.03        10.08 o                         
  -6  14   2        141.21        158.61        13.75 o                         
  -5  14   2         36.36         28.99         6.12 o                         
  -4  14   2        141.42        134.88         9.87 o                         
  -3  14   2         82.25         79.23         6.71 o                         
  -2  14   2        433.08        431.93         9.97 o                         
  -1  14   2       1594.74       1561.66        29.39 o                         
   0  14   2        151.87        159.49         8.45 o                         
   1  14   2       3589.57       3639.37        54.96 o                         
   2  14   2        247.22        255.73        10.85 o                         
   3  14   2          2.42          4.07         3.78 o                         
   4  14   2        314.76        332.48        17.68 o                         
   5  14   2         65.39         62.71         9.12 o                         
   6  14   2        128.95        130.54        12.26 o                         
   7  14   2         24.29         24.41        11.06 o                         
   8  14   2         34.08         35.61         9.48 o                         
   9  14   2         11.98         -1.00         7.79 o                         
  10  14   2          3.64          0.71         7.84 o                         
 -10  15   2         10.06         19.38         9.18 o                         
  -9  15   2          9.24          1.60         7.11 o                         
  -8  15   2          3.83          4.95         7.06 o                         
  -7  15   2         10.87         20.39         6.96 o                         
  -6  15   2         72.00         71.87        10.01 o                         
  -5  15   2        377.22        375.09        19.93 o                         
  -4  15   2        581.56        575.53        26.44 o                         
  -3  15   2        303.35        318.55        12.78 o                         
  -2  15   2         48.42         52.45         4.00 o                         
  -1  15   2       1221.25       1118.12        24.72 o                         
   0  15   2        677.32        696.96        17.77 o                         
   1  15   2        480.00        504.78        15.10 o                         
   2  15   2       1094.88       1124.70        21.31 o                         
   3  15   2        134.20        147.09         9.63 o                         
   4  15   2         28.68         24.07         6.25 o                         
   5  15   2         94.60         99.54        11.54 o                         
   6  15   2          0.61          0.13         5.24 o                         
   7  15   2          5.34         -8.20         8.20 o                         
   8  15   2         18.16         14.37         7.68 o                         
   9  15   2          2.00          5.73         7.98 o                         
  10  15   2          1.85        -18.65        18.65 o                         
 -10  16   2          2.04         14.77        13.73 o                         
  -9  16   2         21.91         20.25         8.26 o                         
  -8  16   2          7.03         -0.52         6.41 o                         
  -7  16   2        115.13        148.57        14.89 o                         
  -6  16   2         47.09         40.85         8.43 o                         
  -5  16   2        113.45        127.12        15.22 o                         
  -4  16   2        224.24        251.97        12.29 o                         
  -3  16   2        276.47        262.26        12.14 o                         
  -2  16   2        924.60        932.82        18.40 o                         
  -1  16   2        507.12        531.56        14.41 o                         
   0  16   2        114.66        106.27         8.13 o                         
   1  16   2        771.18        756.22        20.38 o                         
   2  16   2        571.53        576.41        16.90 o                         
   3  16   2        189.11        202.91        11.37 o                         
   4  16   2        213.59        228.63        15.81 o                         
   5  16   2         88.56        110.17        11.95 o                         
   6  16   2         82.10         89.26        11.45 o                         
   7  16   2         60.16         72.24        13.91 o                         
   8  16   2          9.14         12.26         8.59 o                         
   9  16   2          0.92        -15.10        17.56 o                         
 -10  17   2          5.98         -3.90        15.96 o                         
  -9  17   2         23.93         19.86         8.80 o                         
  -8  17   2          9.02         17.08         7.00 o                         
  -7  17   2         45.43         44.90         9.70 o                         
  -6  17   2          4.70         -1.21         6.69 o                         
  -5  17   2        144.67        141.50        13.42 o                         
  -4  17   2        130.30        111.07         8.76 o                         
  -3  17   2         85.57         74.71         7.28 o                         
  -2  17   2         48.53         49.56         5.90 o                         
  -1  17   2        361.00        378.68        11.99 o                         
   0  17   2        158.44        155.93         8.60 o                         
   1  17   2        130.86        134.01         9.41 o                         
   2  17   2        219.20        231.99        13.76 o                         
   3  17   2          0.11          0.32         4.16 o                         
   4  17   2         76.25         80.53        10.71 o                         
   5  17   2         42.75         38.79         8.14 o                         
   6  17   2         18.72         13.96         6.00 o                         
   7  17   2         36.99         48.64        12.67 o                         
   8  17   2         22.42         25.13        11.54 o                         
   9  17   2          4.81          8.82         9.18 o                         
 -10  18   2         10.11        -23.02        23.02 o                         
  -9  18   2         14.19         14.24         7.46 o                         
  -8  18   2          4.41          7.36         7.95 o                         
  -7  18   2         17.76         13.76         8.28 o                         
  -6  18   2         61.23         54.34         9.82 o                         
  -5  18   2         21.24         18.20         6.97 o                         
  -4  18   2        248.52        242.26        12.90 o                         
  -3  18   2         95.63        109.12         8.78 o                         
  -2  18   2        184.17        192.79        10.85 o                         
  -1  18   2        112.56        120.79         7.26 o                         
   0  18   2         89.13         82.38         7.48 o                         
   1  18   2        353.66        373.11        15.67 o                         
   2  18   2        263.71        276.52        15.53 o                         
   3  18   2        349.01        352.03        21.62 o                         
   4  18   2         98.23        100.64        11.82 o                         
   5  18   2          0.14          1.52         7.37 o                         
   6  18   2          9.13          9.96         7.60 o                         
   7  18   2         44.67         36.91        14.12 o                         
   8  18   2         29.44         43.07        10.58 o                         
   9  18   2          4.28        -16.03        16.03 o                         
  -9  19   2          0.71          4.97        11.16 o                         
  -8  19   2         27.44         30.62         8.52 o                         
  -7  19   2         33.05         20.39         7.77 o                         
  -6  19   2          8.94         16.76         7.67 o                         
  -5  19   2         91.49         84.69        10.66 o                         
  -4  19   2         72.39         84.89         9.15 o                         
  -3  19   2        152.07        143.15        10.19 o                         
  -2  19   2        102.21        122.23        10.28 o                         
  -1  19   2         40.08         36.79         5.45 o                         
   0  19   2        220.33        236.95        12.36 o                         
   1  19   2         28.93         31.66         5.82 o                         
   2  19   2        233.24        198.22        12.24 o                         
   3  19   2         12.19          0.49         7.23 o                         
   4  19   2         43.85         38.89         7.92 o                         
   5  19   2         55.67         56.05        10.67 o                         
   6  19   2         69.05         67.35        13.54 o                         
   7  19   2          1.24          9.33        11.05 o                         
   8  19   2          7.00         -3.75         8.63 o                         
  -9  20   2         10.79        -16.14        16.14 o                         
  -8  20   2         42.30         44.61         9.82 o                         
  -7  20   2         12.34         10.05         7.18 o                         
  -6  20   2         15.46         22.00         8.19 o                         
  -5  20   2          2.48          0.75         7.08 o                         
  -4  20   2         73.86         91.46         9.59 o                         
  -3  20   2         22.73         23.76         5.24 o                         
  -2  20   2        112.25        121.50        10.66 o                         
  -1  20   2        189.73        211.46        15.23 o                         
   0  20   2         37.40         50.81         6.23 o                         
   1  20   2        183.49        193.27        12.16 o                         
   2  20   2          2.86          4.66         4.58 o                         
   3  20   2         26.09         23.77         7.94 o                         
   4  20   2          4.94          7.04         7.18 o                         
   5  20   2         57.46         49.37        10.61 o                         
   6  20   2         57.60         56.66        14.89 o                         
   7  20   2         24.67         32.83        12.51 o                         
   8  20   2          3.46          5.65         8.13 o                         
  -8  21   2         15.76         11.21         8.57 o                         
  -7  21   2         30.57         47.35        10.53 o                         
  -6  21   2         13.06         21.73         7.61 o                         
  -5  21   2         49.60         56.57        10.05 o                         
  -4  21   2         35.13         39.33         7.10 o                         
  -3  21   2         23.04         25.73         6.33 o                         
  -2  21   2         19.05         31.03         7.28 o                         
  -1  21   2         44.96         63.16        12.90 o                         
   0  21   2        131.63        118.18        10.44 o                         
   1  21   2         46.96         37.80         6.37 o                         
   2  21   2         67.05         77.91         8.99 o                         
   3  21   2         63.77         80.59        12.16 o                         
   4  21   2        118.83        133.30        13.49 o                         
   5  21   2         44.22         46.97        23.53 o                         
   6  21   2         40.72         54.18        12.26 o                         
   7  21   2          7.06          8.73         9.61 o                         
  -8  22   2         10.11        -14.44        25.01 o                         
  -7  22   2          1.23         22.66         8.40 o                         
  -6  22   2          9.99          6.86         8.25 o                         
  -5  22   2         21.13         21.12         7.47 o                         
  -4  22   2         40.23         43.02         8.56 o                         
  -3  22   2         29.74         24.62         6.95 o                         
  -2  22   2          9.69          5.44         6.29 o                         
  -1  22   2          5.30         13.91         6.22 o                         
   0  22   2          7.72          0.10         6.30 o                         
   1  22   2         33.09         32.25         6.09 o                         
   2  22   2         29.20         22.30         6.85 o                         
   3  22   2         58.22         70.68        10.81 o                         
   4  22   2         21.25         17.26        12.98 o                         
   5  22   2         23.51         17.21         7.73 o                         
   6  22   2          0.08         13.28        11.15 o                         
   7  22   2          5.62          5.89         7.80 o                         
  -7  23   2         18.50         23.50        11.13 o                         
  -6  23   2         11.81          4.98         8.33 o                         
  -5  23   2          6.74         -1.70         7.77 o                         
  -4  23   2          7.76         20.62         8.16 o                         
  -3  23   2         68.46         67.79        10.23 o                         
  -2  23   2        185.76        208.14        19.17 o                         
  -1  23   2         36.54         40.95         8.35 o                         
   0  23   2         41.44         41.23         8.93 o                         
   1  23   2         51.79         50.73         9.42 o                         
   2  23   2          7.66          8.27         6.09 o                         
   3  23   2         62.15         54.65         9.90 o                         
   4  23   2         22.62         33.50        10.29 o                         
   5  23   2         41.23         58.48        18.13 o                         
   6  23   2         12.56         -0.62         9.15 o                         
  -7  24   2          0.99         16.05        21.88 o                         
  -6  24   2         56.40         48.38        10.32 o                         
  -5  24   2         18.33         19.24         8.39 o                         
  -4  24   2         37.25         32.35         9.83 o                         
  -3  24   2          9.33         19.45         8.49 o                         
  -2  24   2          7.08         14.28         9.37 o                         
  -1  24   2          3.52          7.09         6.76 o                         
   0  24   2         20.02         28.69        13.57 o                         
   1  24   2         22.71         26.49        12.02 o                         
   2  24   2         45.23         35.33         9.78 o                         
   3  24   2          1.30          5.99         9.25 o                         
   4  24   2         16.30         23.74        16.00 o                         
   5  24   2         18.62         27.07        10.96 o                         
   6  24   2          3.99          0.88        11.16 o                         
  -6  25   2          3.26         14.60        11.29 o                         
  -5  25   2         10.89         10.74        12.50 o                         
  -4  25   2         15.70          3.52        11.13 o                         
  -3  25   2         43.56         62.97        12.85 o                         
  -2  25   2          8.23          1.71         9.03 o                         
  -1  25   2         36.04         32.13        16.85 o                         
   0  25   2         72.95         70.37        12.30 o                         
   1  25   2         21.39          9.33         8.99 o                         
   2  25   2         26.93         35.00        16.68 o                         
   3  25   2         18.63         32.72        18.39 o                         
   4  25   2         22.16         24.73        19.66 o                         
   5  25   2          6.58        -13.68        17.51 o                         
  -6  26   2         16.88         28.53        19.79 o                         
  -4  26   2          3.12          0.45        17.95 o                         
  -3  26   2          0.09          0.75        17.00 o                         
  -2  26   2          6.18         10.98         8.90 o                         
  -1  26   2          6.42         13.87         7.71 o                         
   0  26   2          7.64         17.78         8.28 o                         
   1  26   2          9.74         -2.57        20.22 o                         
   2  26   2          6.56         -1.30         8.38 o                         
   3  26   2          5.79          4.62         8.85 o                         
   4  26   2          2.63         -3.34        10.02 o                         
   5  26   2          9.14          3.85        20.35 o                         
  -4  27   2         10.65         19.80        17.89 o                         
  -3  27   2         56.49         81.28        19.50 o                         
  -2  27   2          1.30         -1.45        10.31 o                         
  -1  27   2         32.01         31.13        10.29 o                         
   0  27   2          3.69         -7.97         9.50 o                         
   1  27   2          3.01          8.59        10.65 o                         
   2  27   2         35.11         30.78        13.46 o                         
   3  27   2         14.59          7.52        14.72 o                         
   4  27   2          7.59          2.83        14.21 o                         
  -3  28   2          9.27          6.61        17.96 o                         
  -2  28   2          9.13         13.87        20.07 o                         
  -1  28   2          4.60          6.96        14.49 o                         
   0  28   2          1.70          9.08        12.33 o                         
   1  28   2          1.74          2.78        11.85 o                         
   2  28   2          5.87         14.17        15.88 o                         
   3  28   2         15.84         -7.69        14.01 o                         
  -1  29   2         20.75         -6.82        13.82 o                         
   0 -29   3          9.48         11.00        13.23 o                         
  -4 -28   3          0.89         75.23        24.87 o                         
  -3 -28   3         14.33         -0.96        17.42 o                         
  -2 -28   3          4.88        -24.65        24.65 o                         
  -1 -28   3         16.50         23.85        11.76 o                         
   0 -28   3          3.44         -7.96        11.16 o                         
   1 -28   3         11.29          6.89        13.43 o                         
   2 -28   3          8.83          0.85        10.89 o                         
  -5 -27   3          0.08        -11.26        17.85 o                         
  -4 -27   3         30.11         35.11        13.10 o                         
  -3 -27   3         13.71         12.00        10.81 o                         
  -2 -27   3         21.62          4.53         9.25 o                         
  -1 -27   3          5.21          4.10        13.38 o                         
   0 -27   3         11.44        -11.36        11.36 o                         
   1 -27   3          0.51         -9.18        10.06 o                         
   2 -27   3          5.55         10.46        10.38 o                         
   3 -27   3          1.04        -11.09        29.80 o                         
  -5 -26   3          1.55          3.26         7.59 o                         
  -4 -26   3         13.09          3.20         8.36 o                         
  -3 -26   3         25.48         49.17        14.98 o                         
  -2 -26   3          3.37         11.79        11.09 o                         
  -1 -26   3         95.63        115.17        21.61 o                         
   0 -26   3         22.38          0.66        11.53 o                         
   1 -26   3          0.06        -16.31        23.97 o                         
   2 -26   3         10.98          5.99        10.67 o                         
   3 -26   3         21.05         19.80        10.57 o                         
   4 -26   3         21.14         57.16        23.73 o                         
  -6 -25   3         16.61         -0.08        10.29 o                         
  -5 -25   3          8.21         -6.84         8.63 o                         
  -4 -25   3         46.48         45.79        10.52 o                         
  -3 -25   3         37.24         27.45         8.97 o                         
  -2 -25   3         14.59         14.19         9.18 o                         
  -1 -25   3         26.21         18.66        15.77 o                         
   0 -25   3         11.29          6.13         9.38 o                         
   1 -25   3         16.08         19.80        10.22 o                         
   2 -25   3          3.76         -5.66        12.09 o                         
   3 -25   3          4.38          5.93         9.50 o                         
   4 -25   3          2.14         20.77        13.53 o                         
  -7 -24   3          9.77         -2.55        20.06 o                         
  -6 -24   3         17.13         18.46         8.70 o                         
  -5 -24   3         55.89         60.46        23.20 o                         
  -4 -24   3          0.29          4.50        10.30 o                         
  -3 -24   3         21.64         26.86         8.53 o                         
  -2 -24   3        129.25        146.19        16.44 o                         
  -1 -24   3         79.51         65.10        19.77 o                         
   0 -24   3         24.86         30.47        15.13 o                         
   1 -24   3         22.28         -2.31        10.02 o                         
   2 -24   3         54.62         71.74        18.05 o                         
   3 -24   3          1.31         -3.66         9.08 o                         
   4 -24   3          5.46          0.77         9.91 o                         
   5 -24   3          9.72          9.08        11.67 o                         
  -7 -23   3          9.00         -9.94         9.94 o                         
  -6 -23   3         16.13          8.93         8.50 o                         
  -5 -23   3          6.27         14.40         8.49 o                         
  -4 -23   3        100.78        100.00        12.75 o                         
  -3 -23   3         26.54         31.09         8.18 o                         
  -2 -23   3         55.30         46.51        10.14 o                         
  -1 -23   3         33.36          4.24         9.05 o                         
   0 -23   3         32.78         16.98        17.24 o                         
   1 -23   3          5.98         10.62         9.31 o                         
   2 -23   3          6.60          1.30        10.66 o                         
   3 -23   3         11.86         14.98         6.28 o                         
   4 -23   3          3.35         -2.06         7.34 o                         
   5 -23   3          0.76          9.77        12.87 o                         
   6 -23   3          1.46         -9.81        15.77 o                         
  -8 -22   3          8.94         45.84        24.72 o                         
  -7 -22   3          8.88          4.87        10.26 o                         
  -6 -22   3          8.74         20.51         8.34 o                         
  -5 -22   3          4.62          5.70        10.79 o                         
  -4 -22   3        101.10         96.40        12.70 o                         
  -3 -22   3        113.54        128.97        13.93 o                         
  -2 -22   3         62.64         59.67         9.81 o                         
  -1 -22   3         67.07         48.76         9.24 o                         
   0 -22   3        109.82        118.72        19.26 o                         
   1 -22   3         20.96         18.85        11.41 o                         
   2 -22   3          5.87          7.95         8.47 o                         
   3 -22   3         55.83         63.94        10.51 o                         
   4 -22   3         28.61         41.00         9.23 o                         
   5 -22   3         19.57         28.42        11.08 o                         
   6 -22   3         11.50          4.87        24.78 o                         
  -8 -21   3         23.38         23.93        11.02 o                         
  -7 -21   3         11.04          0.52         9.89 o                         
  -6 -21   3         57.56         64.12        11.42 o                         
  -5 -21   3          5.04          1.86         7.36 o                         
  -4 -21   3          4.57         13.55         7.11 o                         
  -3 -21   3         31.73         21.12         6.83 o                         
  -2 -21   3        222.02        191.23        14.86 o                         
  -1 -21   3         90.02         89.77        15.46 o                         
   0 -21   3         36.51         30.58         9.72 o                         
   1 -21   3         42.31         32.99        11.14 o                         
   2 -21   3         10.70         14.17         7.63 o                         
   3 -21   3         42.73         32.59         7.85 o                         
   4 -21   3          6.33          1.99         7.60 o                         
   5 -21   3         72.12         57.72        15.92 o                         
   6 -21   3          4.49          1.54        13.41 o                         
   7 -21   3         13.34         18.33        31.74 o                         
  -9 -20   3          3.29         13.16        17.82 o                         
  -8 -20   3          1.93          0.21        10.92 o                         
  -7 -20   3         22.41         35.24         9.69 o                         
  -6 -20   3        153.24        165.58        16.72 o                         
  -5 -20   3         79.41         75.65        10.87 o                         
  -4 -20   3         21.58         24.60         7.47 o                         
  -3 -20   3         12.33         24.67         6.86 o                         
  -2 -20   3          4.98          5.44         5.37 o                         
  -1 -20   3         71.94         89.34        10.16 o                         
   0 -20   3         67.70         65.18         8.34 o                         
   1 -20   3        408.33        376.80        23.29 o                         
   2 -20   3        212.40        198.78        18.59 o                         
   3 -20   3         41.11         43.87         8.54 o                         
   4 -20   3         13.07         13.50         7.54 o                         
   5 -20   3          0.71          8.01         7.89 o                         
   6 -20   3         62.82         53.37        13.22 o                         
   7 -20   3         22.31         37.40        12.10 o                         
  -9 -19   3         18.54         31.41        13.99 o                         
  -8 -19   3         44.35         48.85        13.12 o                         
  -7 -19   3        104.13        114.43        14.23 o                         
  -6 -19   3         14.79         17.89         7.37 o                         
  -5 -19   3        170.45        174.37        16.03 o                         
  -4 -19   3        193.10        184.77        15.46 o                         
  -3 -19   3         75.95         70.20        11.03 o                         
  -2 -19   3         59.13         60.02         8.38 o                         
  -1 -19   3         65.85         67.71         8.75 o                         
   0 -19   3        451.13        441.67        17.28 o                         
   1 -19   3        209.55        192.18        13.90 o                         
   2 -19   3          6.90          1.56         6.83 o                         
   3 -19   3        126.27        132.70        13.01 o                         
   4 -19   3          9.64         11.00         7.21 o                         
   5 -19   3         22.02         20.15        11.82 o                         
   6 -19   3          5.11          7.23        10.44 o                         
   7 -19   3         32.95         36.66        10.10 o                         
   8 -19   3         13.17         11.15        12.66 o                         
 -10 -18   3         18.20         29.04        20.46 o                         
  -9 -18   3          0.58          5.08         8.53 o                         
  -8 -18   3          8.40         -1.32         9.61 o                         
  -7 -18   3         71.48         61.23        10.89 o                         
  -6 -18   3         21.38         19.76         7.75 o                         
  -5 -18   3        109.62        131.19        13.25 o                         
  -4 -18   3        103.80        108.63        12.09 o                         
  -3 -18   3        454.87        456.06        26.60 o                         
  -2 -18   3          5.07         11.51         8.09 o                         
  -1 -18   3        123.84        114.09        10.74 o                         
   0 -18   3         24.30         28.66         4.90 o                         
   1 -18   3        274.96        263.64        13.08 o                         
   2 -18   3        150.74        172.43        16.75 o                         
   3 -18   3         28.24         15.59         6.22 o                         
   4 -18   3        394.85        387.85        22.42 o                         
   5 -18   3         19.83         14.61         6.48 o                         
   6 -18   3         30.32         33.22         8.27 o                         
   7 -18   3          2.37          4.30         9.76 o                         
   8 -18   3         22.61         17.98         8.59 o                         
 -10 -17   3          1.33         32.15        19.22 o                         
  -9 -17   3         23.20         39.07        11.42 o                         
  -8 -17   3          2.30         -2.01        11.81 o                         
  -7 -17   3         78.06         64.29        10.38 o                         
  -6 -17   3         27.64         23.62         9.61 o                         
  -5 -17   3        274.33        245.26        17.31 o                         
  -4 -17   3         40.62         51.35         8.27 o                         
  -3 -17   3        412.75        381.39        19.47 o                         
  -2 -17   3        726.84        710.30        24.88 o                         
  -1 -17   3        503.11        525.20        20.04 o                         
   0 -17   3        101.52         88.10         7.65 o                         
   1 -17   3         99.36         95.76         7.82 o                         
   2 -17   3        210.33        223.99        14.03 o                         
   3 -17   3        134.67        143.56        13.20 o                         
   4 -17   3         82.35         72.49         9.59 o                         
   5 -17   3         87.82         96.54        10.80 o                         
   6 -17   3         69.70         73.07        11.46 o                         
   7 -17   3          1.91          1.09         7.98 o                         
   8 -17   3          1.03         20.13         8.90 o                         
   9 -17   3          3.26         -2.91        18.19 o                         
 -10 -16   3         10.60         20.93        13.87 o                         
  -9 -16   3          1.41         -1.51         9.40 o                         
  -8 -16   3         73.34         90.77        12.62 o                         
  -7 -16   3         75.93         80.00        11.66 o                         
  -6 -16   3        126.67        117.09        12.58 o                         
  -5 -16   3        138.72        158.56        14.01 o                         
  -4 -16   3        192.85        190.14        14.50 o                         
  -3 -16   3        306.59        281.47        16.61 o                         
  -2 -16   3       1065.32       1092.00        29.85 o                         
  -1 -16   3        239.84        242.36        11.70 o                         
   0 -16   3         54.02         41.99         5.48 o                         
   1 -16   3         85.00         77.38         6.99 o                         
   2 -16   3         88.22         78.37         8.69 o                         
   3 -16   3        496.41        517.13        20.35 o                         
   4 -16   3        239.55        249.80        15.05 o                         
   5 -16   3         46.89         24.59         6.33 o                         
   6 -16   3         13.41         10.37         5.93 o                         
   7 -16   3          5.73         12.15         7.53 o                         
   8 -16   3          0.44         16.74         7.59 o                         
   9 -16   3          6.86          3.21        14.75 o                         
 -11 -15   3          0.02        -17.68        17.68 o                         
 -10 -15   3          0.55        -11.48        11.48 o                         
  -9 -15   3          3.51         13.62         7.93 o                         
  -8 -15   3        163.47        204.01        18.29 o                         
  -7 -15   3        153.17        148.82        14.90 o                         
  -6 -15   3          7.46          6.03         6.42 o                         
  -5 -15   3         32.90         33.90         7.80 o                         
  -4 -15   3        680.11        697.40        26.73 o                         
  -3 -15   3         85.05         98.78        10.37 o                         
  -2 -15   3        135.52        123.65         8.27 o                         
  -1 -15   3        210.14        208.04        10.60 o                         
   0 -15   3       1562.95       1549.68        27.95 o                         
   1 -15   3       1105.95       1174.05        23.97 o                         
   2 -15   3         13.47         10.75         4.69 o                         
   3 -15   3       1053.25       1110.51        30.18 o                         
   4 -15   3        140.21        148.86        11.67 o                         
   5 -15   3          6.64         14.48         5.46 o                         
   6 -15   3          2.72          7.97         6.16 o                         
   7 -15   3         58.99         62.49        10.86 o                         
   8 -15   3         28.26         29.59         8.30 o                         
   9 -15   3         19.89         46.65        19.93 o                         
 -11 -14   3          5.51         20.25        11.41 o                         
 -10 -14   3          7.15          4.78         9.31 o                         
  -9 -14   3         26.70         34.99        10.26 o                         
  -8 -14   3         90.18        120.69        13.65 o                         
  -7 -14   3        109.28        104.65        12.50 o                         
  -6 -14   3        216.87        232.29        16.36 o                         
  -5 -14   3        269.39        274.66        17.13 o                         
  -4 -14   3        116.12        100.95        10.53 o                         
  -3 -14   3        102.31         91.45         9.26 o                         
  -2 -14   3        246.01        255.56        11.12 o                         
  -1 -14   3        986.31        994.20        25.52 o                         
   0 -14   3        357.01        333.07        15.86 o                         
   1 -14   3        183.93        175.07         9.12 o                         
   2 -14   3       1025.46        992.55        23.42 o                         
   3 -14   3         92.39         83.41         6.95 o                         
   4 -14   3        230.43        219.81        14.80 o                         
   5 -14   3          5.78          4.26         5.26 o                         
   6 -14   3          6.24         11.02         5.43 o                         
   7 -14   3          5.97          5.51         6.23 o                         
   8 -14   3          1.01          3.46         7.91 o                         
   9 -14   3          1.24          7.91         9.22 o                         
  10 -14   3          3.48         -3.60        21.90 o                         
 -11 -13   3          1.75          2.76        13.64 o                         
 -10 -13   3         41.21         55.71        13.21 o                         
  -9 -13   3         73.79         88.78        12.76 o                         
  -8 -13   3          2.99         10.53         6.83 o                         
  -7 -13   3         34.23         44.60         8.49 o                         
  -6 -13   3         23.26         23.09         6.70 o                         
  -5 -13   3        307.53        329.17        18.23 o                         
  -4 -13   3        257.00        269.50        15.44 o                         
  -3 -13   3        874.74        857.21        21.50 o                         
  -2 -13   3       2736.77       2700.61        34.22 o                         
  -1 -13   3        668.37        711.46        17.80 o                         
   0 -13   3        220.90        218.36         9.24 o                         
   1 -13   3        704.70        596.34        14.69 o                         
   2 -13   3         48.54         40.79         7.10 o                         
   3 -13   3       2509.87       2520.06        34.70 o                         
   4 -13   3         55.75         63.28         7.42 o                         
   5 -13   3        224.40        227.66        13.93 o                         
   6 -13   3        152.36        124.24        11.40 o                         
   7 -13   3         22.77         21.67         7.65 o                         
   8 -13   3          7.99          5.16         7.63 o                         
   9 -13   3          0.41         -5.74        10.54 o                         
  10 -13   3          5.17         14.28        14.60 o                         
 -11 -12   3         10.77         15.64        20.43 o                         
 -10 -12   3         46.81         44.11         9.93 o                         
  -9 -12   3         51.01         43.72        10.22 o                         
  -8 -12   3         59.21         39.79         8.38 o                         
  -7 -12   3         25.24         25.99         7.43 o                         
  -6 -12   3         22.71         27.10         7.17 o                         
  -5 -12   3        640.78        632.08        24.03 o                         
  -4 -12   3        645.29        662.53        23.19 o                         
  -3 -12   3       2478.87       2453.34        39.61 o                         
  -2 -12   3          0.69          6.88         2.80 o                         
  -1 -12   3        488.65        446.02        13.62 o                         
   0 -12   3        186.60        188.50         8.70 o                         
   1 -12   3         34.66         31.89         3.74 o                         
   2 -12   3        445.15        455.65        14.67 o                         
   3 -12   3        465.13        437.80        13.59 o                         
   4 -12   3       1249.36       1341.49        29.79 o                         
   5 -12   3        281.11        307.90        15.59 o                         
   6 -12   3         26.70         29.98         6.30 o                         
   7 -12   3         10.53         17.17         6.93 o                         
   8 -12   3          2.34         -2.21         7.01 o                         
   9 -12   3          2.36         -8.99         8.99 o                         
  10 -12   3          0.56         13.86        10.96 o                         
 -11 -11   3          1.07         -4.98        10.49 o                         
 -10 -11   3         10.76         14.00         8.08 o                         
  -9 -11   3         27.14         18.66         8.63 o                         
  -8 -11   3          4.96          2.46        11.40 o                         
  -7 -11   3        487.13        529.19        32.48 o                         
  -6 -11   3         83.25         81.63        11.52 o                         
  -5 -11   3        596.76        577.64        18.21 o                         
  -4 -11   3        362.61        358.82        14.67 o                         
  -3 -11   3        269.28        260.82        10.12 o                         
  -2 -11   3        533.07        561.95        14.76 o                         
  -1 -11   3        115.33        111.89         6.70 o                         
   0 -11   3       2815.48       2724.51        31.26 o                         
   1 -11   3         74.81         69.83         4.82 o                         
   2 -11   3         24.13         21.56         3.61 o                         
   3 -11   3       1446.45       1493.76        26.83 o                         
   4 -11   3        161.45        175.64        11.09 o                         
   5 -11   3         42.47         41.04         6.64 o                         
   6 -11   3         21.65         24.75         5.95 o                         
   7 -11   3         52.79         37.69         7.00 o                         
   8 -11   3         28.55         38.27         8.58 o                         
   9 -11   3          8.09         -1.27         7.70 o                         
  10 -11   3          2.39          6.26        10.95 o                         
 -12 -10   3          0.11        -24.57        24.57 o                         
 -11 -10   3          3.38          8.06         8.80 o                         
 -10 -10   3         36.13         40.38        11.22 o                         
  -9 -10   3         10.06          0.76         7.35 o                         
  -8 -10   3         83.87         93.35        12.85 o                         
  -7 -10   3         80.39         86.69        12.31 o                         
  -6 -10   3       1054.41       1070.00        35.86 o                         
  -5 -10   3        743.52        738.25        20.65 o                         
  -4 -10   3        156.52        163.69         8.25 o                         
  -3 -10   3        910.08        940.56        20.09 o                         
  -2 -10   3        547.40        571.48        15.84 o                         
  -1 -10   3       1076.98        985.21        21.19 o                         
   0 -10   3       1116.89        988.96        16.66 o                         
   1 -10   3       5022.70       5136.41        45.27 o                         
   2 -10   3       1950.37       1917.66        26.63 o                         
   3 -10   3        260.44        254.81         9.73 o                         
   4 -10   3         50.68         50.59         4.92 o                         
   5 -10   3         86.19         74.03         7.78 o                         
   6 -10   3        188.82        189.86        12.61 o                         
   7 -10   3        104.55        114.53        10.61 o                         
   8 -10   3          5.77          5.10         6.36 o                         
   9 -10   3         11.22          2.12         8.08 o                         
  10 -10   3          0.18         13.42         8.45 o                         
  11 -10   3          0.80        -21.76        21.76 o                         
 -12  -9   3          3.19        -15.48        15.48 o                         
 -11  -9   3          2.04         -8.73         8.73 o                         
 -10  -9   3         13.67         18.45        14.46 o                         
  -9  -9   3        178.31        189.55        18.84 o                         
  -8  -9   3         12.19          6.29         7.10 o                         
  -7  -9   3        140.93        152.30        14.91 o                         
  -6  -9   3        735.51        746.64        22.33 o                         
  -5  -9   3         31.94         21.89         4.56 o                         
  -4  -9   3       1304.70       1257.90        31.62 o                         
  -3  -9   3        920.11        931.62        19.44 o                         
  -2  -9   3       1109.53        954.64        20.90 o                         
  -1  -9   3        945.99        856.11        16.56 o                         
   0  -9   3        970.33        887.75        17.32 o                         
   1  -9   3        290.57        246.61         7.49 o                         
   2  -9   3       1448.10       1409.70        21.53 o                         
   3  -9   3       1078.33       1105.03        18.13 o                         
   4  -9   3         91.53         89.07         5.97 o                         
   5  -9   3        334.48        318.41        14.50 o                         
   6  -9   3        154.28        170.98        11.64 o                         
   7  -9   3          3.62          3.39         5.02 o                         
   8  -9   3         11.59         19.94         6.89 o                         
   9  -9   3          8.98         10.70         8.93 o                         
  10  -9   3          2.24         19.04        15.07 o                         
  11  -9   3          0.87         59.83        15.65 o                         
 -12  -8   3          2.73         22.71        20.71 o                         
 -11  -8   3         27.33         36.01        11.38 o                         
 -10  -8   3          5.01         14.57        11.94 o                         
  -9  -8   3          2.92         -1.66         7.16 o                         
  -8  -8   3        172.64        193.39        17.40 o                         
  -7  -8   3         45.99         32.84         7.40 o                         
  -6  -8   3        580.14        635.62        20.70 o                         
  -5  -8   3        303.60        340.00        17.45 o                         
  -4  -8   3       1914.47       1998.52        40.45 o                         
  -3  -8   3       2259.19       2250.83        31.10 o                         
  -2  -8   3        216.83        272.31        10.31 o                         
  -1  -8   3       2120.70       2015.81        24.20 o                         
   0  -8   3       1088.93       1235.15        16.64 o                         
   1  -8   3       1663.06       1764.70        17.82 o                         
   2  -8   3       1496.01       1591.46        26.88 o                         
   3  -8   3        147.06        155.82         6.56 o                         
   4  -8   3       1618.08       1613.26        22.89 o                         
   5  -8   3        259.90        267.25        10.50 o                         
   6  -8   3         44.88         46.44         6.77 o                         
   7  -8   3        100.66        103.04         9.68 o                         
   8  -8   3          5.74          8.63         5.52 o                         
   9  -8   3         14.45         23.57         7.91 o                         
  10  -8   3          0.07        -13.41        13.41 o                         
  11  -8   3          1.42        -16.16        16.16 o                         
 -12  -7   3         25.52         49.15        23.30 o                         
 -11  -7   3         39.80         43.14        10.91 o                         
 -10  -7   3         25.66         30.25         9.67 o                         
  -9  -7   3        229.19        248.25        20.75 o                         
  -8  -7   3        145.75        163.54        15.99 o                         
  -7  -7   3        326.37        313.67        16.15 o                         
  -6  -7   3        174.68        163.10        10.95 o                         
  -5  -7   3        681.87        665.25        14.04 o                         
  -4  -7   3       3942.53       4097.56        56.26 o                         
  -3  -7   3        623.39        659.21        15.64 o                         
  -2  -7   3       1760.21       1833.69        30.73 o                         
  -1  -7   3       2406.51       2343.39        28.48 o                         
   0  -7   3       3428.08       3746.15        27.12 o                         
   1  -7   3        912.00        904.19        11.13 o                         
   2  -7   3       1195.71       1163.37        15.08 o                         
   3  -7   3       1300.73       1295.96        17.49 o                         
   4  -7   3         62.59         52.47         4.54 o                         
   5  -7   3        213.10        220.14         9.49 o                         
   6  -7   3        340.82        341.40        15.51 o                         
   7  -7   3         51.41         53.20         7.79 o                         
   8  -7   3         18.17         15.97         6.28 o                         
   9  -7   3         15.80         19.49        10.12 o                         
  10  -7   3         15.36         16.08         8.06 o                         
  11  -7   3          1.07         16.56        16.40 o                         
 -12  -6   3          7.94         12.09        15.06 o                         
 -11  -6   3         23.90         35.40        10.52 o                         
 -10  -6   3          2.10         -7.79         7.79 o                         
  -9  -6   3         75.27         74.04        12.37 o                         
  -8  -6   3        129.74        139.65        11.91 o                         
  -7  -6   3         38.98         35.31         5.23 o                         
  -6  -6   3       1674.51       1607.67        38.33 o                         
  -5  -6   3        504.17        463.62        14.12 o                         
  -4  -6   3       1312.96       1372.97        19.68 o                         
  -3  -6   3       3595.53       3543.46        46.92 o                         
  -2  -6   3        865.25        809.55        16.29 o                         
  -1  -6   3       9800.46       9964.36        49.55 o                         
   0  -6   3        416.01        409.94        10.37 o                         
   1  -6   3       3111.61       3200.77        24.30 o                         
   2  -6   3       5908.21       5793.23        44.72 o                         
   3  -6   3         35.42         29.48         3.31 o                         
   4  -6   3       1166.55       1178.86        16.60 o                         
   5  -6   3         83.29         84.82         5.38 o                         
   6  -6   3        253.34        256.77        11.93 o                         
   7  -6   3        147.70        142.11        10.91 o                         
   8  -6   3         44.20         34.58         8.11 o                         
   9  -6   3         67.09         84.29        12.80 o                         
  10  -6   3          7.81         -6.43         7.62 o                         
 -12  -5   3         25.58         41.67        14.33 o                         
 -11  -5   3          6.35          2.85        11.91 o                         
 -10  -5   3         68.16         82.04        13.17 o                         
  -9  -5   3        198.81        198.49        18.92 o                         
  -8  -5   3         18.94         12.64         8.90 o                         
  -7  -5   3        982.01       1009.87        23.69 o                         
  -6  -5   3        450.36        443.53        12.99 o                         
  -5  -5   3        376.20        365.44        12.48 o                         
  -4  -5   3       1196.94       1148.91        18.44 o                         
  -3  -5   3        803.96        718.12        13.63 o                         
  -2  -5   3       1886.75       1768.72        29.12 o                         
  -1  -5   3       3431.27       3380.41        25.38 o                         
   0  -5   3       3551.28       3387.49        29.47 o                         
   1  -5   3       3240.99       2961.23        35.67 o                         
   2  -5   3        161.02        176.93         7.25 o                         
   3  -5   3        474.12        476.56         9.10 o                         
   4  -5   3         90.55         85.18         4.79 o                         
   5  -5   3        562.75        515.16        14.43 o                         
   6  -5   3        556.91        581.77        14.43 o                         
   7  -5   3         70.60         68.41         7.79 o                         
   8  -5   3         17.47         21.82         5.76 o                         
   9  -5   3          8.38          8.07         6.30 o                         
  10  -5   3          1.05         -3.73         7.33 o                         
 -12  -4   3         10.63          8.35        11.64 o                         
 -11  -4   3          6.27          0.70        10.04 o                         
 -10  -4   3         28.08         20.04         8.72 o                         
  -9  -4   3         33.66         29.61         7.19 o                         
  -8  -4   3        375.47        391.73        23.54 o                         
  -7  -4   3        491.04        513.45        17.15 o                         
  -6  -4   3       1359.32       1345.79        25.43 o                         
  -5  -4   3        499.68        502.15        10.91 o                         
  -4  -4   3        426.20        419.66        14.05 o                         
  -3  -4   3       3098.49       3173.68        28.59 o                         
  -2  -4   3         36.76         38.15         3.15 o                         
  -1  -4   3       6957.20       6735.55        33.84 o                         
   0  -4   3       4012.86       4086.23        32.43 o                         
   1  -4   3        469.98        517.96        13.22 o                         
   2  -4   3        810.53        780.33        20.32 o                         
   3  -4   3        243.24        274.15         5.70 o                         
   4  -4   3       1172.06       1140.25        16.40 o                         
   5  -4   3        374.92        376.10         9.97 o                         
   6  -4   3        436.43        432.80        15.70 o                         
   7  -4   3        220.33        222.75        10.07 o                         
   8  -4   3        105.80         81.99         8.94 o                         
   9  -4   3         29.21         34.79         8.04 o                         
  10  -4   3          1.48         -0.08         8.05 o                         
 -12  -3   3         14.55         -2.96        11.19 o                         
 -11  -3   3         29.79         44.13        13.56 o                         
 -10  -3   3         29.63         32.80        11.08 o                         
  -9  -3   3        141.96        127.51        12.59 o                         
  -8  -3   3         35.68         38.55        10.65 o                         
  -7  -3   3          0.21          6.20         5.23 o                         
  -6  -3   3        495.06        481.60        14.64 o                         
  -5  -3   3       1753.24       1832.63        21.33 o                         
  -4  -3   3       7423.98       7564.08        85.11 o                         
  -3  -3   3       1599.34       1516.15        23.94 o                         
  -2  -3   3       2866.88       3044.93        26.79 o                         
  -1  -3   3        498.39        543.93        10.18 o                         
   0  -3   3        112.70        110.52         4.40 o                         
   1  -3   3       2115.84       2260.50        18.32 o                         
   2  -3   3       1764.11       1760.10        22.64 o                         
   3  -3   3       1848.09       1798.95        20.75 o                         
   4  -3   3        164.85        166.99         8.17 o                         
   5  -3   3        905.37        871.64        19.46 o                         
   6  -3   3        692.30        738.31        18.35 o                         
   7  -3   3         22.80         19.28         4.26 o                         
   8  -3   3          6.54          5.59         5.02 o                         
   9  -3   3          7.58         10.38         7.78 o                         
  10  -3   3         27.33         11.40         8.77 o                         
 -12  -2   3          7.73         10.03        28.70 o                         
 -11  -2   3          2.78          9.57         9.21 o                         
 -10  -2   3          3.38         15.49         8.37 o                         
  -9  -2   3         13.67          4.39         6.51 o                         
  -8  -2   3         32.30         33.98         5.71 o                         
  -7  -2   3        107.90        112.95         9.34 o                         
  -6  -2   3       2278.37       2285.49        27.37 o                         
  -5  -2   3       1505.78       1412.36        33.51 o                         
  -4  -2   3       1014.66       1024.97        21.82 o                         
  -3  -2   3       4891.37       4777.73        49.60 o                         
  -2  -2   3       1886.29       1705.90        19.26 o                         
  -1  -2   3        642.56        666.66        10.85 o                         
   0  -2   3       1101.36       1191.53        13.11 o                         
   1  -2   3       2961.98       3150.66        31.29 o                         
   2  -2   3       1852.81       1838.44        19.34 o                         
   3  -2   3       1108.63       1115.79        16.16 o                         
   4  -2   3        225.34        216.22         7.82 o                         
   5  -2   3        201.38        210.81         7.87 o                         
   6  -2   3        882.25        892.54        19.93 o                         
   7  -2   3         44.63         38.07         4.85 o                         
   8  -2   3        104.19         73.88         6.71 o                         
   9  -2   3         19.24         25.47        10.05 o                         
  10  -2   3          6.38         -3.07        15.67 o                         
 -12  -1   3         10.86         11.49        22.29 o                         
 -11  -1   3          4.38         15.26        10.76 o                         
 -10  -1   3         16.79         16.33         8.17 o                         
  -9  -1   3        108.65        108.32        10.79 o                         
  -8  -1   3         51.26         44.58         7.10 o                         
  -7  -1   3        103.94        115.85         7.16 o                         
  -6  -1   3        485.35        470.38         8.80 o                         
  -5  -1   3       4721.90       4960.30        45.35 o                         
  -4  -1   3       1027.08        998.74        12.89 o                         
  -3  -1   3       1313.19       1333.18        25.96 o                         
  -2  -1   3      10201.85      10094.87        49.39 o                         
  -1  -1   3       5859.14       5963.78        31.24 o                         
   0  -1   3       5355.12       5270.88        32.42 o                         
   1  -1   3       3335.58       3664.97        31.64 o                         
   2  -1   3       1207.56       1117.17        14.91 o                         
   3  -1   3       1152.79       1085.36        14.35 o                         
   4  -1   3         57.81         62.72         4.13 o                         
   5  -1   3        406.75        387.66        10.51 o                         
   6  -1   3       1341.81       1405.46        32.34 o                         
   7  -1   3        109.43         91.77         7.01 o                         
   8  -1   3         13.67         20.36         4.44 o                         
   9  -1   3         12.78          5.41         6.21 o                         
  10  -1   3          4.29        -11.57        15.58 o                         
 -12   0   3         15.18         14.96        11.51 o                         
 -11   0   3          1.41         10.00         7.83 o                         
 -10   0   3         20.64          2.91         8.50 o                         
  -9   0   3        110.89        127.91        11.64 o                         
  -8   0   3        203.06        204.87        13.86 o                         
  -7   0   3          2.96          5.60         2.79 o                         
  -6   0   3        630.31        626.58        14.45 o                         
  -5   0   3       5981.00       6129.90        43.11 o                         
  -4   0   3        285.69        273.25         7.20 o                         
  -3   0   3       3921.53       3843.99        26.78 o                         
  -2   0   3         66.52         54.39         3.25 o                         
  -1   0   3       7085.15       7097.89        45.05 o                         
   0   0   3       9533.56       9551.96        45.75 o                         
   1   0   3       2675.11       2580.00        19.45 o                         
   2   0   3       2328.93       2191.05        20.06 o                         
   3   0   3        174.07        172.63         6.41 o                         
   4   0   3         84.55         76.09         4.48 o                         
   5   0   3        130.63        124.18         6.08 o                         
   6   0   3        993.48       1009.85        21.18 o                         
   7   0   3        258.42        258.63        13.19 o                         
   8   0   3          6.36         12.61         4.71 o                         
   9   0   3          8.81         12.17         6.34 o                         
  10   0   3         14.38        -10.83        13.18 o                         
 -12   1   3         10.55        -10.42        11.15 o                         
 -11   1   3          3.69         11.59         9.54 o                         
 -10   1   3         15.10          6.73         5.73 o                         
  -9   1   3        113.72        109.28        11.38 o                         
  -8   1   3         49.91         42.49         6.29 o                         
  -7   1   3         98.98        106.79         6.91 o                         
  -6   1   3        477.03        475.46        13.04 o                         
  -5   1   3       4732.46       4976.82        34.24 o                         
  -4   1   3       1060.80       1060.18        16.49 o                         
  -3   1   3       1265.31       1266.47        11.88 o                         
  -2   1   3      10292.71      10379.93       123.90 o                         
  -1   1   3       6004.11       6116.75        34.25 o                         
   0   1   3       5551.91       5463.53        25.71 o                         
   1   1   3       3453.55       3631.11        20.85 o                         
   2   1   3       1237.53       1170.55        11.93 o                         
   3   1   3       1179.49       1099.95        15.55 o                         
   4   1   3         66.32         73.65         5.68 o                         
   5   1   3        388.93        366.78        10.98 o                         
   6   1   3       1352.09       1440.25        41.45 o                         
   7   1   3        110.28        112.27         9.00 o                         
   8   1   3         16.29         16.49         5.35 o                         
   9   1   3         12.92         11.72         6.57 o                         
  10   1   3          4.25          1.31         7.50 o                         
 -12   2   3          7.80          8.41         9.31 o                         
 -11   2   3          3.76          1.63         8.23 o                         
 -10   2   3          4.46         13.85         6.03 o                         
  -9   2   3         14.30          7.45         4.73 o                         
  -8   2   3         38.52         36.34         5.68 o                         
  -7   2   3        114.55        118.74         8.98 o                         
  -6   2   3       2212.57       2253.98        38.89 o                         
  -5   2   3       1497.37       1429.10        26.16 o                         
  -4   2   3       1015.33       1075.98        17.94 o                         
  -3   2   3       4850.52       4634.31        32.23 o                         
  -2   2   3       1917.90       1711.48        25.20 o                         
  -1   2   3        632.95        627.05        10.05 o                         
   0   2   3       1083.27       1161.73        11.31 o                         
   1   2   3       2785.09       2822.79        27.90 o                         
   2   2   3       1805.22       1788.77        14.27 o                         
   3   2   3       1125.14       1147.43        15.42 o                         
   4   2   3        246.97        257.13         9.41 o                         
   5   2   3        206.48        205.23         8.31 o                         
   6   2   3        849.94        851.46        22.92 o                         
   7   2   3         43.22         49.90         6.70 o                         
   8   2   3        107.71         92.01        17.27 o                         
   9   2   3         18.59         -6.06        10.97 o                         
  10   2   3          6.50         10.21         6.45 o                         
 -12   3   3         14.07         -2.60        13.43 o                         
 -11   3   3         27.80          2.99        16.05 o                         
 -10   3   3         33.95         29.60         7.86 o                         
  -9   3   3        143.39        135.31        11.18 o                         
  -8   3   3         37.26         46.38         6.04 o                         
  -7   3   3          3.05          5.11         3.95 o                         
  -6   3   3        492.62        489.51        10.84 o                         
  -5   3   3       1722.82       1753.76        22.38 o                         
  -4   3   3       7352.58       7414.94        68.49 o                         
  -3   3   3       1631.38       1521.95        19.43 o                         
  -2   3   3       2853.64       3065.63        37.51 o                         
  -1   3   3        444.91        479.07        10.24 o                         
   0   3   3        137.92        131.98         3.58 o                         
   1   3   3       2118.31       2284.11        25.59 o                         
   2   3   3       1845.63       1836.51        15.97 o                         
   3   3   3       1871.20       1871.45        18.97 o                         
   4   3   3        156.69        164.46         7.55 o                         
   5   3   3        880.27        869.89        16.58 o                         
   6   3   3        706.25        752.14        18.24 o                         
   7   3   3         21.22         28.83         6.22 o                         
   8   3   3          7.45         11.77         6.55 o                         
   9   3   3          7.19         12.17         8.71 o                         
  10   3   3         26.59         12.32         7.08 o                         
 -12   4   3         10.86         41.11        34.26 o                         
 -11   4   3          7.16         -8.37         8.37 o                         
 -10   4   3         24.04         20.84         7.28 o                         
  -9   4   3         32.93         23.85         6.43 o                         
  -8   4   3        382.49        406.59        16.49 o                         
  -7   4   3        499.11        497.89        16.97 o                         
  -6   4   3       1355.11       1383.37        19.70 o                         
  -5   4   3        498.75        475.61        17.13 o                         
  -4   4   3        421.90        410.59        10.32 o                         
  -3   4   3       3056.58       3034.35        21.21 o                         
  -2   4   3         42.05         48.07         3.29 o                         
  -1   4   3       6987.00       6821.58       123.54 o                         
   0   4   3       3970.26       4068.85        29.83 o                         
   1   4   3        424.00        462.28        12.20 o                         
   2   4   3        760.78        737.39        14.84 o                         
   3   4   3        253.52        282.41        10.08 o                         
   4   4   3       1208.63       1201.48        19.70 o                         
   5   4   3        377.78        384.42        13.43 o                         
   6   4   3        408.54        421.30        14.73 o                         
   7   4   3        221.78        218.83        16.33 o                         
   8   4   3        107.39         89.43        11.52 o                         
   9   4   3         29.52         17.02         8.51 o                         
  10   4   3          1.41         -3.15         9.31 o                         
  11   4   3          1.50         17.11        16.73 o                         
 -12   5   3         24.81          8.48        37.56 o                         
 -11   5   3          5.91         -8.32         8.48 o                         
 -10   5   3         71.76         56.02        14.04 o                         
  -9   5   3        193.92        196.76        15.01 o                         
  -8   5   3         18.25         15.15         4.71 o                         
  -7   5   3        963.88       1042.98        25.03 o                         
  -6   5   3        445.87        452.20        12.20 o                         
  -5   5   3        413.38        391.64        11.30 o                         
  -4   5   3       1262.66       1209.71        25.76 o                         
  -3   5   3        819.67        760.90        13.31 o                         
  -2   5   3       1939.93       1882.18        21.64 o                         
  -1   5   3       3397.12       3422.88        29.58 o                         
   0   5   3       3588.33       3398.56        27.92 o                         
   1   5   3       3307.26       3065.73        27.04 o                         
   2   5   3        171.84        164.04         7.88 o                         
   3   5   3        555.54        573.35        14.43 o                         
   4   5   3         98.77         99.85         6.86 o                         
   5   5   3        573.61        547.43        16.13 o                         
   6   5   3        565.19        553.23        17.12 o                         
   7   5   3         66.00         69.32         8.97 o                         
   8   5   3         21.74         36.66        12.25 o                         
   9   5   3          8.01         12.72        19.05 o                         
  10   5   3          0.99        -15.55        15.55 o                         
  11   5   3         10.02         22.28        15.16 o                         
 -12   6   3          8.05         44.97        20.31 o                         
 -11   6   3         27.01         25.47         9.74 o                         
 -10   6   3          3.21         15.15        13.75 o                         
  -9   6   3         72.58         47.43        12.39 o                         
  -8   6   3        132.89        149.24        11.67 o                         
  -7   6   3         39.42         34.41         5.59 o                         
  -6   6   3       1659.29       1591.01        24.00 o                         
  -5   6   3        507.88        435.73        17.84 o                         
  -4   6   3       1320.90       1420.10        14.01 o                         
  -3   6   3       3632.86       3618.44        28.30 o                         
  -2   6   3        864.06        837.78        15.60 o                         
  -1   6   3       9644.23       9817.00       117.04 o                         
   0   6   3        359.58        344.46        10.40 o                         
   1   6   3       3260.07       3371.93        29.30 o                         
   2   6   3       5876.02       5933.36        46.52 o                         
   3   6   3         38.53         38.01         2.82 o                         
   4   6   3       1162.71       1216.14        25.87 o                         
   5   6   3         93.56        107.35         7.54 o                         
   6   6   3        236.56        243.81        11.75 o                         
   7   6   3        146.35        143.30        12.11 o                         
   8   6   3         44.79         20.89         9.86 o                         
   9   6   3         66.39         96.85        17.41 o                         
  10   6   3          7.50          9.64         8.09 o                         
  11   6   3          1.19          6.61         9.23 o                         
 -12   7   3         25.31         24.19        12.39 o                         
 -11   7   3         36.88         28.11        10.51 o                         
 -10   7   3         28.27         16.24         9.69 o                         
  -9   7   3        228.10        254.24        19.80 o                         
  -8   7   3        147.86        140.90        11.83 o                         
  -7   7   3        337.74        321.58        16.16 o                         
  -6   7   3        168.98        166.72         8.89 o                         
  -5   7   3        702.38        673.16        16.86 o                         
  -4   7   3       3833.03       3973.37        24.35 o                         
  -3   7   3        602.15        636.79        13.00 o                         
  -2   7   3       2020.96       2161.27        26.64 o                         
  -1   7   3       2480.92       2441.19        24.97 o                         
   0   7   3       3499.42       3905.79        39.32 o                         
   1   7   3        799.18        784.67        11.59 o                         
   2   7   3       1197.10       1172.34        22.13 o                         
   3   7   3       1290.82       1307.34        19.67 o                         
   4   7   3         64.31         56.44         5.90 o                         
   5   7   3        218.81        221.63        11.63 o                         
   6   7   3        349.00        359.83        14.16 o                         
   7   7   3         47.92         61.68        11.47 o                         
   8   7   3         19.83         32.05        11.88 o                         
   9   7   3         16.16          6.99         9.77 o                         
  10   7   3         15.12         -2.39         8.95 o                         
  11   7   3          1.12         -8.90         8.90 o                         
 -12   8   3          2.80          7.72        21.19 o                         
 -11   8   3         30.15         50.52        19.84 o                         
 -10   8   3          3.74         20.25         8.72 o                         
  -9   8   3          2.01          2.91         6.19 o                         
  -8   8   3        173.86        167.00        13.21 o                         
  -7   8   3         41.80         33.88         6.22 o                         
  -6   8   3        545.94        614.67        17.43 o                         
  -5   8   3        335.46        376.47        13.29 o                         
  -4   8   3       1905.28       1894.07        22.35 o                         
  -3   8   3       2229.63       2270.30        24.22 o                         
  -2   8   3        240.89        290.30        10.44 o                         
  -1   8   3       2050.46       1975.53        23.48 o                         
   0   8   3       1010.83       1171.09        18.18 o                         
   1   8   3       1732.26       1823.39        23.42 o                         
   2   8   3       1460.99       1605.05        24.32 o                         
   3   8   3        136.02        146.33         8.24 o                         
   4   8   3       1627.90       1685.67        29.20 o                         
   5   8   3        251.21        242.55        17.97 o                         
   6   8   3         43.77         55.00        11.51 o                         
   7   8   3         99.23        107.25        13.98 o                         
   8   8   3          5.16          6.74         5.97 o                         
   9   8   3         13.25         -9.54         9.54 o                         
  10   8   3          0.04          9.24         9.84 o                         
  11   8   3          1.64         -0.53        10.09 o                         
 -12   9   3          3.46        -10.23        20.44 o                         
 -11   9   3          1.34         -9.88         9.91 o                         
 -10   9   3         14.24          7.74         7.00 o                         
  -9   9   3        173.68        157.16        13.90 o                         
  -8   9   3         12.86         11.92         5.74 o                         
  -7   9   3        132.56        143.92        11.83 o                         
  -6   9   3        746.65        787.98        20.72 o                         
  -5   9   3         24.72         21.15         4.22 o                         
  -4   9   3       1270.57       1264.12        19.61 o                         
  -3   9   3        901.37        936.34        19.70 o                         
  -2   9   3       1077.54        939.58        16.68 o                         
  -1   9   3        980.45        954.29        17.08 o                         
   0   9   3       1054.41       1006.40        17.65 o                         
   1   9   3        271.65        240.77         7.80 o                         
   2   9   3       1413.30       1357.27        23.78 o                         
   3   9   3       1050.41       1084.66        21.97 o                         
   4   9   3         89.49         79.69         6.95 o                         
   5   9   3        333.28        316.32        13.53 o                         
   6   9   3        147.84        143.99        13.52 o                         
   7   9   3          3.60          2.70         7.85 o                         
   8   9   3         13.67         12.53         9.23 o                         
   9   9   3          8.88         -0.43         9.93 o                         
  10   9   3          2.19         -1.52         9.11 o                         
  11   9   3          0.87          9.34        15.82 o                         
 -11  10   3          3.84         18.19        12.04 o                         
 -10  10   3         34.05         34.08         9.84 o                         
  -9  10   3          8.57         11.28         9.09 o                         
  -8  10   3         91.22         98.11        11.28 o                         
  -7  10   3         79.92         86.09         9.74 o                         
  -6  10   3       1054.72       1112.26        25.42 o                         
  -5  10   3        772.12        742.70        20.10 o                         
  -4  10   3        154.87        168.70         7.74 o                         
  -3  10   3        890.29        916.51        20.28 o                         
  -2  10   3        532.66        543.31        13.29 o                         
  -1  10   3       1095.11       1045.80        21.47 o                         
   0  10   3       1030.21        905.01        17.47 o                         
   1  10   3       5220.99       5493.00        43.90 o                         
   2  10   3       1988.07       2025.83        25.59 o                         
   3  10   3        262.06        274.85         7.05 o                         
   4  10   3         61.03         70.05         7.19 o                         
   5  10   3         92.04         97.32        11.69 o                         
   6  10   3        189.63        176.49        15.24 o                         
   7  10   3        103.98        100.79        14.42 o                         
   8  10   3          6.12         14.35         9.09 o                         
   9  10   3         11.24         10.56         8.18 o                         
  10  10   3          0.27          7.13         9.66 o                         
  11  10   3          0.75         -8.50        23.49 o                         
 -11  11   3          0.87         11.02        11.72 o                         
 -10  11   3         10.86          4.63         7.68 o                         
  -9  11   3         27.35         28.68         8.18 o                         
  -8  11   3          4.74          2.41         5.79 o                         
  -7  11   3        480.10        527.31        23.26 o                         
  -6  11   3         79.51         71.01         7.34 o                         
  -5  11   3        590.88        552.23        18.17 o                         
  -4  11   3        369.04        364.62        11.79 o                         
  -3  11   3        270.09        244.79         9.55 o                         
  -2  11   3        632.96        681.79        15.49 o                         
  -1  11   3        134.82        143.63         7.45 o                         
   0  11   3       2775.33       2725.91        31.54 o                         
   1  11   3         57.78         53.66         4.21 o                         
   2  11   3         24.16         26.01         2.90 o                         
   3  11   3       1396.42       1485.42        22.04 o                         
   4  11   3        155.59        173.88        14.52 o                         
   5  11   3         51.00         33.53         8.15 o                         
   6  11   3         23.53         26.57         7.92 o                         
   7  11   3         50.70         55.96        12.04 o                         
   8  11   3         26.64         32.55         9.43 o                         
   9  11   3          7.96         16.76         8.72 o                         
  10  11   3          2.64         -6.54         9.52 o                         
  11  11   3          0.31        -30.63        30.63 o                         
 -11  12   3         10.54         10.78        11.92 o                         
 -10  12   3         44.12         54.75        12.65 o                         
  -9  12   3         52.74         45.28         9.74 o                         
  -8  12   3         65.19         62.95        10.14 o                         
  -7  12   3         25.19         20.89         6.38 o                         
  -6  12   3         19.68         17.76         4.99 o                         
  -5  12   3        614.68        606.16        16.17 o                         
  -4  12   3        663.64        624.38        15.98 o                         
  -3  12   3       2481.50       2469.88        28.61 o                         
  -2  12   3          0.57          5.18         2.89 o                         
  -1  12   3        569.05        557.98        14.95 o                         
   0  12   3        182.17        189.37        10.34 o                         
   1  12   3         32.86         33.35         3.69 o                         
   2  12   3        422.58        426.60        10.55 o                         
   3  12   3        470.32        479.52        12.83 o                         
   4  12   3       1262.71       1342.51        39.43 o                         
   5  12   3        290.46        285.30        19.56 o                         
   6  12   3         22.61         30.40         8.57 o                         
   7  12   3         12.88          5.64        11.77 o                         
   8  12   3          2.22         -9.09         9.09 o                         
   9  12   3          2.25          0.71         9.02 o                         
  10  12   3          0.49          7.03        10.56 o                         
 -11  13   3          1.80        -11.21        12.51 o                         
 -10  13   3         40.15         72.83        13.73 o                         
  -9  13   3         71.02         95.76        12.32 o                         
  -8  13   3          2.97         -3.14         7.19 o                         
  -7  13   3         34.43         38.91         8.01 o                         
  -6  13   3         25.27         24.33         5.37 o                         
  -5  13   3        312.25        348.61        12.96 o                         
  -4  13   3        267.04        244.17        10.64 o                         
  -3  13   3        866.94        885.02        13.09 o                         
  -2  13   3       2705.45       2701.64        42.30 o                         
  -1  13   3        682.22        734.43        17.81 o                         
   0  13   3        220.97        220.63        10.00 o                         
   1  13   3        767.09        677.14        15.01 o                         
   2  13   3         48.58         46.54         5.23 o                         
   3  13   3       2459.40       2502.41        41.32 o                         
   4  13   3         55.99         61.22        10.33 o                         
   5  13   3        223.72        220.46        18.09 o                         
   6  13   3        154.14        133.87        14.51 o                         
   7  13   3         23.21         17.86         8.70 o                         
   8  13   3          9.40         -0.23         8.52 o                         
   9  13   3          0.39          1.10         8.25 o                         
  10  13   3          5.02          0.91        11.45 o                         
 -11  14   3          5.00        -20.69        20.69 o                         
 -10  14   3          6.79         15.55         9.61 o                         
  -9  14   3         26.69         25.89         9.26 o                         
  -8  14   3         86.95         91.01        12.80 o                         
  -7  14   3        110.95         99.19        11.86 o                         
  -6  14   3        226.73        260.67        14.54 o                         
  -5  14   3        300.03        337.07        15.86 o                         
  -4  14   3        105.56        106.25         7.55 o                         
  -3  14   3         91.62         76.10         6.51 o                         
  -2  14   3        252.23        260.39         9.12 o                         
  -1  14   3        965.19        948.75        21.04 o                         
   0  14   3        322.98        289.69        11.76 o                         
   1  14   3        197.75        188.99         9.30 o                         
   2  14   3       1099.73       1090.53        22.82 o                         
   3  14   3        101.02        102.62         8.56 o                         
   4  14   3        229.61        246.92        22.02 o                         
   5  14   3          5.86         -2.94         6.85 o                         
   6  14   3          4.27         -0.49         7.67 o                         
   7  14   3          6.12          4.30         7.39 o                         
   8  14   3          1.10         -8.91         8.91 o                         
   9  14   3          1.61         -9.25         9.25 o                         
  10  14   3          3.61         40.49        22.29 o                         
 -11  15   3          0.10         53.86        19.50 o                         
 -10  15   3          0.69          1.04         7.39 o                         
  -9  15   3          3.64         -0.28         7.64 o                         
  -8  15   3        164.23        200.11        21.32 o                         
  -7  15   3        144.01        148.37        15.39 o                         
  -6  15   3          5.66          5.26         4.89 o                         
  -5  15   3         37.69         41.98         6.88 o                         
  -4  15   3        680.03        692.65        19.04 o                         
  -3  15   3         82.92        103.03         7.63 o                         
  -2  15   3        124.04        112.88         6.38 o                         
  -1  15   3        210.84        220.51         9.34 o                         
   0  15   3       1517.51       1537.73        40.00 o                         
   1  15   3       1146.89       1204.36        23.72 o                         
   2  15   3         16.98         11.19         4.06 o                         
   3  15   3       1021.47       1059.44        31.15 o                         
   4  15   3        130.34        118.83        13.69 o                         
   5  15   3          3.98         -3.03         8.88 o                         
   6  15   3          3.62          7.23         5.32 o                         
   7  15   3         59.55         60.76        21.16 o                         
   8  15   3         27.34         22.87         9.08 o                         
   9  15   3         20.33         42.02        11.62 o                         
 -10  16   3         10.92          5.60        11.97 o                         
  -9  16   3          1.23          2.76         8.36 o                         
  -8  16   3         72.15         73.19        11.89 o                         
  -7  16   3         75.20         68.86         9.86 o                         
  -6  16   3        126.24        144.55        13.59 o                         
  -5  16   3        126.57        137.77        11.36 o                         
  -4  16   3        206.30        211.09        11.23 o                         
  -3  16   3        290.66        281.02        12.41 o                         
  -2  16   3       1067.25       1089.81        23.75 o                         
  -1  16   3        263.30        271.60        10.73 o                         
   0  16   3         64.66         57.52         5.62 o                         
   1  16   3         74.10         62.45         7.70 o                         
   2  16   3         85.91         93.73         7.48 o                         
   3  16   3        491.70        524.26        38.67 o                         
   4  16   3        228.62        256.31        19.76 o                         
   5  16   3         46.23         35.92         7.22 o                         
   6  16   3         12.27          9.05         5.76 o                         
   7  16   3          7.11          3.71         7.28 o                         
   8  16   3          0.54          9.68         8.32 o                         
   9  16   3          6.27         11.68         8.12 o                         
 -10  17   3          1.61        -13.26        13.26 o                         
  -9  17   3         23.56         39.19        10.63 o                         
  -8  17   3          2.14          3.49         6.80 o                         
  -7  17   3         74.44         79.07        11.54 o                         
  -6  17   3         25.76         24.02         7.63 o                         
  -5  17   3        290.98        271.29        15.69 o                         
  -4  17   3         40.76         61.89         7.11 o                         
  -3  17   3        396.88        363.74        16.20 o                         
  -2  17   3        743.21        725.25        18.66 o                         
  -1  17   3        520.44        517.83        15.12 o                         
   0  17   3        108.75        101.44         7.23 o                         
   1  17   3        102.33         90.04         8.18 o                         
   2  17   3        218.22        257.53        16.22 o                         
   3  17   3        138.49        152.65        12.81 o                         
   4  17   3         79.42         67.27         9.41 o                         
   5  17   3         91.94         91.04        11.64 o                         
   6  17   3         74.30         64.31        10.72 o                         
   7  17   3          2.05         25.62        10.29 o                         
   8  17   3          0.97         -5.26        10.58 o                         
   9  17   3          3.16          9.06        10.59 o                         
 -10  18   3         18.70          7.53        11.82 o                         
  -9  18   3          0.55         -7.81         7.81 o                         
  -8  18   3          7.29         -8.31         8.31 o                         
  -7  18   3         69.73         46.74         9.15 o                         
  -6  18   3         23.53         26.20         8.12 o                         
  -5  18   3        121.30        142.50        12.07 o                         
  -4  18   3         95.73        105.44         8.58 o                         
  -3  18   3        435.05        418.38        18.03 o                         
  -2  18   3          5.75          6.21         4.79 o                         
  -1  18   3        109.04        104.26         7.29 o                         
   0  18   3         24.91         24.45         4.99 o                         
   1  18   3        284.81        286.37        13.94 o                         
   2  18   3        165.85        161.18        10.80 o                         
   3  18   3         29.01         18.76         6.69 o                         
   4  18   3        374.74        378.99        21.11 o                         
   5  18   3         18.18         15.45         6.72 o                         
   6  18   3         31.58         27.01         7.77 o                         
   7  18   3          1.86          1.84         7.28 o                         
   8  18   3         22.76         16.50         8.24 o                         
   9  18   3          0.03          9.56        14.84 o                         
 -10  19   3          5.70         79.95        24.65 o                         
  -9  19   3         17.09         15.86         9.17 o                         
  -8  19   3         43.82         50.55        14.17 o                         
  -7  19   3        106.75        125.92        23.81 o                         
  -6  19   3         13.02         15.07         7.76 o                         
  -5  19   3        179.60        183.64        13.98 o                         
  -4  19   3        186.46        190.88        12.02 o                         
  -3  19   3         74.32         70.84         8.07 o                         
  -2  19   3         60.69         59.89         7.78 o                         
  -1  19   3         62.34         68.32         7.14 o                         
   0  19   3        458.15        474.29        17.53 o                         
   1  19   3        206.89        214.65        12.47 o                         
   2  19   3          7.50          5.55         5.50 o                         
   3  19   3        125.69        122.27        12.57 o                         
   4  19   3          9.07         12.00         6.25 o                         
   5  19   3         24.14         28.27         8.06 o                         
   6  19   3          5.23          3.96         6.63 o                         
   7  19   3         32.54         34.66        13.43 o                         
   8  19   3         12.73         -7.27        12.17 o                         
  -9  20   3          3.48        101.75        29.81 o                         
  -8  20   3          1.88          6.77         8.71 o                         
  -7  20   3         23.11         21.29         8.98 o                         
  -6  20   3        147.59        155.64        15.91 o                         
  -5  20   3         80.08         99.81        12.29 o                         
  -4  20   3         23.09         17.52         6.83 o                         
  -3  20   3         14.86         19.90         5.81 o                         
  -2  20   3          5.19          1.62         5.19 o                         
  -1  20   3         66.95         84.86        10.26 o                         
   0  20   3         72.17         81.44         8.20 o                         
   1  20   3        397.15        394.25        17.32 o                         
   2  20   3        207.14        204.40        15.14 o                         
   3  20   3         41.84         33.09         8.12 o                         
   4  20   3         14.12          6.82         6.93 o                         
   5  20   3          1.04         -6.83        11.02 o                         
   6  20   3         64.06         64.04        11.11 o                         
   7  20   3         21.31         21.14        10.69 o                         
   8  20   3         10.84         31.43        23.09 o                         
  -8  21   3         23.74         -2.87         9.44 o                         
  -7  21   3         10.56          8.34         7.24 o                         
  -6  21   3         57.16         52.85        11.07 o                         
  -5  21   3          5.18         11.71         7.42 o                         
  -4  21   3          5.16          0.27         7.13 o                         
  -3  21   3         34.44         31.82         6.58 o                         
  -2  21   3        229.81        218.06        14.27 o                         
  -1  21   3         91.81         93.34        13.82 o                         
   0  21   3         35.03         50.77         7.94 o                         
   1  21   3         37.38         31.55         5.56 o                         
   2  21   3         11.33         20.18         6.87 o                         
   3  21   3         44.72         55.04         8.83 o                         
   4  21   3          6.28          9.45         5.81 o                         
   5  21   3         76.82         76.14        11.83 o                         
   6  21   3          5.14         21.91         9.46 o                         
   7  21   3         13.49          4.46        10.14 o                         
  -8  22   3         10.45         50.81        24.12 o                         
  -7  22   3          8.75         -5.07         9.80 o                         
  -6  22   3          8.21         -6.67         7.90 o                         
  -5  22   3          5.06          8.92         8.74 o                         
  -4  22   3        100.14         97.47        15.08 o                         
  -3  22   3        107.46        114.73        11.05 o                         
  -2  22   3         62.41         65.47        10.14 o                         
  -1  22   3         65.74         60.90         9.92 o                         
   0  22   3        110.47        108.21        14.21 o                         
   1  22   3         22.15         27.06         5.90 o                         
   2  22   3          5.06          8.01         5.91 o                         
   3  22   3         55.46         59.09         9.83 o                         
   4  22   3         25.41         15.04         7.77 o                         
   5  22   3         20.09         16.04         8.06 o                         
   6  22   3         11.75         -0.94         9.88 o                         
  -7  23   3          9.64          3.06        11.77 o                         
  -6  23   3         15.40         44.64        15.11 o                         
  -5  23   3          6.03          4.28         8.51 o                         
  -4  23   3        106.40        121.80        18.12 o                         
  -3  23   3         26.95         28.91         7.37 o                         
  -2  23   3         50.47         59.82         9.54 o                         
  -1  23   3         32.17         43.42         9.28 o                         
   0  23   3         36.79         36.12         8.05 o                         
   1  23   3          7.26         15.12         6.00 o                         
   2  23   3          7.12         -3.08         6.53 o                         
   3  23   3         14.38         -2.77         8.36 o                         
   4  23   3          3.68          3.04         8.08 o                         
   5  23   3          0.94          9.71         9.62 o                         
   6  23   3          1.28          7.82         9.55 o                         
  -7  24   3         10.11         18.43        18.87 o                         
  -6  24   3         14.73         21.09        11.96 o                         
  -5  24   3         56.49         50.86        13.11 o                         
  -4  24   3          0.52         12.13        10.03 o                         
  -3  24   3         19.07         46.51        15.21 o                         
  -2  24   3        128.03        167.98        15.65 o                         
  -1  24   3         82.40         99.09        12.50 o                         
   0  24   3         24.18         40.69         8.92 o                         
   1  24   3         19.42         24.61        11.45 o                         
   2  24   3         56.31         52.61        11.63 o                         
   3  24   3          1.16         13.80         8.16 o                         
   4  24   3          6.24         10.44         8.12 o                         
   5  24   3          9.31          2.49        17.77 o                         
   6  24   3         10.19         34.56        13.70 o                         
  -6  25   3         16.39         24.49        21.87 o                         
  -5  25   3          7.92          8.68        11.30 o                         
  -4  25   3         48.30         73.38        28.73 o                         
  -3  25   3         38.19         24.14        11.92 o                         
  -2  25   3         12.60         30.80         9.55 o                         
  -1  25   3         27.45         30.76         8.82 o                         
   0  25   3          9.33          1.47         8.13 o                         
   1  25   3         16.66         25.43        10.28 o                         
   2  25   3          3.76         15.16        17.39 o                         
   3  25   3          3.69          2.02         6.65 o                         
   4  25   3          2.05         -6.01         8.40 o                         
   5  25   3          1.88        -32.55        32.55 o                         
  -6  26   3          6.17         42.51        24.21 o                         
  -4  26   3         13.60         31.34        14.95 o                         
  -3  26   3         27.03          3.52        14.83 o                         
  -2  26   3          3.52         14.59        10.02 o                         
  -1  26   3         93.64        106.19        15.15 o                         
   0  26   3         21.88         19.55         7.80 o                         
   1  26   3          0.03          9.26         9.69 o                         
   2  26   3         12.14          4.08        10.60 o                         
   3  26   3         20.90         30.74        20.30 o                         
   4  26   3         21.87         31.16        15.17 o                         
   5  26   3          6.60         17.97        11.72 o                         
  -3  27   3         13.05         -8.75        18.36 o                         
  -2  27   3         20.12         25.76        12.79 o                         
  -1  27   3          4.59          0.85         7.73 o                         
   0  27   3         11.23          2.39        11.47 o                         
   1  27   3          0.33         -1.03         7.71 o                         
   2  27   3          5.92        -11.10        12.62 o                         
   3  27   3          1.36        -21.35        23.19 o                         
  -2  28   3          5.06          1.38        14.89 o                         
  -1  28   3         16.75         17.79        11.65 o                         
   0  28   3          3.54          0.17        16.06 o                         
   1  28   3         11.59         21.73        19.86 o                         
  -1  29   3          9.79         14.57         8.73 o                         
  -2 -28   4         19.37         23.49        15.97 o                         
  -1 -28   4          1.62          4.05        19.52 o                         
   0 -28   4          5.33         -3.18        11.92 o                         
   1 -28   4          8.92         38.25        23.28 o                         
  -5 -27   4          1.06         19.29        14.16 o                         
  -4 -27   4         13.92        -14.54        17.29 o                         
  -3 -27   4         16.94         53.36        22.58 o                         
  -2 -27   4         48.09         68.38        23.12 o                         
  -1 -27   4          7.46         11.84        11.34 o                         
   0 -27   4          1.49         -2.05        13.69 o                         
   1 -27   4          7.92         12.55        14.62 o                         
   2 -27   4          4.26         -6.68        21.64 o                         
  -5 -26   4         13.38          6.99        12.54 o                         
  -4 -26   4         11.69          2.11        10.20 o                         
  -3 -26   4          2.12        -12.56        12.56 o                         
  -2 -26   4         52.99         43.17        30.44 o                         
  -1 -26   4          6.71         10.02        12.13 o                         
   0 -26   4         23.96         33.38        14.58 o                         
   1 -26   4          2.60          4.03        15.66 o                         
   2 -26   4         21.39          3.02         8.99 o                         
   3 -26   4         11.63          3.96        38.05 o                         
  -6 -25   4          3.79         40.99        16.01 o                         
  -5 -25   4         25.29         13.00         9.90 o                         
  -4 -25   4          1.52         -5.98         7.98 o                         
  -3 -25   4          3.14          5.11        11.97 o                         
  -2 -25   4          3.75          1.89        31.76 o                         
  -1 -25   4         10.11          9.81        18.59 o                         
   0 -25   4         85.07         85.00        19.05 o                         
   1 -25   4         90.26        115.96        20.81 o                         
   2 -25   4         46.68         28.26        20.84 o                         
   3 -25   4         17.10         18.19        13.25 o                         
   4 -25   4          2.18          1.50        17.94 o                         
  -7 -24   4          1.82         -4.04        14.62 o                         
  -6 -24   4         41.34         39.75        10.42 o                         
  -5 -24   4          2.41          0.02         7.35 o                         
  -4 -24   4         17.90         35.82         8.80 o                         
  -3 -24   4         25.76         49.21        12.04 o                         
  -2 -24   4         69.63        129.46        21.87 o                         
  -1 -24   4         23.33         20.84        13.04 o                         
   0 -24   4         28.79         21.85        11.39 o                         
   1 -24   4          5.84          5.01        10.63 o                         
   2 -24   4          8.08         14.44        12.11 o                         
   3 -24   4          7.89         -3.34        12.88 o                         
   4 -24   4          0.64         -8.12         8.74 o                         
   5 -24   4          1.88          6.17        12.68 o                         
  -7 -23   4          9.12          1.11        13.51 o                         
  -6 -23   4         10.23         13.49         8.83 o                         
  -5 -23   4         49.29         34.09         9.13 o                         
  -4 -23   4        114.82         99.52        20.83 o                         
  -3 -23   4         18.72         20.10         6.71 o                         
  -2 -23   4         64.25         89.90        17.30 o                         
  -1 -23   4         70.59         74.44        15.94 o                         
   0 -23   4         17.82         11.68        11.16 o                         
   1 -23   4         67.42         91.24        18.93 o                         
   2 -23   4         13.20         20.72         7.63 o                         
   3 -23   4         72.11        105.27        13.38 o                         
   4 -23   4         15.20         25.86        11.52 o                         
   5 -23   4          3.68         18.05        10.25 o                         
   6 -23   4          2.84         18.21        17.29 o                         
  -7 -22   4          0.41         -0.84         8.76 o                         
  -6 -22   4         34.62         23.59         8.43 o                         
  -5 -22   4         15.11         15.25         7.24 o                         
  -4 -22   4        114.24        111.20        13.59 o                         
  -3 -22   4         49.19         38.40         8.47 o                         
  -2 -22   4         47.34         62.82         9.97 o                         
  -1 -22   4         59.81         73.03        15.89 o                         
   0 -22   4          6.76          2.38         8.28 o                         
   1 -22   4          0.38          0.55        11.17 o                         
   2 -22   4         48.50         36.86        15.74 o                         
   3 -22   4         12.68          0.99         8.27 o                         
   4 -22   4          9.76         11.42        12.91 o                         
   5 -22   4          9.10          3.19        10.20 o                         
   6 -22   4          2.06          8.42        11.19 o                         
  -8 -21   4          8.00         -0.13         9.82 o                         
  -7 -21   4          1.59          2.22         7.65 o                         
  -6 -21   4          0.20         12.89         7.44 o                         
  -5 -21   4         44.19         52.40         9.89 o                         
  -4 -21   4         31.97         34.50        11.96 o                         
  -3 -21   4         82.55         99.18        11.95 o                         
  -2 -21   4         76.85         86.24        10.80 o                         
  -1 -21   4        114.87        108.46        13.73 o                         
   0 -21   4         95.38         95.51        22.32 o                         
   1 -21   4         93.66         91.72        15.32 o                         
   2 -21   4         22.49         13.44         8.63 o                         
   3 -21   4         10.58          6.34         6.48 o                         
   4 -21   4         52.15         79.50        13.96 o                         
   5 -21   4          7.87          6.80        12.51 o                         
   6 -21   4          8.95         24.08        11.49 o                         
   7 -21   4          1.96         15.69        18.09 o                         
  -9 -20   4          3.52         -3.97        16.75 o                         
  -8 -20   4          0.27         12.59         9.06 o                         
  -7 -20   4         53.79         58.33        11.23 o                         
  -6 -20   4         44.50         55.81        10.22 o                         
  -5 -20   4         92.01         75.63        11.06 o                         
  -4 -20   4          6.00          7.56         6.10 o                         
  -3 -20   4        115.47        124.42        13.01 o                         
  -2 -20   4         11.54         15.16         5.78 o                         
  -1 -20   4         57.47         53.00         9.07 o                         
   0 -20   4        243.91        225.31        24.06 o                         
   1 -20   4         91.38        101.38        13.01 o                         
   2 -20   4        172.01        207.93        27.56 o                         
   3 -20   4          3.45         -1.58         7.57 o                         
   4 -20   4          2.35          0.94         7.97 o                         
   5 -20   4          3.57          0.68        10.78 o                         
   6 -20   4          1.44        -10.07        11.72 o                         
   7 -20   4         16.48         18.66         8.39 o                         
   8 -20   4          0.11        -15.85        15.85 o                         
  -9 -19   4          7.67          1.45         8.60 o                         
  -8 -19   4         48.06         49.54        12.69 o                         
  -7 -19   4         10.54         10.09         7.58 o                         
  -6 -19   4         61.07         72.56        11.44 o                         
  -5 -19   4          9.85          8.77         7.24 o                         
  -4 -19   4         44.18         54.48         9.48 o                         
  -3 -19   4         43.88         44.84         9.09 o                         
  -2 -19   4         29.56         13.46         5.67 o                         
  -1 -19   4        135.36        153.57        15.75 o                         
   0 -19   4         52.56         49.69         7.98 o                         
   1 -19   4        104.14        103.16        13.02 o                         
   2 -19   4         20.03         22.03         9.00 o                         
   3 -19   4         41.78         35.76         8.24 o                         
   4 -19   4         30.08         27.07         7.22 o                         
   5 -19   4          2.79          1.77         6.85 o                         
   6 -19   4         14.86         20.03         8.16 o                         
   7 -19   4          0.81          5.16         7.93 o                         
   8 -19   4         15.99          4.92        15.17 o                         
  -9 -18   4          2.59         -0.24         9.18 o                         
  -8 -18   4         39.29         23.56         9.81 o                         
  -7 -18   4          2.89          5.19         7.46 o                         
  -6 -18   4        126.82        127.73        14.33 o                         
  -5 -18   4        216.38        217.86        17.20 o                         
  -4 -18   4         32.48         31.32         8.18 o                         
  -3 -18   4        523.73        502.94        23.24 o                         
  -2 -18   4        487.89        492.77        21.69 o                         
  -1 -18   4         63.66         58.47         6.70 o                         
   0 -18   4        216.17        216.43        11.78 o                         
   1 -18   4         57.37         51.98        10.21 o                         
   2 -18   4        125.81        140.52        15.35 o                         
   3 -18   4         83.54         91.17        11.54 o                         
   4 -18   4         85.06         88.39        13.66 o                         
   5 -18   4         80.89         71.92        11.92 o                         
   6 -18   4         12.96          8.89         7.18 o                         
   7 -18   4          6.29          8.01         9.22 o                         
   8 -18   4          3.18         -8.67         8.67 o                         
 -10 -17   4          0.29         -8.99        15.33 o                         
  -9 -17   4          6.17          0.77         8.24 o                         
  -8 -17   4         56.62         52.01        12.93 o                         
  -7 -17   4          2.52         14.55         6.91 o                         
  -6 -17   4         99.11         96.58        12.64 o                         
  -5 -17   4         32.24         27.15         7.77 o                         
  -4 -17   4        350.78        346.64        20.01 o                         
  -3 -17   4         29.17         29.85         7.43 o                         
  -2 -17   4         29.47         26.09         6.05 o                         
  -1 -17   4        112.94         87.96         7.93 o                         
   0 -17   4         86.34         75.21         7.18 o                         
   1 -17   4        126.26        110.79        15.82 o                         
   2 -17   4         36.57         40.18         9.41 o                         
   3 -17   4         17.53         17.85         6.19 o                         
   4 -17   4         86.50         86.47         9.87 o                         
   5 -17   4          2.59          9.54         6.45 o                         
   6 -17   4         51.40         41.56        12.94 o                         
   7 -17   4          1.69         -0.80         7.00 o                         
   8 -17   4          1.67         -8.03         8.03 o                         
 -10 -16   4          2.08        -12.47        12.47 o                         
  -9 -16   4         13.79         11.77         8.99 o                         
  -8 -16   4         17.75         34.47         9.21 o                         
  -7 -16   4         38.22         37.10         8.32 o                         
  -6 -16   4        176.82        183.72        15.46 o                         
  -5 -16   4        219.69        201.88        15.75 o                         
  -4 -16   4        168.41        138.86        12.84 o                         
  -3 -16   4        380.85        372.43        19.13 o                         
  -2 -16   4        484.74        495.85        16.91 o                         
  -1 -16   4        870.41        861.03        22.16 o                         
   0 -16   4        468.52        452.98        15.87 o                         
   1 -16   4         11.90         20.38         5.31 o                         
   2 -16   4         59.21         68.06         9.25 o                         
   3 -16   4        165.33        160.45        11.84 o                         
   4 -16   4         40.43         42.68         7.12 o                         
   5 -16   4         84.92         85.13        11.49 o                         
   6 -16   4         13.10         26.54         7.44 o                         
   7 -16   4         19.91         19.83         8.65 o                         
   8 -16   4          7.30          9.60         7.63 o                         
   9 -16   4          8.08         15.12        16.19 o                         
 -10 -15   4          5.87          9.18         6.48 o                         
  -9 -15   4         44.75         60.76        11.20 o                         
  -8 -15   4         86.79         86.00        12.08 o                         
  -7 -15   4         54.43         61.91        10.67 o                         
  -6 -15   4        154.48        166.99        14.88 o                         
  -5 -15   4        426.02        404.74        21.18 o                         
  -4 -15   4         75.03         81.41         9.92 o                         
  -3 -15   4         88.91         87.47         9.88 o                         
  -2 -15   4        301.71        294.30        12.90 o                         
  -1 -15   4        327.62        326.93        13.44 o                         
   0 -15   4        133.91        133.99         8.54 o                         
   1 -15   4        358.73        359.97        13.16 o                         
   2 -15   4         77.55         87.17        12.09 o                         
   3 -15   4        163.80        170.55        11.80 o                         
   4 -15   4         29.96         34.68         6.61 o                         
   5 -15   4        164.02        179.18        15.95 o                         
   6 -15   4        183.63        192.76        19.90 o                         
   7 -15   4          0.83         14.36         8.15 o                         
   8 -15   4          6.96          5.25         7.94 o                         
   9 -15   4          0.03         26.71        12.64 o                         
 -11 -14   4         10.95         -5.68        22.11 o                         
 -10 -14   4          6.55         26.15        10.14 o                         
  -9 -14   4         16.87          3.96         6.73 o                         
  -8 -14   4         21.78         20.25         9.96 o                         
  -7 -14   4        138.03        136.62        13.78 o                         
  -6 -14   4        272.37        274.74        17.97 o                         
  -5 -14   4        753.75        774.76        28.36 o                         
  -4 -14   4         61.35         61.79         8.60 o                         
  -3 -14   4        606.04        630.35        18.16 o                         
  -2 -14   4        255.11        264.35        11.87 o                         
  -1 -14   4        471.47        472.82        15.51 o                         
   0 -14   4       1224.81       1171.81        21.99 o                         
   1 -14   4         56.00         48.77         4.79 o                         
   2 -14   4       1505.48       1533.12        36.58 o                         
   3 -14   4        300.62        304.30        15.10 o                         
   4 -14   4         10.20         13.49         4.93 o                         
   5 -14   4        438.83        441.81        22.35 o                         
   6 -14   4         95.95         85.66        12.05 o                         
   7 -14   4          6.18          9.34        10.34 o                         
   8 -14   4         25.13         32.24         8.69 o                         
   9 -14   4         11.74          2.19        12.22 o                         
 -11 -13   4          4.70          3.46        15.92 o                         
 -10 -13   4          1.69         -4.72        10.77 o                         
  -9 -13   4         19.37          8.29         8.78 o                         
  -8 -13   4         55.40         44.17         9.60 o                         
  -7 -13   4         65.50         75.28        10.69 o                         
  -6 -13   4        196.43        207.31        15.84 o                         
  -5 -13   4         53.35         64.75         8.90 o                         
  -4 -13   4        469.32        448.55        19.93 o                         
  -3 -13   4        475.23        448.75        15.06 o                         
  -2 -13   4         71.11         62.04         6.04 o                         
  -1 -13   4        715.55        712.65        18.23 o                         
   0 -13   4         21.49         19.35         3.68 o                         
   1 -13   4        446.17        415.62        14.64 o                         
   2 -13   4         74.14         74.22         6.31 o                         
   3 -13   4         58.26         50.49         6.59 o                         
   4 -13   4        151.20        149.71        11.16 o                         
   5 -13   4         37.06         36.78         7.24 o                         
   6 -13   4         38.88         39.91         8.68 o                         
   7 -13   4         37.45         22.57         8.51 o                         
   8 -13   4          0.54         -4.15         9.19 o                         
   9 -13   4          0.66        -11.42        11.42 o                         
  10 -13   4          1.59         -0.73        13.25 o                         
 -11 -12   4          5.16          7.13        10.91 o                         
 -10 -12   4         22.35         26.97         7.97 o                         
  -9 -12   4          7.17         11.73         8.31 o                         
  -8 -12   4        117.43        149.65        16.88 o                         
  -7 -12   4         96.93        101.06        13.30 o                         
  -6 -12   4        123.33        120.68        14.20 o                         
  -5 -12   4        182.59        207.47        16.66 o                         
  -4 -12   4         41.97         33.60         4.96 o                         
  -3 -12   4       2171.96       2064.01        42.75 o                         
  -2 -12   4       1337.10       1347.10        23.08 o                         
  -1 -12   4        264.29        279.75        11.14 o                         
   0 -12   4        386.32        426.53        12.29 o                         
   1 -12   4        102.62        105.63         5.99 o                         
   2 -12   4        197.16        166.85        12.53 o                         
   3 -12   4        482.11        491.63        17.71 o                         
   4 -12   4         55.80         61.42         7.37 o                         
   5 -12   4        959.11       1000.00        27.77 o                         
   6 -12   4         51.72         55.72         9.40 o                         
   7 -12   4          0.49         -3.79         6.63 o                         
   8 -12   4          3.97         -4.99         7.02 o                         
   9 -12   4          0.24         -9.08         9.08 o                         
  10 -12   4          0.56         -0.51        10.59 o                         
 -11 -11   4         19.42          5.88        14.87 o                         
 -10 -11   4         12.94         18.65         9.83 o                         
  -9 -11   4         69.10        115.23        15.84 o                         
  -8 -11   4        117.34        138.25        27.46 o                         
  -7 -11   4         37.49         34.67         9.77 o                         
  -6 -11   4        600.39        646.21        29.25 o                         
  -5 -11   4         58.14         58.50         9.72 o                         
  -4 -11   4       1086.53       1113.28        29.97 o                         
  -3 -11   4        166.38        152.67         9.49 o                         
  -2 -11   4       1629.44       1678.70        31.66 o                         
  -1 -11   4       1882.61       1833.15        27.13 o                         
   0 -11   4        245.24        228.73         8.67 o                         
   1 -11   4        212.43        240.60         8.08 o                         
   2 -11   4        386.94        377.22        12.09 o                         
   3 -11   4        493.68        516.24        17.54 o                         
   4 -11   4        340.03        343.71        15.31 o                         
   5 -11   4        219.30        213.11        12.96 o                         
   6 -11   4        200.05        226.75        16.59 o                         
   7 -11   4         17.21         43.31         8.91 o                         
   8 -11   4         19.04         12.63         7.17 o                         
   9 -11   4          3.25          4.44         6.72 o                         
  10 -11   4          0.09          6.92        11.14 o                         
 -11 -10   4         23.57          0.42         8.69 o                         
 -10 -10   4          1.95          5.24         7.84 o                         
  -9 -10   4         19.64         12.32         8.27 o                         
  -8 -10   4        158.84        156.61        16.65 o                         
  -7 -10   4        539.12        509.48        27.11 o                         
  -6 -10   4         40.11         35.99         8.37 o                         
  -5 -10   4       1084.37       1083.48        24.05 o                         
  -4 -10   4       1148.70       1142.82        24.43 o                         
  -3 -10   4        872.04        874.42        21.20 o                         
  -2 -10   4        179.86        189.41        10.07 o                         
  -1 -10   4       1122.50       1117.76        20.39 o                         
   0 -10   4       1050.94        925.59        18.69 o                         
   1 -10   4       1125.18       1064.81        15.33 o                         
   2 -10   4        456.09        461.14        16.07 o                         
   3 -10   4        408.76        415.77        15.17 o                         
   4 -10   4         25.43         42.18         6.11 o                         
   5 -10   4        471.76        470.58        18.21 o                         
   6 -10   4         23.88         24.24         6.67 o                         
   7 -10   4         35.22         54.20         9.98 o                         
   8 -10   4         14.68         17.97         7.74 o                         
   9 -10   4          2.36          8.01         6.34 o                         
  10 -10   4          0.64         14.97        12.04 o                         
 -12  -9   4          3.46        -37.84        37.84 o                         
 -11  -9   4         17.10         14.02        12.44 o                         
 -10  -9   4          8.86          1.69         8.55 o                         
  -9  -9   4         41.62         49.13        11.92 o                         
  -8  -9   4        128.35        113.57        14.44 o                         
  -7  -9   4        121.27        140.83        15.05 o                         
  -6  -9   4        564.74        575.03        20.82 o                         
  -5  -9   4        367.93        399.16        20.94 o                         
  -4  -9   4       2848.17       2937.83        38.41 o                         
  -3  -9   4        901.37        922.96        27.53 o                         
  -2  -9   4        820.10        759.90        18.96 o                         
  -1  -9   4       2792.49       2780.72        31.79 o                         
   0  -9   4        234.09        169.72         7.10 o                         
   1  -9   4        557.40        460.56         9.04 o                         
   2  -9   4        126.91        165.73         6.55 o                         
   3  -9   4        507.72        462.49        12.39 o                         
   4  -9   4        946.12        961.48        23.35 o                         
   5  -9   4         39.29         31.01         5.44 o                         
   6  -9   4        100.38        130.31        10.39 o                         
   7  -9   4         14.17         12.29         6.40 o                         
   8  -9   4         19.27         27.79         8.49 o                         
   9  -9   4         14.48         29.33         8.78 o                         
  10  -9   4          0.81         -6.67         7.93 o                         
 -12  -8   4          2.26          2.26        22.14 o                         
 -11  -8   4         70.07         82.60        15.45 o                         
 -10  -8   4         77.77         76.26        13.98 o                         
  -9  -8   4        104.34        114.42        15.77 o                         
  -8  -8   4        169.74        176.87        17.25 o                         
  -7  -8   4        968.99       1001.78        32.43 o                         
  -6  -8   4        124.28        117.98        10.13 o                         
  -5  -8   4       1440.48       1467.67        38.47 o                         
  -4  -8   4        985.64        981.77        29.34 o                         
  -3  -8   4        578.82        601.94        16.68 o                         
  -2  -8   4       1715.01       1703.12        27.29 o                         
  -1  -8   4        143.62        167.03         7.70 o                         
   0  -8   4        578.77        572.99        12.75 o                         
   1  -8   4        121.33        122.54         5.79 o                         
   2  -8   4       3320.63       3332.84        36.74 o                         
   3  -8   4         32.69         28.81         4.56 o                         
   4  -8   4        594.72        604.83        18.01 o                         
   5  -8   4        103.88        113.94         8.77 o                         
   6  -8   4         55.54         46.61         6.76 o                         
   7  -8   4         15.97         30.15         8.96 o                         
   8  -8   4         16.83         23.66         9.91 o                         
   9  -8   4         16.75          6.92         9.85 o                         
  10  -8   4          5.11         -1.63        12.33 o                         
 -12  -7   4          0.36          8.69        12.36 o                         
 -11  -7   4         20.67         21.27         9.03 o                         
 -10  -7   4          3.56          6.59         9.60 o                         
  -9  -7   4         38.32         39.23        10.36 o                         
  -8  -7   4         18.10         19.70         6.02 o                         
  -7  -7   4        429.26        419.51        16.24 o                         
  -6  -7   4        423.98        416.14        15.23 o                         
  -5  -7   4        429.23        447.90        15.84 o                         
  -4  -7   4       2566.43       2485.51        45.26 o                         
  -3  -7   4        740.63        655.58        19.86 o                         
  -2  -7   4       5029.58       5327.22        69.42 o                         
  -1  -7   4       3035.48       3066.80        34.79 o                         
   0  -7   4       2379.93       2479.91        26.37 o                         
   1  -7   4       4116.76       4182.62        27.49 o                         
   2  -7   4        479.53        483.37        13.43 o                         
   3  -7   4       1920.16       1937.63        28.52 o                         
   4  -7   4        141.12        128.36         7.93 o                         
   5  -7   4         95.42         89.14         7.71 o                         
   6  -7   4        308.19        308.80        14.73 o                         
   7  -7   4         54.65         60.65         9.40 o                         
   8  -7   4         26.93         29.36         8.80 o                         
   9  -7   4          8.50          0.12         7.13 o                         
  10  -7   4          6.01         -6.34         8.70 o                         
  11  -7   4          3.23        -26.14        26.14 o                         
 -12  -6   4          1.55         13.10         9.93 o                         
 -11  -6   4          1.90          5.54         8.39 o                         
 -10  -6   4        263.40        289.82        24.19 o                         
  -9  -6   4         54.72         52.49        11.62 o                         
  -8  -6   4        157.42        170.31        13.34 o                         
  -7  -6   4        580.44        651.47        20.05 o                         
  -6  -6   4         98.07        107.55         8.10 o                         
  -5  -6   4        744.24        697.91        16.63 o                         
  -4  -6   4        267.21        258.79         9.65 o                         
  -3  -6   4       2992.97       2989.66        49.81 o                         
  -2  -6   4       4673.47       4783.72        42.72 o                         
  -1  -6   4       1268.44       1218.87        17.14 o                         
   0  -6   4       1320.30       1131.43        16.87 o                         
   1  -6   4        258.38        249.43         9.84 o                         
   2  -6   4        267.28        300.29         9.93 o                         
   3  -6   4        344.72        315.15        11.22 o                         
   4  -6   4        459.10        495.32        11.37 o                         
   5  -6   4        386.41        401.19        13.05 o                         
   6  -6   4         88.63         87.37         7.00 o                         
   7  -6   4        103.08        103.39        11.71 o                         
   8  -6   4         62.41         59.30         9.78 o                         
   9  -6   4          6.36          8.56         7.16 o                         
  10  -6   4          5.47          7.17        13.42 o                         
  11  -6   4          1.02        -14.04        20.54 o                         
 -12  -5   4          1.63         -7.22        10.79 o                         
 -11  -5   4         43.78         62.16        16.66 o                         
 -10  -5   4         19.80         37.50        11.24 o                         
  -9  -5   4         75.63         62.87         9.35 o                         
  -8  -5   4         88.64         85.86         9.75 o                         
  -7  -5   4        808.37        792.56        22.16 o                         
  -6  -5   4       1785.27       1842.20        31.43 o                         
  -5  -5   4        165.83        154.88         8.83 o                         
  -4  -5   4       6253.22       6386.57        58.27 o                         
  -3  -5   4        711.88        716.95        15.16 o                         
  -2  -5   4       3052.60       3106.75        33.45 o                         
  -1  -5   4        856.83        842.22        13.62 o                         
   0  -5   4        343.86        335.25         8.78 o                         
   1  -5   4       6968.65       6769.37        54.15 o                         
   2  -5   4        848.92        816.72        14.95 o                         
   3  -5   4        770.99        715.59        11.57 o                         
   4  -5   4        275.64        269.96         7.99 o                         
   5  -5   4        171.69        144.34         6.74 o                         
   6  -5   4        132.80        120.45         7.95 o                         
   7  -5   4          4.75          8.97         5.55 o                         
   8  -5   4        150.57        146.37        19.20 o                         
   9  -5   4         11.93         28.67         7.37 o                         
  10  -5   4          5.39        -20.92        20.92 o                         
  11  -5   4          2.96        -19.63        19.63 o                         
 -12  -4   4          8.33         14.86        11.61 o                         
 -11  -4   4          2.16         -1.82         9.75 o                         
 -10  -4   4        118.77        155.95        22.04 o                         
  -9  -4   4        126.09        136.86        13.21 o                         
  -8  -4   4          3.77          2.06         3.96 o                         
  -7  -4   4        421.82        426.27        16.39 o                         
  -6  -4   4        457.56        460.49        17.42 o                         
  -5  -4   4       2835.26       2825.44        36.16 o                         
  -4  -4   4       1874.28       1986.33        26.64 o                         
  -3  -4   4       1040.14       1005.30        17.71 o                         
  -2  -4   4       1657.17       1583.71        20.84 o                         
  -1  -4   4       1039.41        948.76        14.95 o                         
   0  -4   4        493.61        478.04        13.13 o                         
   1  -4   4        327.84        292.38        10.98 o                         
   2  -4   4       2926.02       2807.61        24.82 o                         
   3  -4   4       2393.99       2442.23        19.84 o                         
   4  -4   4        148.10        122.25         5.77 o                         
   5  -4   4        116.67        110.48         5.52 o                         
   6  -4   4          2.02          1.02         3.57 o                         
   7  -4   4        130.66        137.21        10.18 o                         
   8  -4   4        158.58        131.55        15.75 o                         
   9  -4   4         15.08          9.67         6.68 o                         
  10  -4   4          0.52         -8.96        18.73 o                         
  11  -4   4          0.81        -13.40        13.40 o                         
 -12  -3   4          3.88         -2.94         9.87 o                         
 -11  -3   4         32.72         29.06        12.55 o                         
 -10  -3   4         81.37         90.47        14.89 o                         
  -9  -3   4        106.25        107.75        13.30 o                         
  -8  -3   4        160.30        163.30        11.33 o                         
  -7  -3   4        237.24        254.59        15.14 o                         
  -6  -3   4        152.02        161.99         9.41 o                         
  -5  -3   4        469.50        439.07        14.40 o                         
  -4  -3   4       5389.34       5268.10        78.36 o                         
  -3  -3   4       3263.74       3336.18        32.17 o                         
  -2  -3   4       2237.17       2382.63        22.07 o                         
  -1  -3   4      10036.75       9925.86        49.37 o                         
   0  -3   4       1156.79       1197.84        23.31 o                         
   1  -3   4       1074.75       1047.23        17.16 o                         
   2  -3   4         55.06         64.72         3.16 o                         
   3  -3   4        340.16        345.00         9.22 o                         
   4  -3   4        688.17        705.40        13.75 o                         
   5  -3   4         88.61         84.47         5.51 o                         
   6  -3   4        139.37        134.35         8.23 o                         
   7  -3   4         58.06         61.63         6.53 o                         
   8  -3   4         41.20         28.42         6.41 o                         
   9  -3   4          6.17         -0.94         7.37 o                         
  10  -3   4         13.44          7.98        12.01 o                         
 -12  -2   4          2.81          6.92         9.55 o                         
 -11  -2   4         19.41         14.49         9.21 o                         
 -10  -2   4         61.10         59.40        12.80 o                         
  -9  -2   4         81.11         85.59        12.43 o                         
  -8  -2   4        148.62        146.89        14.85 o                         
  -7  -2   4        763.63        734.66        25.30 o                         
  -6  -2   4         18.61         21.71         3.73 o                         
  -5  -2   4         62.92         59.79         5.27 o                         
  -4  -2   4        182.58        196.63        18.65 o                         
  -3  -2   4      13050.82      13496.70        64.87 o                         
  -2  -2   4       3032.19       2726.66        50.67 o                         
  -1  -2   4       2431.53       2598.72        27.10 o                         
   0  -2   4      11337.92      11428.54        66.73 o                         
   1  -2   4       1087.16       1021.22        13.32 o                         
   2  -2   4       1145.47       1177.29        18.76 o                         
   3  -2   4        311.56        315.03         8.11 o                         
   4  -2   4       1120.20       1105.15        16.99 o                         
   5  -2   4        386.91        381.90        10.97 o                         
   6  -2   4         59.48         63.36         6.16 o                         
   7  -2   4        154.48        143.92         9.30 o                         
   8  -2   4         99.03         92.37        10.75 o                         
   9  -2   4         24.82         15.70        10.49 o                         
  10  -2   4          1.44          1.72         8.32 o                         
 -12  -1   4          4.32          1.30        14.82 o                         
 -11  -1   4         38.09         37.36        15.05 o                         
 -10  -1   4          5.80         -2.89         8.19 o                         
  -9  -1   4         59.39         38.39         9.66 o                         
  -8  -1   4        106.76        127.94        14.04 o                         
  -7  -1   4        621.38        607.84        26.85 o                         
  -6  -1   4       1491.31       1401.95        23.90 o                         
  -5  -1   4         80.98         78.07         6.28 o                         
  -4  -1   4       4739.24       5096.53        54.52 o                         
  -3  -1   4       4694.94       4899.08        35.12 o                         
  -2  -1   4       1327.79       1334.32        18.22 o                         
  -1  -1   4       6138.20       5990.91        40.61 o                         
   0  -1   4       5227.98       4930.77        25.55 o                         
   1  -1   4       4630.64       4683.23        33.64 o                         
   2  -1   4        312.82        278.92         8.75 o                         
   3  -1   4        526.17        524.57        12.24 o                         
   4  -1   4        781.87        718.06        15.38 o                         
   5  -1   4         65.70         60.86         5.31 o                         
   6  -1   4         44.68         63.22         6.32 o                         
   7  -1   4         72.00         67.28         7.66 o                         
   8  -1   4        161.83        144.01        10.88 o                         
   9  -1   4         16.22         27.77        15.01 o                         
  10  -1   4         13.10         12.95        11.36 o                         
 -12   0   4          6.91         12.49        15.23 o                         
 -11   0   4          2.31          7.30         8.90 o                         
 -10   0   4         25.88         49.88        11.44 o                         
  -9   0   4          0.87          2.84         9.65 o                         
  -8   0   4        416.95        465.30        25.66 o                         
  -7   0   4          1.07          8.18         6.28 o                         
  -6   0   4        464.53        417.81         8.52 o                         
  -5   0   4         10.56         29.58         3.12 o                         
  -4   0   4       1724.33       1647.10        19.97 o                         
  -3   0   4      13685.27      14754.55        85.79 o                         
  -2   0   4       2473.41       2588.79        49.07 o                         
  -1   0   4       3123.53       3033.77        38.70 o                         
   0   0   4       1439.42       1385.55        20.36 o                         
   1   0   4        610.50        594.46        10.00 o                         
   2   0   4       2074.56       1624.21        15.49 o                         
   3   0   4       1118.46       1039.57        16.60 o                         
   4   0   4         63.26         70.21         5.00 o                         
   5   0   4        660.65        644.41        16.33 o                         
   6   0   4         68.50         69.01         6.83 o                         
   7   0   4         53.98         46.52         7.04 o                         
   8   0   4         51.72         49.05         8.47 o                         
   9   0   4          7.68          3.99         8.66 o                         
  10   0   4          3.10         30.58        16.05 o                         
 -12   1   4          4.78          8.17        11.28 o                         
 -11   1   4         38.81         37.32        10.80 o                         
 -10   1   4          5.82          3.09         7.73 o                         
  -9   1   4         61.79         47.49        10.74 o                         
  -8   1   4        118.48        121.59        11.37 o                         
  -7   1   4        595.90        548.57        18.73 o                         
  -6   1   4       1434.06       1366.82        19.64 o                         
  -5   1   4         82.20         72.05         3.45 o                         
  -4   1   4       4706.85       5027.59        27.97 o                         
  -3   1   4       4753.94       4998.55        75.53 o                         
  -2   1   4       1318.59       1268.39        26.30 o                         
  -1   1   4       6298.92       5972.41        61.47 o                         
   0   1   4       5148.22       4824.83        38.31 o                         
   1   1   4       4481.99       4498.05        23.18 o                         
   2   1   4        298.00        264.37         7.34 o                         
   3   1   4        490.21        475.15        10.92 o                         
   4   1   4        758.96        747.16        16.94 o                         
   5   1   4         73.90         66.76         5.35 o                         
   6   1   4         56.79         63.34         6.63 o                         
   7   1   4         74.74         74.71         7.53 o                         
   8   1   4        156.34        164.65        15.89 o                         
   9   1   4         16.20         23.15         7.62 o                         
  10   1   4         13.32         30.72        15.50 o                         
 -12   2   4          2.49         -0.73         6.89 o                         
 -11   2   4         18.60         12.62        10.24 o                         
 -10   2   4         62.15         49.49        12.32 o                         
  -9   2   4         77.24         74.52         9.29 o                         
  -8   2   4        158.30        162.76        11.18 o                         
  -7   2   4        771.54        737.79        18.12 o                         
  -6   2   4         25.16         27.19         3.36 o                         
  -5   2   4         39.73         35.40         3.43 o                         
  -4   2   4        171.66        158.66         7.67 o                         
  -3   2   4      12843.68      13138.70       109.20 o                         
  -2   2   4       3149.89       2866.94        54.12 o                         
  -1   2   4       2464.53       2588.84        23.10 o                         
   0   2   4      11411.68      11402.30        60.03 o                         
   1   2   4       1075.37       1013.88        13.60 o                         
   2   2   4       1136.35       1170.88        13.92 o                         
   3   2   4        350.11        360.43         9.09 o                         
   4   2   4       1126.57       1145.32        18.17 o                         
   5   2   4        407.05        434.22        12.42 o                         
   6   2   4         56.57         66.93         5.65 o                         
   7   2   4        147.63        145.38        11.81 o                         
   8   2   4        101.11         88.55        12.00 o                         
   9   2   4         24.59         19.05         9.29 o                         
  10   2   4          1.63        -13.75        14.73 o                         
 -12   3   4          4.15         -6.65        13.61 o                         
 -11   3   4         33.26         37.99        11.59 o                         
 -10   3   4         81.50         96.40        12.18 o                         
  -9   3   4        102.98        113.70        10.47 o                         
  -8   3   4        159.83        170.77        11.76 o                         
  -7   3   4        256.62        272.97        12.33 o                         
  -6   3   4        180.71        189.74         7.82 o                         
  -5   3   4        466.20        413.32        12.02 o                         
  -4   3   4       5275.57       5258.08        40.44 o                         
  -3   3   4       3383.92       3453.57        42.58 o                         
  -2   3   4       2263.15       2382.85        22.79 o                         
  -1   3   4       9866.51       9757.45       136.18 o                         
   0   3   4       1138.79       1196.51        18.30 o                         
   1   3   4       1231.95       1206.28        18.18 o                         
   2   3   4         45.53         46.77         3.32 o                         
   3   3   4        323.53        331.17         8.21 o                         
   4   3   4        669.38        699.39        13.82 o                         
   5   3   4         98.99         87.11         5.76 o                         
   6   3   4        139.88        152.66         9.09 o                         
   7   3   4         59.83         50.78         9.57 o                         
   8   3   4         37.78         31.15         8.27 o                         
   9   3   4          6.86         -2.83         9.77 o                         
  10   3   4         14.21         -2.95        11.11 o                         
 -12   4   4          8.22         30.35        12.87 o                         
 -11   4   4          2.16         -1.70         9.45 o                         
 -10   4   4        112.20        106.43        13.12 o                         
  -9   4   4        120.75        130.12        11.34 o                         
  -8   4   4          8.23          9.81         5.49 o                         
  -7   4   4        423.71        421.07        15.59 o                         
  -6   4   4        463.19        450.09        12.45 o                         
  -5   4   4       2845.70       2838.36        29.70 o                         
  -4   4   4       1842.24       1872.11        34.38 o                         
  -3   4   4        978.31        917.49        16.88 o                         
  -2   4   4       1556.91       1462.81        20.26 o                         
  -1   4   4       1009.53        924.92        19.53 o                         
   0   4   4        651.68        645.50        11.34 o                         
   1   4   4        320.00        291.72        10.88 o                         
   2   4   4       2977.45       2886.12        29.21 o                         
   3   4   4       2366.09       2456.05        24.81 o                         
   4   4   4        166.49        150.39         7.49 o                         
   5   4   4         93.79        101.07         6.83 o                         
   6   4   4          1.94         -1.19         4.25 o                         
   7   4   4        130.44        126.57        13.51 o                         
   8   4   4        160.68        165.46        66.99 o                         
   9   4   4         14.72         12.49        15.47 o                         
  10   4   4          0.74          6.36         9.15 o                         
  11   4   4          0.78          2.40        12.96 o                         
 -12   5   4          1.45         13.60        13.51 o                         
 -11   5   4         43.83         55.43        12.62 o                         
 -10   5   4         20.07         23.55         7.16 o                         
  -9   5   4         89.15         99.45        11.23 o                         
  -8   5   4         90.30         95.63         8.64 o                         
  -7   5   4        808.49        760.55        22.73 o                         
  -6   5   4       1803.35       1864.05        26.09 o                         
  -5   5   4        161.07        147.91         7.26 o                         
  -4   5   4       6187.79       6194.37        78.87 o                         
  -3   5   4        692.43        666.37        11.64 o                         
  -2   5   4       3075.39       3236.12        47.81 o                         
  -1   5   4        912.39        927.40        17.37 o                         
   0   5   4        347.93        307.03        11.77 o                         
   1   5   4       6876.96       6606.00        60.54 o                         
   2   5   4        831.09        781.52        15.38 o                         
   3   5   4        736.28        676.10        18.87 o                         
   4   5   4        261.22        264.34         9.39 o                         
   5   5   4        178.89        157.19         8.33 o                         
   6   5   4        141.35        129.40         9.99 o                         
   7   5   4          4.65         12.28         6.37 o                         
   8   5   4        144.48        144.22        20.54 o                         
   9   5   4         12.23         20.70        11.20 o                         
  10   5   4          5.52         -0.90         9.50 o                         
  11   5   4          2.89         10.04        65.34 o                         
 -12   6   4          1.04        -13.98        13.98 o                         
 -11   6   4          2.12          0.40         8.54 o                         
 -10   6   4        259.26        273.77        18.94 o                         
  -9   6   4         50.44         39.67         8.34 o                         
  -8   6   4        186.32        211.65        12.75 o                         
  -7   6   4        570.47        579.28        19.29 o                         
  -6   6   4         89.96        106.74         6.86 o                         
  -5   6   4        739.86        722.04        16.29 o                         
  -4   6   4        256.87        251.88        10.24 o                         
  -3   6   4       3110.18       3144.32        38.35 o                         
  -2   6   4       4600.31       4708.83        39.97 o                         
  -1   6   4       1258.72       1238.14        23.48 o                         
   0   6   4       1369.75       1195.31        19.01 o                         
   1   6   4        264.06        272.20        11.10 o                         
   2   6   4        252.45        286.64        11.56 o                         
   3   6   4        324.00        310.08        12.86 o                         
   4   6   4        487.04        511.29        11.75 o                         
   5   6   4        409.88        438.19        16.97 o                         
   6   6   4         89.72         90.16         8.76 o                         
   7   6   4        101.67        107.72        17.11 o                         
   8   6   4         62.91         68.67        15.09 o                         
   9   6   4          5.69        -12.14        12.14 o                         
  10   6   4          5.67         34.66        10.17 o                         
  11   6   4          1.06          9.97        24.67 o                         
 -12   7   4          0.41         -6.40        23.51 o                         
 -11   7   4         22.90         10.00         8.85 o                         
 -10   7   4          3.31         -9.98         9.98 o                         
  -9   7   4         46.39         66.10        10.53 o                         
  -8   7   4         11.58          9.68         7.59 o                         
  -7   7   4        406.93        394.47        18.05 o                         
  -6   7   4        422.73        395.01        13.94 o                         
  -5   7   4        423.54        435.41        14.11 o                         
  -4   7   4       2593.36       2522.92        23.50 o                         
  -3   7   4        794.36        736.42        15.79 o                         
  -2   7   4       5056.64       5444.05        66.24 o                         
  -1   7   4       3000.92       3097.44        33.80 o                         
   0   7   4       2377.96       2546.10        28.49 o                         
   1   7   4       4027.97       4218.34        37.31 o                         
   2   7   4        459.55        479.65        15.08 o                         
   3   7   4       2018.40       2075.87        24.94 o                         
   4   7   4        158.78        157.02        10.08 o                         
   5   7   4         91.93         88.20         8.12 o                         
   6   7   4        314.48        342.65        15.92 o                         
   7   7   4         56.65         62.40        14.78 o                         
   8   7   4         24.63         15.18        10.89 o                         
   9   7   4          8.64         -0.31        13.36 o                         
  10   7   4          6.33          4.11         9.90 o                         
  11   7   4          3.13          7.36        13.85 o                         
 -12   8   4          2.83        -13.16        20.35 o                         
 -11   8   4         67.65         60.91        20.88 o                         
 -10   8   4         76.59         71.97        12.66 o                         
  -9   8   4         94.83         87.31        12.61 o                         
  -8   8   4        188.14        166.21        13.02 o                         
  -7   8   4        960.94        961.78        28.46 o                         
  -6   8   4        117.47        113.97         8.06 o                         
  -5   8   4       1445.84       1495.20        30.08 o                         
  -4   8   4        996.82        981.47        16.78 o                         
  -3   8   4        540.88        568.92        14.94 o                         
  -2   8   4       1656.68       1638.24        25.90 o                         
  -1   8   4        131.94        155.78         7.18 o                         
   0   8   4        701.94        708.74        15.61 o                         
   1   8   4        127.20        125.19         4.89 o                         
   2   8   4       3347.92       3508.34        41.00 o                         
   3   8   4         23.55         21.85         3.48 o                         
   4   8   4        559.54        594.93        18.97 o                         
   5   8   4         93.31         89.11         8.25 o                         
   6   8   4         54.71         58.93         9.18 o                         
   7   8   4         18.25         14.71        11.18 o                         
   8   8   4         16.84         28.75        12.65 o                         
   9   8   4         16.06          5.83        11.59 o                         
  10   8   4          5.70         27.25        12.68 o                         
  11   8   4          0.25        -10.43        18.96 o                         
 -11   9   4         19.86         15.55        17.98 o                         
 -10   9   4          9.42          7.19         7.37 o                         
  -9   9   4         49.72         37.14        11.21 o                         
  -8   9   4        120.32        115.99        11.60 o                         
  -7   9   4        111.36        138.90        11.63 o                         
  -6   9   4        605.12        623.66        18.79 o                         
  -5   9   4        368.74        375.72        14.23 o                         
  -4   9   4       2743.77       2869.57        42.94 o                         
  -3   9   4        885.32        878.45        19.70 o                         
  -2   9   4        808.35        764.64        18.55 o                         
  -1   9   4       2827.78       2893.15        31.56 o                         
   0   9   4        232.53        192.24         8.33 o                         
   1   9   4        625.29        524.17        14.04 o                         
   2   9   4        101.67        142.81         7.36 o                         
   3   9   4        544.74        536.73        17.31 o                         
   4   9   4        930.34        933.95        23.66 o                         
   5   9   4         41.40         41.71         7.01 o                         
   6   9   4        102.69        107.43        11.81 o                         
   7   9   4         14.78         19.29         9.40 o                         
   8   9   4         18.05         11.49        10.24 o                         
   9   9   4         14.53         17.57        10.22 o                         
  10   9   4          0.79          7.17         8.91 o                         
 -11  10   4         24.51         15.79        17.91 o                         
 -10  10   4          3.14         10.79        12.48 o                         
  -9  10   4         18.54          2.75        10.31 o                         
  -8  10   4        158.31        163.82        21.91 o                         
  -7  10   4        524.78        513.35        24.35 o                         
  -6  10   4         34.52         23.44         5.50 o                         
  -5  10   4       1058.74       1069.66        28.23 o                         
  -4  10   4       1154.70       1121.19        20.93 o                         
  -3  10   4        878.62        920.44        21.10 o                         
  -2  10   4        174.48        180.64         8.31 o                         
  -1  10   4       1060.96       1092.61        20.26 o                         
   0  10   4       1074.36        995.09        19.31 o                         
   1  10   4       1132.54       1100.86        18.33 o                         
   2  10   4        459.85        473.42         9.18 o                         
   3  10   4        377.64        407.35        15.40 o                         
   4  10   4         24.81         28.83         8.46 o                         
   5  10   4        453.76        457.92        29.31 o                         
   6  10   4         24.23         17.37         6.52 o                         
   7  10   4         38.08         40.31        12.79 o                         
   8  10   4         15.35         11.88         9.30 o                         
   9  10   4          2.10         12.09        16.81 o                         
  10  10   4          0.48         -0.87         9.51 o                         
 -11  11   4         22.00         10.53        11.00 o                         
 -10  11   4         12.17         23.82        11.18 o                         
  -9  11   4         70.42         69.57        12.27 o                         
  -8  11   4        108.52        100.81        11.68 o                         
  -7  11   4         40.04         35.23         9.42 o                         
  -6  11   4        598.04        626.48        20.18 o                         
  -5  11   4         63.53         57.51         6.60 o                         
  -4  11   4       1083.83       1129.11        22.11 o                         
  -3  11   4        188.01        183.06        10.16 o                         
  -2  11   4       1645.87       1712.15        33.54 o                         
  -1  11   4       1818.97       1823.64        27.06 o                         
   0  11   4        249.06        231.21         9.88 o                         
   1  11   4        245.67        289.64         9.79 o                         
   2  11   4        367.02        359.01        10.47 o                         
   3  11   4        539.56        562.75        18.00 o                         
   4  11   4        361.85        370.14        20.86 o                         
   5  11   4        218.93        225.83        17.18 o                         
   6  11   4        206.34        211.26        17.63 o                         
   7  11   4         17.91         19.34        11.96 o                         
   8  11   4         17.67         40.70        13.96 o                         
   9  11   4          2.99         15.04         9.47 o                         
  10  11   4          0.12         -2.12         7.40 o                         
 -11  12   4          4.93         -8.09         8.39 o                         
 -10  12   4         24.63         34.13        12.88 o                         
  -9  12   4          8.59         -0.44         6.99 o                         
  -8  12   4        116.39        108.64        12.11 o                         
  -7  12   4         89.00         78.63        10.09 o                         
  -6  12   4        126.75        132.19        10.25 o                         
  -5  12   4        208.16        205.30        11.93 o                         
  -4  12   4         45.32         36.94         5.16 o                         
  -3  12   4       2192.79       2168.77        56.69 o                         
  -2  12   4       1388.84       1386.20        24.22 o                         
  -1  12   4        259.47        290.61        11.36 o                         
   0  12   4        372.08        404.60        13.30 o                         
   1  12   4        100.72         99.05         6.66 o                         
   2  12   4        169.26        148.14         7.15 o                         
   3  12   4        517.12        538.97        14.39 o                         
   4  12   4         50.68         52.04         9.35 o                         
   5  12   4        934.03        973.68        37.37 o                         
   6  12   4         51.46         60.23        10.85 o                         
   7  12   4          1.18         -6.71        10.81 o                         
   8  12   4          3.92          9.38        11.15 o                         
   9  12   4          0.22         -1.86         9.84 o                         
  10  12   4          0.71         21.86        19.10 o                         
 -11  13   4          6.01          3.48         9.03 o                         
 -10  13   4          1.96         24.93        15.14 o                         
  -9  13   4         16.07          8.67         7.50 o                         
  -8  13   4         51.93         51.76         9.30 o                         
  -7  13   4         68.97         61.33         9.37 o                         
  -6  13   4        190.99        190.33        12.40 o                         
  -5  13   4         53.37         67.10         7.77 o                         
  -4  13   4        468.04        496.00        18.25 o                         
  -3  13   4        441.82        425.79        16.70 o                         
  -2  13   4         87.56         86.46         6.69 o                         
  -1  13   4        686.14        675.47        17.74 o                         
   0  13   4         20.87         11.53         4.37 o                         
   1  13   4        460.21        443.49        12.82 o                         
   2  13   4         77.52         79.30         6.66 o                         
   3  13   4         74.76         73.63         7.43 o                         
   4  13   4        153.43        158.52        14.85 o                         
   5  13   4         38.55         30.44         9.01 o                         
   6  13   4         38.66         39.47         9.49 o                         
   7  13   4         38.57         48.47        25.80 o                         
   8  13   4          0.25          6.47         7.98 o                         
   9  13   4          0.60        -10.14        10.14 o                         
  10  13   4          1.67         -8.40        17.67 o                         
 -11  14   4         10.51          5.96        11.84 o                         
 -10  14   4          5.35         16.24        10.72 o                         
  -9  14   4         16.04         12.26         7.23 o                         
  -8  14   4         23.34         37.79         9.11 o                         
  -7  14   4        138.85        163.22        14.48 o                         
  -6  14   4        275.74        267.39        14.96 o                         
  -5  14   4        732.56        745.34        23.38 o                         
  -4  14   4         63.00         57.65         6.44 o                         
  -3  14   4        578.64        660.20        24.72 o                         
  -2  14   4        258.37        261.42        11.48 o                         
  -1  14   4        465.06        457.40        15.23 o                         
   0  14   4       1228.58       1137.77        23.63 o                         
   1  14   4         57.70         50.90         4.82 o                         
   2  14   4       1471.64       1528.12        27.88 o                         
   3  14   4        324.38        325.68        24.78 o                         
   4  14   4          8.85         24.71         7.91 o                         
   5  14   4        424.91        423.44        29.59 o                         
   6  14   4         94.50         94.59        13.09 o                         
   7  14   4          6.83         14.73        10.61 o                         
   8  14   4         25.73         37.06        11.34 o                         
   9  14   4         11.88         10.54        10.94 o                         
 -10  15   4          6.17          4.71        10.60 o                         
  -9  15   4         43.03         45.46        11.68 o                         
  -8  15   4         91.08         83.55        11.69 o                         
  -7  15   4         56.64         55.37         9.74 o                         
  -6  15   4        145.35        134.39        11.22 o                         
  -5  15   4        425.99        428.24        18.49 o                         
  -4  15   4         78.57         82.98         7.86 o                         
  -3  15   4         96.92         87.89         7.96 o                         
  -2  15   4        301.11        292.08        12.72 o                         
  -1  15   4        315.33        324.51        13.41 o                         
   0  15   4        129.12        120.45         8.42 o                         
   1  15   4        387.02        414.94        15.40 o                         
   2  15   4         67.36         61.72         6.52 o                         
   3  15   4        170.71        158.96        15.38 o                         
   4  15   4         34.94         38.07        11.73 o                         
   5  15   4        166.84        158.28        17.41 o                         
   6  15   4        179.90        182.68        18.45 o                         
   7  15   4          0.82          2.40        13.76 o                         
   8  15   4          6.61          8.59         8.47 o                         
   9  15   4          0.04          0.96         8.81 o                         
 -10  16   4          2.00         -8.62         8.62 o                         
  -9  16   4         14.30         17.43         7.35 o                         
  -8  16   4         14.45         16.66         7.82 o                         
  -7  16   4         39.22         39.80         9.31 o                         
  -6  16   4        176.06        190.85        13.70 o                         
  -5  16   4        211.98        203.54        13.36 o                         
  -4  16   4        165.58        147.57        10.47 o                         
  -3  16   4        416.53        412.05        16.71 o                         
  -2  16   4        501.81        513.99        14.34 o                         
  -1  16   4        838.66        886.56        22.47 o                         
   0  16   4        467.22        481.37        16.59 o                         
   1  16   4         13.41         19.57         4.64 o                         
   2  16   4         69.49         73.25         7.02 o                         
   3  16   4        166.13        179.67        16.12 o                         
   4  16   4         47.53         35.67         9.20 o                         
   5  16   4         83.37         74.17        12.72 o                         
   6  16   4         14.06         27.34        16.90 o                         
   7  16   4         18.05         22.15        12.73 o                         
   8  16   4          7.61         -8.73        10.14 o                         
   9  16   4          8.32         -8.16        18.08 o                         
 -10  17   4          0.36         25.10        14.29 o                         
  -9  17   4          6.45          9.99         8.26 o                         
  -8  17   4         57.27         63.27        11.47 o                         
  -7  17   4          2.39          8.38         9.40 o                         
  -6  17   4         91.25         94.30        10.89 o                         
  -5  17   4         32.26         33.52         8.27 o                         
  -4  17   4        346.26        371.61        20.06 o                         
  -3  17   4         38.74         41.56         6.55 o                         
  -2  17   4         28.18         27.17         5.01 o                         
  -1  17   4        101.11         76.11         6.30 o                         
   0  17   4         88.32         85.30         9.00 o                         
   1  17   4        111.42        111.93         8.93 o                         
   2  17   4         36.02         39.97         5.70 o                         
   3  17   4         16.32         11.89         6.74 o                         
   4  17   4         94.69         92.59        16.38 o                         
   5  17   4          2.45          0.00         7.16 o                         
   6  17   4         47.48         41.01         9.15 o                         
   7  17   4          1.63         18.46        10.24 o                         
   8  17   4          1.79         -5.24         8.99 o                         
   9  17   4          2.33         19.01        17.05 o                         
  -9  18   4          2.41          4.22        10.10 o                         
  -8  18   4         43.45         57.96        11.10 o                         
  -7  18   4          3.29         -3.12         7.27 o                         
  -6  18   4        124.64        140.34        13.91 o                         
  -5  18   4        207.95        205.73        16.22 o                         
  -4  18   4         32.07         20.32         7.81 o                         
  -3  18   4        548.17        517.42        20.02 o                         
  -2  18   4        474.34        492.22        21.21 o                         
  -1  18   4         65.03         61.43         5.98 o                         
   0  18   4        233.41        245.06        12.74 o                         
   1  18   4         57.31         63.56         7.29 o                         
   2  18   4        125.39        148.62        12.20 o                         
   3  18   4         79.11         79.98        12.16 o                         
   4  18   4         88.16         79.87        10.94 o                         
   5  18   4         82.70         80.89        11.24 o                         
   6  18   4         12.88         21.56         7.31 o                         
   7  18   4          6.93         13.77         8.97 o                         
   8  18   4          3.41         10.45        17.95 o                         
  -9  19   4          6.89         21.84        10.35 o                         
  -8  19   4         49.45         38.22        10.08 o                         
  -7  19   4          8.93         12.10        11.47 o                         
  -6  19   4         60.96         76.56        11.13 o                         
  -5  19   4          9.48         12.59         6.56 o                         
  -4  19   4         43.65         42.90         8.57 o                         
  -3  19   4         40.02         29.59         6.09 o                         
  -2  19   4         23.27         13.83         5.57 o                         
  -1  19   4        137.96        151.35        11.81 o                         
   0  19   4         51.74         60.89         8.05 o                         
   1  19   4        106.27        108.01         8.82 o                         
   2  19   4         22.28         24.08         6.93 o                         
   3  19   4         40.42         39.97         8.60 o                         
   4  19   4         28.21         28.43         9.27 o                         
   5  19   4          3.42          3.01         6.58 o                         
   6  19   4         13.37          5.18         6.82 o                         
   7  19   4          0.87         28.00        10.97 o                         
  -9  20   4          3.56        -19.74        19.74 o                         
  -8  20   4          0.56         -9.87        12.65 o                         
  -7  20   4         51.54         45.34        11.64 o                         
  -6  20   4         43.91         43.79        11.22 o                         
  -5  20   4         94.58         91.42        11.93 o                         
  -4  20   4          5.59          3.22         6.24 o                         
  -3  20   4        122.30        123.63        10.75 o                         
  -2  20   4          9.12          6.49         4.54 o                         
  -1  20   4         51.32         45.78         9.31 o                         
   0  20   4        243.80        252.79        13.74 o                         
   1  20   4         92.24        111.16         9.70 o                         
   2  20   4        179.91        201.26        15.66 o                         
   3  20   4          4.54         11.99         5.78 o                         
   4  20   4          1.85         10.22         7.52 o                         
   5  20   4          4.37         11.44         6.75 o                         
   6  20   4          1.25         13.31         7.34 o                         
   7  20   4         17.84         -3.93        25.32 o                         
  -9  21   4          9.30         12.66        12.40 o                         
  -8  21   4          7.81          1.57        14.16 o                         
  -7  21   4          1.30          6.82        11.27 o                         
  -6  21   4          0.55          7.60         7.83 o                         
  -5  21   4         43.39         40.53         9.21 o                         
  -4  21   4         29.99         31.75         7.59 o                         
  -3  21   4         85.73         98.09        10.15 o                         
  -2  21   4         73.63         69.92        11.50 o                         
  -1  21   4        113.84        105.99        13.12 o                         
   0  21   4         93.71         80.78         9.59 o                         
   1  21   4         86.19         87.49         8.82 o                         
   2  21   4         22.83         16.10         6.98 o                         
   3  21   4         10.51          9.42         6.13 o                         
   4  21   4         52.32         67.13        10.98 o                         
   5  21   4          7.64          1.82         6.10 o                         
   6  21   4          7.83         -2.96         7.14 o                         
  -8  22   4          6.36         10.26        14.70 o                         
  -7  22   4          0.72        -14.78        14.78 o                         
  -6  22   4         35.16          6.15         9.12 o                         
  -5  22   4         14.39          6.86         6.83 o                         
  -4  22   4        115.23         73.74        11.77 o                         
  -3  22   4         53.77         50.30         9.27 o                         
  -2  22   4         51.17         67.80        10.32 o                         
  -1  22   4         60.68         70.58        10.35 o                         
   0  22   4          5.25         -0.64         6.76 o                         
   1  22   4          0.34          1.81         5.50 o                         
   2  22   4         49.73         37.77         8.96 o                         
   3  22   4         11.69         10.26         7.64 o                         
   4  22   4         10.92         -8.88         8.88 o                         
   5  22   4          9.47         -5.19         8.11 o                         
   6  22   4          1.88         -0.04         8.30 o                         
  -7  23   4          9.48         38.80        15.43 o                         
  -6  23   4         12.43         17.76         9.26 o                         
  -5  23   4         49.94         49.91        12.41 o                         
  -4  23   4        106.42        104.16        13.55 o                         
  -3  23   4         19.80         20.27         8.82 o                         
  -2  23   4         69.38         72.32        10.37 o                         
  -1  23   4         66.59         63.02         9.99 o                         
   0  23   4         17.35         17.46         7.73 o                         
   1  23   4         68.62         58.33        15.39 o
[truncated: 622,324 more chars]
